# Supplementary material for: Integrating automated liquid handling in the separation workflow of extracellular vesicles enhances specificity and reproducibility
Source: J Nanobiotechnology. 2023 May 19;21:157. doi: 10.1186/s12951-023-01917-z (PMC10197845; doi:10.1186/s12951-023-01917-z)
Supplement: Supplementary file 7 — Additional file 7: Table S1. rEV data. [file 12951_2023_1917_MOESM7_ESM.xlsx]

## Sheet: Blad1
		Inexperienced									Experienced									Automated									Automated*
		rEV recovery efficiency (%)						Median	CV	N	rEV recovery efficiency (%)						Median	CV	N	rEV recovery efficiency (%)						Median	CV	N	rEV recovery efficiency (%)						Median	CV	N
TOP-DOWN
fNTA		33.11	32.67	45.09	37.42	13.4		33.11	36.1881	5	32.54	31.34	16.49	35.47	25.58		31.34	26.5463	5	27.7	32.77	39.93	32.42	38.72		32.77	14.6225	5	34.39	42.45	29.77	33.63	40.33		34.39	14.342	5
ELISA		45.66	43.42	49.11	36.3	28.72		43.42	20.0494	5	39.33	37.94	32.83	29	31.3		32.83	12.9207	5	41.86	45.27	34.03	46.42	35.76		41.86	13.6817	5	38.15	40.52	30.56	38.3	37.93		38.15	10.2394	5
fNTA & ELISA		39.385	38.045	47.1	36.86	21.06		38.045	26.0559	5	35.935	34.64	24.66	32.235	28.44		32.235	14.8453	5	33.1	37.27	35.7	37.59	35.91		35.91	4.94256	5	36.27	41.48	30.17	35.96	39.13		36.27	11.5976	5
BOTTOM-UP
fNTA		45.5108	53.4733	47.5692	20.3883	54.4267	33.9517	46.54	30.8092	6	37.1583	39.0758	43.3442	47.7425	46.5617	49.465	44.9529	11.2473	6	47.0058	37.8192	45.9658	36.4217	44.2433	32.4567	41.0312	14.5359	6	34.7317	32.63	54.7083	41.0367	35.9342		35.9342	22.3215	5
ELISA		66.257	68.3642	49.0798	27.2512	45.2122	34.8052	47.146	34.0098	6	55.996	36.6839	32.9875	47.587	40.7582	35.9914	38.721	20.7446	6	36.6373	31.3465	41.239	32.3252	42.7391	47.2344	38.9381	16.1629	6	38.204	36.4053	46.057	45.5321	49.4512		45.5321	12.8979	5
fNTA & ELISA		55.8839	60.9188	48.3245	23.8198	49.8194	34.3784	49.072	30.5312	6	46.5772	37.8799	38.1658	47.6647	43.6599	42.7282	43.1941	9.60161	6	41.8216	34.5828	43.6024	34.3734	43.4912	39.8455	40.8335	10.6274	6	36.4678	34.5176	50.3826	43.2844	42.6927		42.6927	15.1355	5
	F test
	Inexperienced vs Experienced		Inexperienced vs Automated		Experienced vs Automated
TOP-DOWN
fNTA	0.411		0.1296		0.4539
ELISA	0.2603		0.4781		0.6614
fNTA & ELISA	0.1923		°°0,0078		0.1038
BOTTOM-UP
fNTA	0.0514		0.105		0.7027
ELISA	0.1824		0.0523		0.491
fNTA & ELISA	°0,0182		°0,0203		0.958
		Inexperienced									Experienced									Automated
		Fraction-specific rEV recovery (%)						Median	CV	N	Fraction-specific rEV recovery (%)						Median	CV	N	Fraction-specific rEV recovery (%)						Median	CV	N
INTRA-RUN VARIATION TD ODG
Fraction 8		13.06	7.92	18.85	12.24	23.65		13.06	40.5778	5	6.09	8.89	17.03	5.21	4.42		6.09	61.8261	5	1.15	2.9	2.03	2.71	1.93		2.03	32.4715	5
Fraction 9		76.11	55.22	65.63	65.46	66.17		65.63	11.2458	5	79.06	66.12	62.89	71.01	66.39		66.39	9.08574	5	84.09	84.96	76.72	81.37	79.66		81.37	4.11487	5
Fraction 10		10.83	36.86	15.52	22.29	10.17		15.52	57.6401	5	14.85	24.99	20.08	23.79	29.19		23.79	23.9485	5	14.76	12.14	21.25	15.92	18.41		15.92	21.127	5
																											19.2378
INTER-RUN VARATION TD ODG
Fraction 8		13.06	3	9.77	5.05	5.67		5.67	55.3518	5	6.28	6.09	7.91	5.01	22.52		6.28	76.5274	5	15.66	6.77	3.54	1.15	14.45		6.77	77.9757	5
Fraction 9		76.11	71.24	67.55	88.75	68.82		71.24	11.5642	5	69.28	79.06	79.09	86.42	60.68		79.06	13.3728	5	78.67	85.46	87.09	84.09	77.62		84.09	5.0944	5
Fraction 10		10.83	25.76	22.67	6.2	25.52		22.67	49.8442	5	24.44	14.85	13	8.58	16.79		14.85	37.5611	5	5.67	7.77	9.38	14.76	7.93		7.93	37.6668	5
INTER-OPERATOR VARATION TD ODG
Fraction 8		9.77	10.61	1.36	8.16	41.87		9.77	110.119	5	7.91	13.98	13.72	4.55	17.33		13.72	44.8259	5	14.45	7.38	3.51	7.91	19.61		7.91	60.543	5
Fraction 9		67.55	73.5	74.32	47.22	39.29		67.55	26.6534	5	79.09	76.96	58.28	81.17	76.33		76.96	12.3602	5	77.62	83.04	86.49	78.77	70		78.77	7.86669	5
Fraction 10		22.67	15.89	24.32	44.62	18.84		22.67	44.7492	5	13	9.07	28	14.29	6.34		13	59.1662	5	7.93	9.58	10	13.32	10.39		10	19.1155	5
																											29.1751
INTER-OPERATOR VARATION BU ODG
Fraction 8		2.87	0.52	6.01	1.98	1.15	24.02	2.425	147.593	6	10.86	7.94	18.26	2.63	6.08	5.07	7.01	65.3297	6	6.69	5.8	4.24	4.84	3.22	2.58	4.54	33.9205	6
Fraction 9		75.75	76.1	83.05	36.04	68.15	64.97	71.95	24.6716	6	76.3	77.08	77.71	85.29	63.99	84.82	77.395	9.96472	6	85.94	85.27	83.32	81.52	84.17	73.62	83.745	5.50257	6
Fraction 10		21.39	23.38	10.94	61.98	30.69	11.01	22.385	71.3096	6	12.84	14.98	4.02	12.09	29.94	10.1	12.465	61.8685	6	7.38	8.93	12.44	13.64	12.61	23.8	12.525	43.8142	6
																											27.7457
		Inexperienced vs Experienced		Inexperienced vs Automated		Experienced vs Automated
		Mann-Whitney U test	F test	Mann-Whitney U test	F test	Mann-Whitney U test	F test
INTRA-RUN VARIATION TD ODG
Fraction 8		0.0952	0.7401	**0,0079	***0,001	**0,0079	**0,0019
Fraction 9		0.4206	0.7595	**0,0079	0.1542	*0,0159	0.2508
Fraction 10		0.4206	0.1963	>0,9999	*0,0465	0.0952	0.4156
INTER-RUN VARATION TD ODG
Fraction 8		0.6905	0.2776	0.8413	0.3834	0.8413	0.8201
Fraction 9		0.8413	0.7771	0.1508	0.194	0.4206	0.1214
Fraction 10		0.6905	0.4137	0.1508	0.086	0.0556	0.3277
INTER-OPERATOR VARATION TD ODG
Fraction 8		0.8413	0.0519	0.8413	0.1079	0.881	0.6849
Fraction 9		0.0556	0.3036	* 0,0317	0.093	0.4206	0.4696
Fraction 10		0.0952	0.5738	** 0,0079	**0,005	0.6905	0.0156
INTER-OPERATOR VARATION BU ODG
Fraction 8		0.1797	0.3107	0.3939	**0,0015	0.132	*0,0142
Fraction 9		0.132	0.1182	*0,0260	*0,0127	0.3939	0.266
Fraction 10		0.2403	0.1108	0.2403	*0,0205	0.9372	0.3907
