# Supplementary material for: Integrating automated liquid handling in the separation workflow of extracellular vesicles enhances specificity and reproducibility
Source: J Nanobiotechnology. 2023 May 19;21:157. doi: 10.1186/s12951-023-01917-z (PMC10197845; doi:10.1186/s12951-023-01917-z)
Supplement: Supplementary file 8 — Additional file 8: Table S2. MS/MS data. [file 12951_2023_1917_MOESM8_ESM.xlsx]

## Sheet: P9
Protein IDs	Majority protein IDs	Peptide counts (all)	Peptide counts (razor+unique)	Peptide counts (unique)	Protein names	Gene names	Fasta headers	Number of proteins	Peptides	Razor + unique peptides	Unique peptides	Peptides PH1G_9	Peptides PH2_9	Peptides PH3_9	Peptides PH4_9	Peptides PH5_9	Peptides PH6_9	Peptides PL1G_9	Peptides PL2_9	Peptides PL3_9	Peptides PL4_9	Peptides PL5_9	Peptides PL6_9	Peptides PR1G_9	Peptides PR2_9	Peptides PR3_9	Peptides PR4_9	Peptides PR5_9	Peptides PR6_9	Razor + unique peptides PH1G_9	Razor + unique peptides PH2_9	Razor + unique peptides PH3_9	Razor + unique peptides PH4_9	Razor + unique peptides PH5_9	Razor + unique peptides PH6_9	Razor + unique peptides PL1G_9	Razor + unique peptides PL2_9	Razor + unique peptides PL3_9	Razor + unique peptides PL4_9	Razor + unique peptides PL5_9	Razor + unique peptides PL6_9	Razor + unique peptides PR1G_9	Razor + unique peptides PR2_9	Razor + unique peptides PR3_9	Razor + unique peptides PR4_9	Razor + unique peptides PR5_9	Razor + unique peptides PR6_9	Unique peptides PH1G_9	Unique peptides PH2_9
A0A075B6H9	A0A075B6H9	2	2	2		IGLV4-69	sp|A0A075B6H9|LV469_HUMAN Immunoglobulin lambda variable 4-69 OS=Homo sapiens OX=9606 GN=IGLV4-69 PE=1 SV=1	1	2	2	2	2	2	2	2	2	2	2	2	2	2	2	2	2	2	2	2	2	2	2	2	2	2	2	2	2	2	2	2	2	2	2	2	2	2	2	2	2	2
A0A075B6I0	A0A075B6I0	3	3	3		IGLV8-61	sp|A0A075B6I0|LV861_HUMAN Immunoglobulin lambda variable 8-61 OS=Homo sapiens OX=9606 GN=IGLV8-61 PE=3 SV=7	1	3	3	3	3	3	3	3	3	3	3	3	3	3	3	3	3	3	3	3	3	3	3	3	3	3	3	3	3	3	3	3	3	3	3	3	3	3	3	3	3	3
A0A075B6I1	A0A075B6I1	1	1	1		IGLV4-60	sp|A0A075B6I1|LV460_HUMAN Immunoglobulin lambda variable 4-60 OS=Homo sapiens OX=9606 GN=IGLV4-60 PE=3 SV=1	1	1	1	1	1	1	1	1	1	1	1	1	1	1	1	1	1	1	1	1	1	1	1	1	1	1	1	1	1	1	1	1	1	1	1	1	1	1	1	1	1	1
A0A075B6I4	A0A075B6I4	1	1	1		IGLV10-54	sp|A0A075B6I4|LVX54_HUMAN Immunoglobulin lambda variable 10-54 OS=Homo sapiens OX=9606 GN=IGLV10-54 PE=3 SV=1	1	1	1	1	1	1	1	1	1	1	1	1	1	1	1	1	1	1	1	1	1	1	1	1	1	1	1	1	1	1	1	1	1	1	1	1	1	1	1	1	1	1
A0A075B6I9	A0A075B6I9	3	3	1		IGLV7-46	sp|A0A075B6I9|LV746_HUMAN Immunoglobulin lambda variable 7-46 OS=Homo sapiens OX=9606 GN=IGLV7-46 PE=3 SV=4	1	3	3	1	3	3	2	3	2	2	3	3	3	3	3	3	3	3	3	3	3	3	3	3	2	3	2	2	3	3	3	3	3	3	3	3	3	3	3	3	1	1
A0A075B6J9	A0A075B6J9	2	2	2		IGLV2-18	sp|A0A075B6J9|LV218_HUMAN Immunoglobulin lambda variable 2-18 OS=Homo sapiens OX=9606 GN=IGLV2-18 PE=3 SV=2	1	2	2	2	2	2	2	2	2	2	2	1	2	1	2	2	2	2	2	2	1	2	2	2	2	2	2	2	2	1	2	1	2	2	2	2	2	2	1	2	2	2
A0A075B6K4	A0A075B6K4	4	4	1		IGLV3-10	sp|A0A075B6K4|LV310_HUMAN Immunoglobulin lambda variable 3-10 OS=Homo sapiens OX=9606 GN=IGLV3-10 PE=3 SV=2	1	4	4	1	4	4	4	4	4	3	4	4	4	4	4	3	3	3	4	3	4	4	4	4	4	4	4	3	4	4	4	4	4	3	3	3	4	3	4	4	1	1
A0A075B6K6	A0A075B6K6	1	1	1		IGLV4-3	sp|A0A075B6K6|LV403_HUMAN Immunoglobulin lambda variable 4-3 OS=Homo sapiens OX=9606 GN=IGLV4-3 PE=3 SV=1	1	1	1	1	0	0	0	0	0	0	0	0	1	1	1	1	0	1	1	0	0	0	0	0	0	0	0	0	0	0	1	1	1	1	0	1	1	0	0	0	0	0
A0A075B6P5;A0A087WW87;P01615;P01614	A0A075B6P5;A0A087WW87;P01615;P01614	3;3;3;3	2;2;2;2	2;2;2;2	Ig kappa chain V-II region FR;Ig kappa chain V-II region Cum	IGKV2D-28;IGKV2-40	sp|A0A075B6P5|KV228_HUMAN Immunoglobulin kappa variable 2-28 OS=Homo sapiens OX=9606 GN=IGKV2-28 PE=3 SV=1;sp|A0A087WW87|KV240_HUMAN Immunoglobulin kappa variable 2-40 OS=Homo sapiens OX=9606 GN=IGKV2-40 PE=3 SV=2;sp|P01615|KVD28_HUMAN Immunoglobulin kappa	4	3	2	2	2	3	3	3	3	2	3	3	3	3	3	3	3	3	3	3	3	3	1	2	2	2	2	1	2	2	2	2	2	2	2	2	2	2	2	2	1	2
A0A075B6Q5	A0A075B6Q5	2	2	2		IGHV3-64	sp|A0A075B6Q5|HV364_HUMAN Immunoglobulin heavy variable 3-64 OS=Homo sapiens OX=9606 GN=IGHV3-64 PE=3 SV=1	1	2	2	2	1	1	2	1	0	2	1	1	1	1	1	1	1	1	1	1	1	1	1	1	2	1	0	2	1	1	1	1	1	1	1	1	1	1	1	1	1	1
A0A0C4DH68;A0A075B6R9	A0A0C4DH68;A0A075B6R9	3;3	3;3	2;2		IGKV2-24;IGKV2D-24	sp|A0A0C4DH68|KV224_HUMAN Immunoglobulin kappa variable 2-24 OS=Homo sapiens OX=9606 GN=IGKV2-24 PE=3 SV=1;sp|A0A075B6R9|KVD24_HUMAN Probable non-functional immunoglobulin kappa variable 2D-24 OS=Homo sapiens OX=9606 GN=IGKV2D-24 PE=5 SV=1	2	3	3	2	3	2	3	3	3	3	3	2	2	2	2	2	2	3	3	3	3	2	3	2	3	3	3	3	3	2	2	2	2	2	2	3	3	3	3	2	2	1
A0A075B6S5	A0A075B6S5	2	1	1		IGKV1-27	sp|A0A075B6S5|KV127_HUMAN Immunoglobulin kappa variable 1-27 OS=Homo sapiens OX=9606 GN=IGKV1-27 PE=3 SV=1	1	2	1	1	1	0	2	0	0	2	2	0	0	0	0	0	0	2	0	2	0	0	0	0	1	0	0	1	1	0	0	0	0	0	0	1	0	1	0	0	0	0
A0A096LP55;P07919	A0A096LP55;P07919	1;1	1;1	1;1	Cytochrome b-c1 complex subunit 6;Cytochrome b-c1 complex subunit 6, mitochondrial	UQCRHL;UQCRH	sp|A0A096LP55|QCR6L_HUMAN Cytochrome b-c1 complex subunit 6-like, mitochondrial OS=Homo sapiens OX=9606 GN=UQCRHL PE=3 SV=1;sp|P07919|QCR6_HUMAN Cytochrome b-c1 complex subunit 6, mitochondrial OS=Homo sapiens OX=9606 GN=UQCRH PE=1 SV=2	2	1	1	1	0	0	0	0	1	1	0	0	0	0	0	0	0	0	0	1	0	0	0	0	0	0	1	1	0	0	0	0	0	0	0	0	0	1	0	0	0	0
A0A0A0MRZ8;P04433	A0A0A0MRZ8;P04433	4;4	3;3	3;3	Ig kappa chain V-III region VG	IGKV3D-11	sp|A0A0A0MRZ8|KVD11_HUMAN Immunoglobulin kappa variable 3D-11 OS=Homo sapiens OX=9606 GN=IGKV3D-11 PE=3 SV=6;sp|P04433|KV311_HUMAN Immunoglobulin kappa variable 3-11 OS=Homo sapiens OX=9606 GN=IGKV3-11 PE=1 SV=1	2	4	3	3	4	3	4	4	4	4	4	2	3	2	3	2	3	4	4	4	4	4	3	2	3	3	3	3	3	1	2	1	2	1	2	3	3	3	3	3	3	2
A0A0A0MS15	A0A0A0MS15	5	4	3		IGHV3-49	sp|A0A0A0MS15|HV349_HUMAN Immunoglobulin heavy variable 3-49 OS=Homo sapiens OX=9606 GN=IGHV3-49 PE=3 SV=1	1	5	4	3	5	5	5	5	5	5	5	4	3	4	4	3	5	5	5	5	5	5	4	4	4	4	4	4	4	3	3	3	3	3	4	4	4	4	4	4	3	3
A0A0A0MT36;A0A0C4DH26	A0A0A0MT36;A0A0C4DH26	1;1	1;1	1;1		IGKV6D-21;IGKV6D-41	sp|A0A0A0MT36|KVD21_HUMAN Immunoglobulin kappa variable 6D-21 OS=Homo sapiens OX=9606 GN=IGKV6D-21 PE=3 SV=1;sp|A0A0C4DH26|KVD41_HUMAN Probable non-functional immunoglobulin kappa variable 6D-41 OS=Homo sapiens OX=9606 GN=IGKV6D-41 PE=5 SV=1	2	1	1	1	0	0	0	0	0	0	1	1	1	1	1	1	0	0	1	0	0	0	0	0	0	0	0	0	1	1	1	1	1	1	0	0	1	0	0	0	0	0
A0A0B4J1U3	A0A0B4J1U3	1	1	1		IGLV1-36	sp|A0A0B4J1U3|LV136_HUMAN Immunoglobulin lambda variable 1-36 OS=Homo sapiens OX=9606 GN=IGLV1-36 PE=1 SV=5	1	1	1	1	0	0	0	0	0	0	0	0	0	0	0	0	0	1	0	1	0	0	0	0	0	0	0	0	0	0	0	0	0	0	0	1	0	1	0	0	0	0
A0A0B4J1U7	A0A0B4J1U7	3	3	3		IGHV6-1	sp|A0A0B4J1U7|HV601_HUMAN Immunoglobulin heavy variable 6-1 OS=Homo sapiens OX=9606 GN=IGHV6-1 PE=3 SV=1	1	3	3	3	3	3	3	3	3	3	3	2	3	3	3	0	2	3	2	3	3	2	3	3	3	3	3	3	3	2	3	3	3	0	2	3	2	3	3	2	3	3
A0A0B4J1V0	A0A0B4J1V0	4	2	2		IGHV3-15	sp|A0A0B4J1V0|HV315_HUMAN Immunoglobulin heavy variable 3-15 OS=Homo sapiens OX=9606 GN=IGHV3-15 PE=3 SV=1	1	4	2	2	4	4	4	4	4	4	4	4	3	4	4	3	4	4	4	4	4	4	2	2	2	2	2	2	2	2	2	2	2	2	2	2	2	2	2	2	2	2
A0A0B4J1V6	A0A0B4J1V6	4	1	1		IGHV3-73	sp|A0A0B4J1V6|HV373_HUMAN Immunoglobulin heavy variable 3-73 OS=Homo sapiens OX=9606 GN=IGHV3-73 PE=3 SV=1	1	4	1	1	4	4	4	4	4	4	4	4	3	4	4	3	4	4	4	3	4	4	1	1	1	1	1	1	1	1	1	1	1	1	1	1	1	0	1	1	1	1
A0A0B4J1X5;A0A0C4DH42;P01767	A0A0B4J1X5;A0A0C4DH42;P01767	4;2;2	3;1;1	2;0;0	Ig heavy chain V-III region BUT	IGHV3-74;IGHV3-66	sp|A0A0B4J1X5|HV374_HUMAN Immunoglobulin heavy variable 3-74 OS=Homo sapiens OX=9606 GN=IGHV3-74 PE=3 SV=1;sp|A0A0C4DH42|HV366_HUMAN Immunoglobulin heavy variable 3-66 OS=Homo sapiens OX=9606 GN=IGHV3-66 PE=3 SV=1;sp|P01767|HV353_HUMAN Immunoglobulin heavy	3	4	3	2	3	4	3	4	3	3	3	3	4	4	4	3	4	4	4	4	4	3	2	3	2	3	2	2	2	2	3	3	3	2	3	3	3	3	3	2	1	2
A0A0B4J1X8	A0A0B4J1X8	2	1	1		IGHV3-43	sp|A0A0B4J1X8|HV343_HUMAN Immunoglobulin heavy variable 3-43 OS=Homo sapiens OX=9606 GN=IGHV3-43 PE=3 SV=1	1	2	1	1	1	2	2	2	1	2	2	2	2	2	1	2	1	2	1	1	2	2	0	1	1	1	0	1	1	1	1	1	0	1	0	1	0	0	1	1	0	1
A0A0B4J1Y9	A0A0B4J1Y9	5	5	3		IGHV3-72	sp|A0A0B4J1Y9|HV372_HUMAN Immunoglobulin heavy variable 3-72 OS=Homo sapiens OX=9606 GN=IGHV3-72 PE=3 SV=1	1	5	5	3	5	5	5	5	5	5	5	5	4	5	5	4	5	5	5	5	5	5	5	5	5	5	5	5	5	5	4	5	5	4	5	5	5	5	5	5	3	3
P0DP09;A0A0B4J2D9	P0DP09;A0A0B4J2D9	1;1	1;1	1;1		IGKV1D-13	sp|P0DP09|KV113_HUMAN Immunoglobulin kappa variable 1-13 OS=Homo sapiens OX=9606 GN=IGKV1-13 PE=3 SV=1;sp|A0A0B4J2D9|KVD13_HUMAN Immunoglobulin kappa variable 1D-13 OS=Homo sapiens OX=9606 GN=IGKV1D-13 PE=3 SV=1	2	1	1	1	1	0	1	1	1	1	1	0	1	0	0	0	0	1	1	1	1	1	1	0	1	1	1	1	1	0	1	0	0	0	0	1	1	1	1	1	1	0
A0A0C4DH24	A0A0C4DH24	1	1	1		IGKV6-21	sp|A0A0C4DH24|KV621_HUMAN Immunoglobulin kappa variable 6-21 OS=Homo sapiens OX=9606 GN=IGKV6-21 PE=3 SV=1	1	1	1	1	1	1	1	1	1	1	1	1	1	1	1	1	1	1	1	1	1	1	1	1	1	1	1	1	1	1	1	1	1	1	1	1	1	1	1	1	1	1
A0A0C4DH25	A0A0C4DH25	3	1	1		IGKV3D-20	sp|A0A0C4DH25|KVD20_HUMAN Immunoglobulin kappa variable 3D-20 OS=Homo sapiens OX=9606 GN=IGKV3D-20 PE=3 SV=1	1	3	1	1	2	1	2	3	3	3	2	2	1	1	1	2	2	3	3	3	3	2	1	1	1	1	1	1	1	1	1	1	1	1	1	1	1	1	1	1	1	1
A0A0C4DH29;P0DP01;A0A0B4J2H0;P01742	A0A0C4DH29;P0DP01;A0A0B4J2H0;P01742	2;1;1;1	2;1;1;1	1;0;0;0	Ig heavy chain V-I region EU	IGHV1-3;IGHV1-69-2	sp|A0A0C4DH29|HV103_HUMAN Immunoglobulin heavy variable 1-3 OS=Homo sapiens OX=9606 GN=IGHV1-3 PE=3 SV=1;sp|P0DP01|HV108_HUMAN Immunoglobulin heavy variable 1-8 OS=Homo sapiens OX=9606 GN=IGHV1-8 PE=3 SV=1;sp|A0A0B4J2H0|HV69D_HUMAN Immunoglobulin heavy var	4	2	2	1	2	2	2	2	2	2	2	1	1	1	1	1	1	1	1	2	1	1	2	2	2	2	2	2	2	1	1	1	1	1	1	1	1	2	1	1	1	1
A0A0C4DH31	A0A0C4DH31	3	3	2		IGHV1-18	sp|A0A0C4DH31|HV118_HUMAN Immunoglobulin heavy variable 1-18 OS=Homo sapiens OX=9606 GN=IGHV1-18 PE=3 SV=1	1	3	3	2	3	2	2	3	1	2	3	2	2	3	2	2	2	2	3	2	3	1	3	2	2	3	1	2	3	2	2	3	2	2	2	2	3	2	3	1	2	1
A0A0C4DH34	A0A0C4DH34	3	3	3		IGHV4-28	sp|A0A0C4DH34|HV428_HUMAN Immunoglobulin heavy variable 4-28 OS=Homo sapiens OX=9606 GN=IGHV4-28 PE=3 SV=1	1	3	3	3	3	2	3	2	2	2	3	2	2	2	2	2	2	3	2	2	2	1	3	2	3	2	2	2	3	2	2	2	2	2	2	3	2	2	2	1	3	2
A0A0C4DH35	A0A0C4DH35	2	2	2		IGHV3-35	sp|A0A0C4DH35|HV335_HUMAN Probable non-functional immunoglobulin heavy variable 3-35 OS=Homo sapiens OX=9606 GN=IGHV3-35 PE=5 SV=1	1	2	2	2	2	2	2	2	1	1	2	2	2	2	2	1	2	2	2	2	2	2	2	2	2	2	1	1	2	2	2	2	2	1	2	2	2	2	2	2	2	2
A0A0C4DH36	A0A0C4DH36	1	1	1		IGHV3-38	sp|A0A0C4DH36|HV338_HUMAN Probable non-functional immunoglobulin heavy variable 3-38 OS=Homo sapiens OX=9606 GN=IGHV3-38 PE=5 SV=1	1	1	1	1	1	1	1	1	1	1	1	1	1	1	1	1	1	1	1	1	1	1	1	1	1	1	1	1	1	1	1	1	1	1	1	1	1	1	1	1	1	1
A0A0C4DH38	A0A0C4DH38	4	4	2		IGHV5-51	sp|A0A0C4DH38|HV551_HUMAN Immunoglobulin heavy variable 5-51 OS=Homo sapiens OX=9606 GN=IGHV5-51 PE=3 SV=1	1	4	4	2	4	1	4	3	4	4	3	1	1	1	2	1	1	4	3	3	3	2	4	1	4	3	4	4	3	1	1	1	2	1	1	4	3	3	3	2	2	0
P0DP08;P0DP06;A0A0C4DH41;P01825;P06331;P01824;A0A075B6R2;P0DP07;A0A087WSY4	P0DP08;P0DP06;A0A0C4DH41;P01825;P06331;P01824	3;3;3;3;3;3;1;1;1	3;3;3;3;3;3;1;1;1	3;3;3;3;3;3;1;1;1	Ig heavy chain V-II region NEWM;Ig heavy chain V-II region ARH-77;Ig heavy chain V-II region WAH	IGHV4-61	sp|P0DP08|HVD82_HUMAN Immunoglobulin heavy variable 4-38-2 OS=Homo sapiens OX=9606 GN=IGHV4-38-2 PE=3 SV=1;sp|P0DP06|HVD34_HUMAN Immunoglobulin heavy variable 4-30-4 OS=Homo sapiens OX=9606 GN=IGHV4-30-4 PE=3 SV=1;sp|A0A0C4DH41|HV461_HUMAN Immunoglobulin h	9	3	3	3	3	3	3	3	2	3	3	2	2	2	3	2	3	2	3	3	3	2	3	3	3	3	2	3	3	2	2	2	3	2	3	2	3	3	3	2	3	3
A0A0C4DH67;A0A0C4DH69	A0A0C4DH67;A0A0C4DH69	2;1	2;1	1;0		IGKV1-8;IGKV1-9	sp|A0A0C4DH67|KV108_HUMAN Immunoglobulin kappa variable 1-8 OS=Homo sapiens OX=9606 GN=IGKV1-8 PE=3 SV=1;sp|A0A0C4DH69|KV109_HUMAN Immunoglobulin kappa variable 1-9 OS=Homo sapiens OX=9606 GN=IGKV1-9 PE=3 SV=1	2	2	2	1	2	1	2	0	0	1	2	0	0	0	0	0	0	1	0	1	0	0	2	1	2	0	0	1	2	0	0	0	0	0	0	1	0	1	0	0	1	1
A0A0C4DH72;A0A0C4DH73;P04432;P01611;P01597	A0A0C4DH72	3;1;1;1;1	1;1;1;1;1	1;1;1;1;1		IGKV1-6	sp|A0A0C4DH72|KV106_HUMAN Immunoglobulin kappa variable 1-6 OS=Homo sapiens OX=9606 GN=IGKV1-6 PE=3 SV=1	5	3	1	1	3	2	3	2	2	3	3	2	2	2	2	1	2	2	2	3	2	2	1	0	1	0	0	1	1	0	0	0	0	1	0	0	0	1	0	0	1	0
A0A0J9YX35	A0A0J9YX35	2	2	2			sp|A0A0J9YX35|HV64D_HUMAN Immunoglobulin heavy variable 3-64D OS=Homo sapiens OX=9606 GN=IGHV3-64D PE=3 SV=1	1	2	2	2	2	2	2	2	2	2	2	2	2	2	2	2	2	2	2	2	2	2	2	2	2	2	2	2	2	2	2	2	2	2	2	2	2	2	2	2	2	2
A0A0J9YXX1	A0A0J9YXX1	3	1	1			sp|A0A0J9YXX1|HV5X1_HUMAN Immunoglobulin heavy variable 5-10-1 OS=Homo sapiens OX=9606 GN=IGHV5-10-1 PE=3 SV=1	1	3	1	1	3	2	3	2	2	3	3	2	1	1	1	1	1	3	2	3	2	1	1	1	1	0	0	1	1	1	0	0	0	0	0	1	0	1	0	0	1	1
A0M8Q6	A0M8Q6	3	1	1	Ig lambda-7 chain C region	IGLC7	sp|A0M8Q6|IGLC7_HUMAN Immunoglobulin lambda constant 7 OS=Homo sapiens OX=9606 GN=IGLC7 PE=1 SV=3	1	3	1	1	3	3	3	3	3	3	3	3	3	3	3	3	3	3	3	3	3	3	1	1	1	1	1	1	1	1	1	1	1	1	1	1	1	1	1	1	1	1
A1L4H1	A1L4H1	12	12	12	Soluble scavenger receptor cysteine-rich domain-containing protein SSC5D	SSC5D	sp|A1L4H1|SRCRL_HUMAN Soluble scavenger receptor cysteine-rich domain-containing protein SSC5D OS=Homo sapiens OX=9606 GN=SSC5D PE=1 SV=3	1	12	12	12	10	12	12	11	8	11	12	12	10	10	6	7	1	3	5	2	3	2	10	12	12	11	8	11	12	12	10	10	6	7	1	3	5	2	3	2	10	12
A8K2U0	A8K2U0	26	26	26	Alpha-2-macroglobulin-like protein 1	A2ML1	sp|A8K2U0|A2ML1_HUMAN Alpha-2-macroglobulin-like protein 1 OS=Homo sapiens OX=9606 GN=A2ML1 PE=1 SV=3	1	26	26	26	9	7	5	8	25	25	1	1	2	6	1	1	6	6	1	14	1	1	9	7	5	8	25	25	1	1	2	6	1	1	6	6	1	14	1	1	9	7
C9JCN9	C9JCN9	1	1	1	Heat shock factor-binding protein 1-like protein 1	HSBP1L1	sp|C9JCN9|HSBPL_HUMAN Heat shock factor-binding protein 1-like protein 1 OS=Homo sapiens OX=9606 GN=HSBP1L1 PE=3 SV=2	1	1	1	1	0	0	0	0	0	0	0	0	0	0	0	0	1	1	0	0	1	0	0	0	0	0	0	0	0	0	0	0	0	0	1	1	0	0	1	0	0	0
CON__A2I7N1;CON__A2I7N0;CON__Q9TTE1;CON__A2I7N3	CON__A2I7N1;CON__A2I7N0;CON__Q9TTE1;CON__A2I7N3	3;2;2;2	3;2;2;2	1;1;1;0			;;;	4	3	3	1	1	3	3	3	1	1	3	2	1	2	1	1	2	1	0	1	1	3	1	3	3	3	1	1	3	2	1	2	1	1	2	1	0	1	1	3	0	1
CON__A3EZ79	CON__A3EZ79	2	1	1				1	2	1	1	2	0	0	1	0	0	0	1	0	0	0	2	1	0	0	0	0	0	1	0	0	1	0	0	0	1	0	0	0	1	1	0	0	0	0	0	1	0
CON__A3EZ82;Q6E0U4	CON__A3EZ82;Q6E0U4	2;2	2;2	1;1	Dermokine	DMKN	;sp|Q6E0U4|DMKN_HUMAN Dermokine OS=Homo sapiens OX=9606 GN=DMKN PE=1 SV=3	2	2	2	1	2	1	1	1	1	1	0	1	0	0	0	1	1	1	0	1	1	0	2	1	1	1	1	1	0	1	0	0	0	1	1	1	0	1	1	0	1	1
CON__ENSEMBL:ENSBTAP00000006074;P49747;P35443	CON__ENSEMBL:ENSBTAP00000006074;P49747	3;3;1	3;3;1	3;3;1	Cartilage oligomeric matrix protein	COMP	;sp|P49747|COMP_HUMAN Cartilage oligomeric matrix protein OS=Homo sapiens OX=9606 GN=COMP PE=1 SV=2	3	3	3	3	2	2	3	2	2	2	3	2	3	2	1	1	0	1	1	0	0	0	2	2	3	2	2	2	3	2	3	2	1	1	0	1	1	0	0	0	2	2
CON__ENSEMBL:ENSBTAP00000024146	CON__ENSEMBL:ENSBTAP00000024146	24	14	14				1	24	14	14	10	20	24	23	10	10	22	11	10	18	10	11	14	11	9	11	10	18	0	10	14	13	0	0	12	1	0	9	0	1	4	1	0	1	0	8	0	10
CON__ENSEMBL:ENSBTAP00000024466;CON__ENSEMBL:ENSBTAP00000024462	CON__ENSEMBL:ENSBTAP00000024466;CON__ENSEMBL:ENSBTAP00000024462	3;3	3;3	3;3			;	2	3	3	3	3	2	3	2	3	3	3	2	2	2	2	2	2	3	3	3	3	3	3	2	3	2	3	3	3	2	2	2	2	2	2	3	3	3	3	3	3	2
CON__ENSEMBL:ENSBTAP00000031360	CON__ENSEMBL:ENSBTAP00000031360	5	5	5				1	5	5	5	4	1	3	5	4	3	4	2	2	3	3	3	3	2	2	4	2	5	4	1	3	5	4	3	4	2	2	3	3	3	3	2	2	4	2	5	4	1
CON__ENSEMBL:ENSBTAP00000032840	CON__ENSEMBL:ENSBTAP00000032840	6	2	2				1	6	2	2	4	5	6	6	4	5	4	4	4	3	4	4	5	5	4	5	4	6	0	1	2	2	0	1	0	0	0	0	0	0	1	1	0	1	0	2	0	1
CON__ENSEMBL:ENSBTAP00000038253	CON__ENSEMBL:ENSBTAP00000038253	16	2	2				1	16	2	2	15	14	14	14	13	16	13	14	15	12	13	13	16	14	14	16	16	15	1	1	0	0	0	2	0	1	2	0	0	0	2	0	0	2	2	2	1	1
CON__O43790;O43790;Q14533	CON__O43790;O43790;Q14533	26;26;21	25;25;20	3;3;0	Keratin, type II cuticular Hb6;Keratin, type II cuticular Hb1	KRT86;KRT81	;sp|O43790|KRT86_HUMAN Keratin, type II cuticular Hb6 OS=Homo sapiens OX=9606 GN=KRT86 PE=1 SV=1;sp|Q14533|KRT81_HUMAN Keratin, type II cuticular Hb1 OS=Homo sapiens OX=9606 GN=KRT81 PE=1 SV=3	3	26	25	3	5	4	4	4	6	26	8	3	2	2	3	2	6	5	2	4	2	3	4	3	3	3	5	25	7	2	1	1	2	1	5	4	1	3	1	2	0	0
O76009;CON__O76009;CON__Q6NTB9	O76009;CON__O76009;CON__Q6NTB9	19;19;17	1;1;1	0;0;0	Keratin, type I cuticular Ha3-I	KRT33A	sp|O76009|KT33A_HUMAN Keratin, type I cuticular Ha3-I OS=Homo sapiens OX=9606 GN=KRT33A PE=2 SV=2;;	3	19	1	0	4	1	2	1	1	19	7	0	1	0	2	2	4	3	1	3	3	3	0	0	0	0	0	1	0	0	0	0	0	0	0	0	0	0	0	0	0	0
CON__O76011;O76011	CON__O76011;O76011	20;19	2;1	2;1	Keratin, type I cuticular Ha4	KRT34	;sp|O76011|KRT34_HUMAN Keratin, type I cuticular Ha4 OS=Homo sapiens OX=9606 GN=KRT34 PE=1 SV=2	2	20	2	2	3	1	2	1	2	20	7	0	2	0	1	1	4	3	1	2	1	2	0	0	0	0	0	2	0	0	0	0	0	0	0	0	0	0	0	0	0	0
CON__O76013;O76013	CON__O76013;O76013	19;19	14;14	13;13	Keratin, type I cuticular Ha6	KRT36	;sp|O76013|KRT36_HUMAN Keratin, type I cuticular Ha6 OS=Homo sapiens OX=9606 GN=KRT36 PE=2 SV=1	2	19	14	13	1	1	2	2	2	19	6	1	2	2	3	2	5	4	2	2	2	3	0	0	0	1	1	14	3	0	1	1	2	1	2	2	1	1	1	2	0	0
CON__O95678;O95678	CON__O95678;O95678	29;29	10;10	8;8	Keratin, type II cytoskeletal 75	KRT75	;sp|O95678|K2C75_HUMAN Keratin, type II cytoskeletal 75 OS=Homo sapiens OX=9606 GN=KRT75 PE=1 SV=2	2	29	10	8	16	16	15	17	28	23	16	17	17	18	18	15	19	15	13	17	17	16	2	1	1	1	9	4	1	0	1	0	1	1	1	0	0	0	1	1	1	0
CON__P00711	CON__P00711	6	6	6				1	6	6	6	6	6	6	5	5	5	6	6	6	5	5	6	5	6	6	5	6	6	6	6	6	5	5	5	6	6	6	5	5	6	5	6	6	5	6	6	6	6
CON__P00761	CON__P00761	4	4	4				1	4	4	4	4	3	4	4	4	4	4	3	4	3	4	4	4	4	4	4	4	4	4	3	4	4	4	4	4	3	4	3	4	4	4	4	4	4	4	4	4	3
CON__P00978	CON__P00978	3	2	2				1	3	2	2	1	2	2	2	1	1	1	1	1	1	2	1	2	2	2	2	1	3	0	1	1	1	1	0	0	0	0	0	1	0	1	1	1	1	0	2	0	1
CON__P01044-1;CON__Q2KJ62;CON__P01045-1	CON__P01044-1;CON__Q2KJ62;CON__P01045-1	8;8;7	7;7;6	7;7;6			;;	3	8	7	7	1	3	5	5	1	1	3	1	2	4	1	1	5	3	2	2	2	8	0	2	4	4	1	0	2	1	1	4	1	1	4	2	1	1	1	7	0	2
CON__P01966	CON__P01966	5	1	1				1	5	1	1	3	4	5	5	4	5	5	4	5	4	5	5	4	4	3	3	3	4	0	1	1	1	1	1	1	0	1	1	1	1	1	0	0	0	0	1	0	1
CON__P02533;P02533	CON__P02533;P02533	48;48	17;17	8;8	Keratin, type I cytoskeletal 14	KRT14	;sp|P02533|K1C14_HUMAN Keratin, type I cytoskeletal 14 OS=Homo sapiens OX=9606 GN=KRT14 PE=1 SV=4	2	48	17	8	39	36	39	38	47	41	39	33	36	34	37	35	37	40	38	41	38	38	12	9	10	9	17	12	11	7	9	8	11	8	8	12	10	12	10	10	4	3
CON__P02535-1	CON__P02535-1	20	5	5				1	20	5	5	16	15	15	16	14	18	15	15	18	14	18	13	15	15	14	16	16	13	2	1	1	2	1	3	1	1	4	0	4	0	1	0	1	1	1	1	2	1
P02538;CON__P02538;CON__H-INV:HIT000292931	P02538;CON__P02538	62;62;4	8;8;0	3;3;0	Keratin, type II cytoskeletal 6A	KRT6A	sp|P02538|K2C6A_HUMAN Keratin, type II cytoskeletal 6A OS=Homo sapiens OX=9606 GN=KRT6A PE=1 SV=3;	3	62	8	3	46	48	47	50	62	59	42	51	44	42	47	43	50	52	44	54	44	42	7	7	7	8	8	8	7	8	6	7	7	7	8	8	7	7	7	7	3	3
CON__P02662	CON__P02662	7	7	7				1	7	7	7	7	5	7	7	7	7	7	5	6	5	6	7	6	7	6	7	6	7	7	5	7	7	7	7	7	5	6	5	6	7	6	7	6	7	6	7	7	5
CON__P02663	CON__P02663	12	12	12				1	12	12	12	9	9	10	10	10	9	10	10	10	10	10	12	8	9	9	10	9	10	9	9	10	10	10	9	10	10	10	10	10	12	8	9	9	10	9	10	9	9
CON__P02666	CON__P02666	4	4	4				1	4	4	4	4	3	4	3	4	4	4	3	3	3	3	3	3	4	4	4	4	4	4	3	4	3	4	4	4	3	3	3	3	3	3	4	4	4	4	4	4	3
CON__P02668	CON__P02668	6	6	6				1	6	6	6	4	4	6	6	6	5	5	5	5	4	6	4	4	5	5	5	5	6	4	4	6	6	6	5	5	5	5	4	6	4	4	5	5	5	5	6	4	4
CON__P02754	CON__P02754	11	11	11				1	11	11	11	11	10	11	10	11	11	11	10	9	10	10	9	10	11	11	10	11	11	11	10	11	10	11	11	11	10	9	10	10	9	10	11	11	10	11	11	11	10
CON__P02768-1;P02768	CON__P02768-1;P02768	73;73	73;73	66;66	Serum albumin	ALB	;sp|P02768|ALBU_HUMAN Serum albumin OS=Homo sapiens OX=9606 GN=ALB PE=1 SV=2	2	73	73	66	52	45	49	47	53	48	51	50	50	46	46	47	62	67	65	68	66	63	52	45	49	47	53	48	51	50	50	46	46	47	62	67	65	68	66	63	45	39
12828;212829;212830;212831;212832;212833;212834;212835;212836;212837;212838;212839;212840;212841;212842;212843;212844;212845;212846;212847;212848;212849;212850;212851;212852;212853;212854;212855;212856;212857;212858;212859;212860;212861;212862;212863;212864;212865;212866;212867;212868;212869;212870;212871;212872;212873;212874;212875;212876;212877;212878;212879;212880;212881;212882;212883;212884;2…	75;76;77;78;79;80;81;82;83;84;85;86;87;88;89;90;91;92;93;94;95;96;97;98;99;100;101;102;103;104;105;106;107;108;109;110;111;112;113;114;115;116;117;118;119;120;121;122;123;124;125;126;127;128;129;130;131;132;133;134;135;136;137;138;139;140;141;142;143;144;145;146;147;148;149;150;151;152;153;154;155;156;157;457;458;459;460;461;462;463;464;465;466;467;468;469;470;471;472;473;474;475;476;477;478;479;…
171535;171536;171537;171538;171539;171540;171541;171542;171543;171544;171545;171546;171547;171548;171549;171550;171551;171552;171553;171554;171555;171556;171557;171558;171559;171560;171561;171562;171563;171564;171565;171566;171567;171568;171569;171570;171571;171572;171573;171574;171575;171576;171577;171578;171579;171580;171581;171582;171583;171584;171585;171586;171587;171588;171589;171590;171591;…	77;156;483;3140;3348;5364;5392;14287;22588;24456;24605;24968;25170;25209;34339;39757;46227;50195;54059;54062;64812;64865;66355;73210;75177;97274;97490;116296;118330;118959;119311;119750;119789;122534;122644;123136;123303;130291;130563;145689;147538;147967;148038;148266;152982;155936;169695;171678;171744;176715;179153;179262;183328;183729;185087;185495;193035;196236;199529;199623;211721;211791;223…	55;56;57;58;59;60	111;147;322;353;470;572
CON__P02769	CON__P02769	72	65	65				1	72	65	65	65	59	66	66	66	65	67	63	66	58	64	64	60	67	64	69	65	68	58	53	59	59	60	59	61	57	59	51	58	58	53	61	58	62	58	61	58	53
52828;152829;152830;152831;152832;152833;152834;152835;152836;152837;152838;152839;152840;152841;152842;152843;152844;152845;152846;152847;152848;152849;152850;152851;152852;152853;152854;152855;152856;152857;152858;152859;152860;152861;152862;152863;152864;152865;152866;152867;152868;152869;152870;152871;152872;152873;152874;152875;152876;152877;152878;152879;152880;152881;152882;152883;152884;1…	5512;5513;5514;5515;5516;5517;5518;5519;5520;5521;5522;5523;5524;5525;5526;5527;5528;5529;5530;5531;5532;5533;5534;5535;5536;5537;5538;5539;5540;5541;5542;5543;5544;5545;5546;5547;5548;5549;5550;5551;5552;5553;5554;5555;5556;5557;5558;5559;5560;5561;5562;5563;5564;5565;5566;5567;5568;5569;5570;5571;5572;5573;5574;5575;5576;5577;5578;5579;5580;5581;5582;5583;5584;5585;5586;5587;5588;5589;5590;5591…
;122891;122892;122893;122894;122895;122896;122897;122898;122899;122900;122901;122902;122903;122904;122905;122906;122907;122908;122909;122910;122911;122912;122913;122914;122915;122916;122917;122918;122919;122920;122921;122922;122923;122924;122925;122926;122927;122928;122929;122930;122931;122932;122933;122934;122935;122936;122937;122938;122939;122940;122941;122942;122943;122944;122945;122946;122947…
;223953;223954;223955;223956;223957;223958;223959;223960;223961;223962;223963;223964;223965;223966;223967;223968;223969;223970;223971;223972;223973;223974;223975;223976;223977;223978;228337;228338;228339;228340;228341;228342;228343;228344;228345;228346;228347;228348;228349;228350;228351;228352;228353;228354;228355;228356;228357;228358;228359;228360;228361;228362;228363;228364;228365;228366;228367…	5564;5661;19845;24716;25170;25234;25260;25293;32416;32615;32926;34545;34951;35118;39478;44551;45660;48716;49918;50405;50614;65806;68434;72964;78857;96388;96798;96879;97417;97585;103550;118079;118959;122651;122950;122960;126492;127412;130492;130951;131215;140101;147280;148266;148455;153107;155991;169367;172174;172209;176479;178873;179076;183463;183786;185782;196036;196193;199290;211912;223952;2284…	61;62;63	111;469;571
CON__P04259	CON__P04259	61	1	1				1	61	1	1	47	47	45	49	61	58	42	50	46	41	46	43	48	51	42	54	42	41	1	0	0	1	1	1	1	1	1	1	1	1	0	0	1	0	0	1	1	0
P05787;CON__P05787;CON__H-INV:HIT000016045	P05787;CON__P05787	11;11;5	2;2;1	2;2;1	Keratin, type II cytoskeletal 8	KRT8	sp|P05787|K2C8_HUMAN Keratin, type II cytoskeletal 8 OS=Homo sapiens OX=9606 GN=KRT8 PE=1 SV=7;	3	11	2	2	10	10	10	10	10	10	10	10	8	10	10	8	10	10	9	10	9	8	1	1	1	1	1	1	1	1	0	2	1	1	1	1	1	1	0	1	1	1
CON__P07224	CON__P07224	4	1	1				1	4	1	1	4	2	3	4	3	2	4	3	2	2	2	2	2	3	1	4	2	3	1	0	0	1	0	0	1	0	0	0	0	0	0	0	0	1	0	1	1	0
CON__P08727;P08727	CON__P08727;P08727	14;14	1;1	1;1	Keratin, type I cytoskeletal 19	KRT19	;sp|P08727|K1C19_HUMAN Keratin, type I cytoskeletal 19 OS=Homo sapiens OX=9606 GN=KRT19 PE=1 SV=4	2	14	1	1	11	12	13	12	14	13	10	10	10	9	11	10	11	14	9	12	11	11	1	1	1	1	1	1	1	0	0	0	1	0	0	1	0	1	1	0	1	1
CON__P08730-1	CON__P08730-1	15	1	0				1	15	1	0	9	11	10	14	9	13	12	10	11	8	14	8	9	9	9	15	14	9	0	1	1	0	0	1	0	0	1	0	0	0	0	0	0	1	0	0	0	0
CON__P08779;P08779;CON__Q9Z2K1;CON__Q3ZAW8	CON__P08779;P08779	48;48;16;16	38;38;10;10	24;24;5;5	Keratin, type I cytoskeletal 16	KRT16	;sp|P08779|K1C16_HUMAN Keratin, type I cytoskeletal 16 OS=Homo sapiens OX=9606 GN=KRT16 PE=1 SV=4	4	48	38	24	36	37	37	37	47	39	34	37	36	35	35	35	37	36	39	40	36	37	27	28	28	28	37	29	26	28	27	26	26	26	28	27	30	31	27	28	16	16
CON__P12763	CON__P12763	11	11	8				1	11	11	8	7	9	9	9	6	6	9	8	8	8	7	7	9	8	7	6	8	10	7	9	9	9	6	6	9	8	8	8	7	7	9	8	7	6	8	10	5	7
CON__P13645;P13645;CON__P05784;CON__Q7Z3Y9;P05783;Q7Z3Y9	CON__P13645;P13645	42;42;2;1;1;1	37;37;0;0;0;0	23;23;0;0;0;0	Keratin, type I cytoskeletal 10	KRT10	;sp|P13645|K1C10_HUMAN Keratin, type I cytoskeletal 10 OS=Homo sapiens OX=9606 GN=KRT10 PE=1 SV=6	6	42	37	23	39	36	39	39	36	41	37	35	37	35	35	32	38	40	37	42	39	35	35	32	34	34	31	36	32	31	33	31	31	28	33	35	32	37	34	31	22	19
0801;260802;260803;260804;260805;260806;260807;260808;260809;260810;260811;260812;260813;260814;260815;260816;260817;260818;260819;260820;260821;260822;260823;260824;260825;260826;260827;260828;260829;260830;260831;260832;260833;260834;260835;260836;260837;260838;260839;260840;260841;260842;260843;260844;260845;260846;260847;260848;260849;260850;260851;260852;260853;260854;260855;260856;260857;26…	6419;11967;11985;11992;32073;32140;58164;90610;90995;95150;95183;105838;109380;113387;116371;120292;120309;121632;121741;125336;131356;157471;168569;177950;178589;178781;188511;192351;192469;194664;197408;199771;204423;204732;206645;206689;208880;241673;247337;250898;251065;260876	42;75;76;77	150;291;306;321
CON__P13646-1	CON__P13646-1	28	2	2				1	28	2	2	12	20	14	28	17	24	21	18	18	9	28	9	12	11	11	28	26	17	0	2	0	2	2	2	2	2	1	0	2	0	1	0	0	2	2	1	0	2
CON__P13647;P13647;P12036	CON__P13647;P13647	57;57;2	37;37;0	11;11;0	Keratin, type II cytoskeletal 5	KRT5	;sp|P13647|K2C5_HUMAN Keratin, type II cytoskeletal 5 OS=Homo sapiens OX=9606 GN=KRT5 PE=1 SV=3	3	57	37	11	46	45	44	46	57	56	48	50	47	45	44	42	48	50	44	53	44	45	30	29	28	29	37	36	32	33	30	28	28	26	32	31	29	35	28	29	11	10
CON__P15497	CON__P15497	13	12	12				1	13	12	12	6	9	12	8	7	6	10	3	6	9	11	7	7	6	4	5	6	11	5	9	11	8	6	5	9	3	6	9	10	7	7	5	3	4	5	10	5	9
CON__P19012;P19012;CON__Q99456;Q99456	CON__P19012;P19012	23;22;3;3	10;9;0;0	7;6;0;0	Keratin, type I cytoskeletal 15	KRT15	;sp|P19012|K1C15_HUMAN Keratin, type I cytoskeletal 15 OS=Homo sapiens OX=9606 GN=KRT15 PE=1 SV=3	4	23	10	7	15	14	14	13	23	21	11	13	14	12	13	11	17	12	10	17	13	11	2	1	2	0	10	8	0	0	1	1	0	0	5	1	0	4	0	0	1	1
CON__P19013;P19013	CON__P19013;P19013	31;31	27;27	16;16	Keratin, type II cytoskeletal 4	KRT4	;sp|P19013|K2C4_HUMAN Keratin, type II cytoskeletal 4 OS=Homo sapiens OX=9606 GN=KRT4 PE=1 SV=4	2	31	27	16	8	15	9	27	10	18	12	9	14	7	22	6	11	7	6	30	24	15	4	11	5	23	6	14	8	5	10	3	18	2	7	3	2	26	20	11	2	6
CON__P20930;P20930	CON__P20930;P20930	32;32	32;32	32;32	Filaggrin	FLG	;sp|P20930|FILA_HUMAN Filaggrin OS=Homo sapiens OX=9606 GN=FLG PE=1 SV=3	2	32	32	32	20	18	19	21	15	25	19	20	20	21	14	17	25	21	13	27	19	17	20	18	19	21	15	25	19	20	20	21	14	17	25	21	13	27	19	17	20	18
CON__P28800	CON__P28800	6	4	4				1	6	4	4	2	5	5	4	0	2	3	0	1	3	2	0	4	3	2	2	2	5	1	4	3	3	0	1	2	0	1	3	1	0	3	1	0	0	0	3	1	4
CON__P34955	CON__P34955	14	14	14				1	14	14	14	6	13	14	14	6	5	14	4	6	12	7	4	11	11	2	3	2	13	6	13	14	14	6	5	14	4	6	12	7	4	11	11	2	3	2	13	6	13
CON__P35908v2;P35908;CON__P35908	CON__P35908v2;P35908;CON__P35908	58;58;57	45;45;44	37;37;36	Keratin, type II cytoskeletal 2 epidermal	KRT2	;sp|P35908|K22E_HUMAN Keratin, type II cytoskeletal 2 epidermal OS=Homo sapiens OX=9606 GN=KRT2 PE=1 SV=2;	3	58	45	37	56	49	51	53	49	53	50	51	52	49	50	52	52	53	47	52	50	50	44	38	39	41	37	40	39	39	41	38	39	41	40	41	36	40	38	39	36	30
98669;298670;298671;298672;298673;298674;298675;298676;298677;298678;298679;298680;298681;298682;298683;298684;298685;298686;298687;298688;298689;298690;298691;298692;298693;298694;298695;298696;298697;298698;298699;298700;298701;298702;298703;298704;298705;298706;298707;298708;298709;298710;298711;298712;298713;298714;298715;298716;298717;298718;298719;298720;298721;298722;298723;298724;298725;2…	305;306;307;308;309;310;311;312;313;314;315;316;317;318;319;320;321;322;17967;17968;17969;17970;17971;17972;17973;17974;17975;17976;17977;17978;17979;17980;17981;17982;17983;17984;17985;17986;17987;17988;17989;17990;17991;17992;17993;17994;17995;17996;17997;17998;17999;18000;18001;18002;18003;18004;18005;18006;18007;18008;18009;18010;18011;18012;18013;18014;18015;18016;18017;18018;18019;18020;180…	307;317;18015;46131;48379;52237;69445;69467;74118;80546;82150;82172;82925;83466;83728;83805;91092;94854;94989;103218;103293;114636;116239;119630;119690;120944;132410;134906;136684;139369;139553;158835;159329;168365;168499;168539;186896;187020;187074;189095;190690;190693;197286;201276;207784;210445;210475;225027;225240;233749;234353;234402;243090;247499;259322;259449;260356;263145	95;96;97;98	257;294;337;467
CON__P41361	CON__P41361	6	3	3				1	6	3	3	4	5	3	3	3	3	5	4	5	5	4	4	4	3	3	3	3	6	1	2	0	0	0	0	2	1	2	3	1	3	1	0	0	0	0	3	1	2
CON__P48668;P48668	CON__P48668;P48668	62;62	2;2	2;2	Keratin, type II cytoskeletal 6C	KRT6C	;sp|P48668|K2C6C_HUMAN Keratin, type II cytoskeletal 6C OS=Homo sapiens OX=9606 GN=KRT6C PE=1 SV=3	2	62	2	2	44	47	45	48	62	59	40	49	45	42	47	42	48	51	43	53	41	39	0	0	0	0	2	2	0	0	0	0	2	0	0	0	2	0	0	0	0	0
CON__P50446	CON__P50446	35	1	0				1	35	1	0	28	27	27	29	34	34	25	29	26	25	28	24	29	31	26	32	28	25	1	0	0	0	0	0	0	0	0	0	0	0	0	0	0	0	0	0	0	0
CON__P78386;P78386	CON__P78386;P78386	24;24	12;12	9;9	Keratin, type II cuticular Hb5	KRT85	;sp|P78386|KRT85_HUMAN Keratin, type II cuticular Hb5 OS=Homo sapiens OX=9606 GN=KRT85 PE=1 SV=1	2	24	12	9	2	3	2	2	3	24	6	2	1	1	1	1	4	3	2	4	2	2	0	0	0	0	0	12	1	0	0	0	0	0	0	0	0	1	0	0	0	0
CON__P81644	CON__P81644	1	1	1				1	1	1	1	1	1	1	1	0	1	1	0	1	1	1	1	1	1	1	0	1	1	1	1	1	1	0	1	1	0	1	1	1	1	1	1	1	0	1	1	1	1
CON__Q04695;Q04695;CON__P19001;CON__Q9D312;CON__Q8N1A0;Q8N1A0	CON__Q04695;Q04695	51;51;10;4;1;1	51;51;10;4;1;1	12;12;2;0;0;0	Keratin, type I cytoskeletal 17	KRT17	;sp|Q04695|K1C17_HUMAN Keratin, type I cytoskeletal 17 OS=Homo sapiens OX=9606 GN=KRT17 PE=1 SV=2	6	51	51	12	33	33	33	34	51	37	29	34	33	29	32	32	34	38	31	34	32	33	33	33	33	34	51	37	29	34	33	29	32	32	34	38	31	34	32	33	5	5
CON__Q29443;CON__Q0IIK2	CON__Q29443;CON__Q0IIK2	29;29	27;27	24;24			;	2	29	27	24	4	21	22	24	5	4	19	3	4	19	7	3	24	16	4	5	7	25	4	20	21	23	4	4	19	3	4	18	7	3	22	14	2	3	5	23	3	19
CON__Q0V8M9	CON__Q0V8M9	4	2	2				1	4	2	2	2	3	3	3	1	1	2	2	1	3	1	1	2	2	2	2	2	3	0	1	1	1	0	0	0	0	0	2	0	0	0	0	0	0	0	1	0	1
CON__Q14525;Q14525;CON__Q497I4	CON__Q14525;Q14525	20;20;5	6;6;0	3;3;0	Keratin, type I cuticular Ha3-II	KRT33B	;sp|Q14525|KT33B_HUMAN Keratin, type I cuticular Ha3-II OS=Homo sapiens OX=9606 GN=KRT33B PE=1 SV=3	3	20	6	3	7	2	3	2	2	20	7	1	3	1	3	3	4	4	2	4	3	4	2	0	0	0	0	6	0	0	1	0	0	0	0	0	0	0	0	0	1	0
CON__Q14533	CON__Q14533	23	1	0				1	23	1	0	5	4	4	4	6	23	8	3	2	2	3	2	6	5	2	4	2	3	0	0	0	0	0	1	0	0	0	0	0	0	0	0	0	0	0	0	0	0
Q14CN4;CON__Q14CN4-1;CON__REFSEQ:XP_092267	Q14CN4;CON__Q14CN4-1	9;9;1	2;2;0	0;0;0	Keratin, type II cytoskeletal 72	KRT72	sp|Q14CN4|K2C72_HUMAN Keratin, type II cytoskeletal 72 OS=Homo sapiens OX=9606 GN=KRT72 PE=1 SV=2;	3	9	2	0	5	5	7	6	5	7	5	7	6	5	5	5	7	5	5	6	5	5	0	0	1	1	0	1	0	2	0	0	0	0	2	0	0	0	0	0	0	0
CON__Q9UE12;CON__Q15323;Q15323;Q14532;CON__Q92764;CON__Q14532;Q92764	CON__Q9UE12;CON__Q15323;Q15323	26;26;26;5;4;4;4	24;24;24;4;3;3;3	4;4;4;0;0;0;0	Keratin, type I cuticular Ha1	KRT31	;;sp|Q15323|K1H1_HUMAN Keratin, type I cuticular Ha1 OS=Homo sapiens OX=9606 GN=KRT31 PE=1 SV=3	7	26	24	4	5	2	4	2	2	26	12	1	2	1	3	3	5	5	2	4	4	4	3	0	2	0	0	24	10	0	0	0	1	2	3	3	0	2	2	2	0	0
CON__Q1RMN8	CON__Q1RMN8	3	3	3				1	3	3	3	2	1	3	1	1	3	1	1	2	1	2	2	2	2	2	1	2	2	2	1	3	1	1	3	1	1	2	1	2	2	2	2	2	1	2	2	2	1
CON__Q28107	CON__Q28107	13	1	1				1	13	1	1	12	11	12	13	12	13	12	10	10	11	10	6	5	11	11	9	11	9	1	1	1	1	1	1	1	1	1	1	1	1	1	1	1	1	1	1	1	1
CON__Q2KJF1	CON__Q2KJF1	3	2	2				1	3	2	2	1	2	3	2	1	1	3	0	0	1	1	0	1	2	1	1	1	3	0	1	2	1	0	0	2	0	0	1	1	0	0	1	0	0	0	2	0	1
CON__Q2M2I5;Q2M2I5	CON__Q2M2I5;Q2M2I5	4;4	1;1	1;1	Keratin, type I cytoskeletal 24	KRT24	;sp|Q2M2I5|K1C24_HUMAN Keratin, type I cytoskeletal 24 OS=Homo sapiens OX=9606 GN=KRT24 PE=1 SV=1	2	4	1	1	3	3	3	3	4	3	3	3	3	3	3	3	3	3	3	3	3	2	0	0	0	0	1	0	0	0	0	0	0	0	0	0	0	0	0	0	0	0
CON__Q2UVX4	CON__Q2UVX4	16	5	5				1	16	5	5	12	16	16	16	11	11	12	10	7	8	10	7	13	11	11	12	11	15	1	5	5	5	1	1	1	0	0	2	0	0	2	0	0	1	0	4	1	5
P08729;CON__Q3KNV1;CON__P08729	P08729;CON__Q3KNV1;CON__P08729	9;9;8	3;3;2	2;2;1	Keratin, type II cytoskeletal 7	KRT7	sp|P08729|K2C7_HUMAN Keratin, type II cytoskeletal 7 OS=Homo sapiens OX=9606 GN=KRT7 PE=1 SV=5;;	3	9	3	2	4	4	5	5	5	8	4	6	7	5	5	4	6	3	4	7	5	5	1	1	1	1	1	2	0	1	3	1	0	1	1	0	0	2	0	1	0	1
CON__Q3MHN5;CON__ENSEMBL:ENSBTAP00000018229	CON__Q3MHN5;CON__ENSEMBL:ENSBTAP00000018229	8;7	2;1	2;1			;	2	8	2	2	1	3	3	2	6	3	2	1	0	1	0	0	2	6	6	6	6	7	0	2	1	1	0	0	1	0	0	1	0	0	0	0	0	0	0	1	0	2
CON__Q3SX09;CON__P02070	CON__Q3SX09;CON__P02070	4;2	2;1	2;1			;	2	4	2	2	2	3	4	3	2	2	3	3	3	4	3	3	3	2	2	2	3	3	0	1	2	1	0	0	1	1	1	2	1	1	1	0	0	0	1	1	0	1
CON__Q3SY84;Q3SY84	CON__Q3SY84;Q3SY84	15;15	9;9	1;1	Keratin, type II cytoskeletal 71	KRT71	;sp|Q3SY84|K2C71_HUMAN Keratin, type II cytoskeletal 71 OS=Homo sapiens OX=9606 GN=KRT71 PE=1 SV=3	2	15	9	1	6	12	9	12	7	6	7	10	13	10	8	5	13	6	5	13	10	10	3	7	5	7	2	1	2	6	8	7	3	2	8	3	2	8	5	5	1	1
CON__Q3SZ57;P02771	CON__Q3SZ57	8;1	8;1	8;1				2	8	8	8	0	5	6	5	0	1	6	0	2	3	2	1	6	3	0	0	2	7	0	5	6	5	0	1	6	0	2	3	2	1	6	3	0	0	2	7	0	5
CON__Q3SZR3	CON__Q3SZR3	14	14	14				1	14	14	14	13	10	12	13	13	12	13	11	13	9	14	13	10	13	12	13	13	13	13	10	12	13	13	12	13	11	13	9	14	13	10	13	12	13	13	13	13	10
CON__Q3SZV7	CON__Q3SZV7	4	4	4				1	4	4	4	0	2	2	2	1	1	2	0	1	2	2	0	4	1	0	1	1	3	0	2	2	2	1	1	2	0	1	2	2	0	4	1	0	1	1	3	0	2
CON__Q3T052	CON__Q3T052	3	1	1				1	3	1	1	2	3	3	3	2	2	2	2	2	3	3	2	2	2	2	2	2	3	0	1	1	1	0	0	0	0	0	1	1	0	0	0	0	0	0	1	0	1
CON__Q3TTY5	CON__Q3TTY5	16	2	1				1	16	2	1	14	14	14	14	14	14	14	14	15	14	15	14	14	14	13	15	14	14	0	0	0	0	0	0	0	0	1	0	1	0	0	0	0	1	0	0	0	0
CON__Q3ZBS7	CON__Q3ZBS7	4	1	1				1	4	1	1	3	3	4	4	2	3	4	3	3	3	1	3	2	4	3	3	3	4	0	1	1	1	0	1	1	1	1	1	0	1	0	1	0	0	0	1	0	1
CON__Q58D62	CON__Q58D62	3	3	3				1	3	3	3	2	3	3	3	2	2	3	2	2	3	2	2	3	2	2	1	2	3	2	3	3	3	2	2	3	2	2	3	2	2	3	2	2	1	2	3	2	3
CON__Q5D862;Q5D862	CON__Q5D862;Q5D862	35;35	35;35	35;35	Filaggrin-2	FLG2	;sp|Q5D862|FILA2_HUMAN Filaggrin-2 OS=Homo sapiens OX=9606 GN=FLG2 PE=1 SV=1	2	35	35	35	28	21	20	24	12	29	14	15	16	14	11	12	27	20	18	32	22	14	28	21	20	24	12	29	14	15	16	14	11	12	27	20	18	32	22	14	28	21
CON__Q5XKE5;Q5XKE5	CON__Q5XKE5;Q5XKE5	39;38	28;27	22;21	Keratin, type II cytoskeletal 79	KRT79	;sp|Q5XKE5|K2C79_HUMAN Keratin, type II cytoskeletal 79 OS=Homo sapiens OX=9606 GN=KRT79 PE=1 SV=2	2	39	28	22	17	18	15	17	38	34	11	17	17	14	11	11	21	23	10	26	12	13	8	9	6	7	27	23	2	7	8	4	2	2	11	13	1	17	3	4	6	7
CON__Q5XQN5	CON__Q5XQN5	46	2	1				1	46	2	1	37	38	36	38	45	45	41	42	40	37	36	34	40	39	34	43	37	37	1	2	1	2	1	2	2	2	1	1	1	0	2	1	0	1	2	0	0	1
CON__Q61782	CON__Q61782	8	1	1				1	8	1	1	6	5	5	5	8	7	6	4	5	4	6	5	6	6	6	6	6	6	0	1	0	0	1	0	0	0	0	0	0	0	0	0	0	0	0	0	0	1
CON__Q6ISB0;Q9NSB2	CON__Q6ISB0;Q9NSB2	38;38	35;35	1;1	Keratin, type II cuticular Hb4	KRT84	;sp|Q9NSB2|KRT84_HUMAN Keratin, type II cuticular Hb4 OS=Homo sapiens OX=9606 GN=KRT84 PE=2 SV=2	2	38	35	1	5	4	3	5	6	38	7	4	3	3	3	3	8	4	4	4	3	4	2	1	0	2	3	35	4	1	0	0	0	0	5	1	1	1	0	1	0	0
Q6KB66;CON__Q6KB66-1;CON__Q0VBK2	Q6KB66;CON__Q6KB66-1	16;16;4	16;16;4	16;16;4	Keratin, type II cytoskeletal 80	KRT80	sp|Q6KB66|K2C80_HUMAN Keratin, type II cytoskeletal 80 OS=Homo sapiens OX=9606 GN=KRT80 PE=1 SV=2;	3	16	16	16	10	9	10	9	12	15	8	10	8	9	7	5	11	11	7	11	8	3	10	9	10	9	12	15	8	10	8	9	7	5	11	11	7	11	8	3	10	9
CON__Q7RTS7;Q7RTS7	CON__Q7RTS7;Q7RTS7	9;9	1;1	0;0	Keratin, type II cytoskeletal 74	KRT74	;sp|Q7RTS7|K2C74_HUMAN Keratin, type II cytoskeletal 74 OS=Homo sapiens OX=9606 GN=KRT74 PE=1 SV=2	2	9	1	0	6	7	8	7	6	7	6	7	8	7	7	6	7	6	5	8	6	7	0	0	1	0	0	1	0	0	0	0	0	0	0	0	0	1	0	0	0	0
Q7Z3Y7;CON__Q7Z3Y7;CON__Q148H6	Q7Z3Y7;CON__Q7Z3Y7;CON__Q148H6	9;9;6	1;1;1	1;1;1	Keratin, type I cytoskeletal 28	KRT28	sp|Q7Z3Y7|K1C28_HUMAN Keratin, type I cytoskeletal 28 OS=Homo sapiens OX=9606 GN=KRT28 PE=1 SV=2;;	3	9	1	1	6	7	7	8	4	6	5	8	7	7	5	4	8	5	5	6	7	5	0	0	0	1	0	0	0	0	0	0	0	0	1	0	0	0	0	0	0	0
CON__Q7Z3Y8;Q7Z3Y8	CON__Q7Z3Y8;Q7Z3Y8	9;8	7;6	2;2	Keratin, type I cytoskeletal 27	KRT27	;sp|Q7Z3Y8|K1C27_HUMAN Keratin, type I cytoskeletal 27 OS=Homo sapiens OX=9606 GN=KRT27 PE=1 SV=2	2	9	7	2	4	8	7	7	2	5	2	8	7	6	4	3	7	3	3	6	6	5	2	6	5	5	0	3	0	6	5	4	2	1	5	1	1	4	4	3	1	2
CON__Q7Z3Z0;Q7Z3Z0	CON__Q7Z3Z0;Q7Z3Z0	7;7	1;1	1;1	Keratin, type I cytoskeletal 25	KRT25	;sp|Q7Z3Z0|K1C25_HUMAN Keratin, type I cytoskeletal 25 OS=Homo sapiens OX=9606 GN=KRT25 PE=1 SV=1	2	7	1	1	4	6	5	6	2	4	2	6	6	4	4	3	5	3	3	6	4	3	1	1	0	1	0	0	0	0	1	0	0	0	0	0	0	1	0	0	1	1
CON__Q7Z794;Q7Z794	CON__Q7Z794;Q7Z794	34;33	28;27	26;25	Keratin, type II cytoskeletal 1b	KRT77	;sp|Q7Z794|K2C1B_HUMAN Keratin, type II cytoskeletal 1b OS=Homo sapiens OX=9606 GN=KRT77 PE=2 SV=3	2	34	28	26	27	20	24	23	16	30	19	22	17	21	18	17	31	25	24	34	24	19	21	15	18	17	11	24	14	16	12	16	13	12	25	19	18	28	18	14	19	15
CON__Q86YZ3;Q86YZ3	CON__Q86YZ3;Q86YZ3	24;24	24;24	24;24	Hornerin	HRNR	;sp|Q86YZ3|HORN_HUMAN Hornerin OS=Homo sapiens OX=9606 GN=HRNR PE=1 SV=2	2	24	24	24	22	20	17	23	18	23	22	19	21	20	20	19	19	17	20	15	19	22	22	20	17	23	18	23	22	19	21	20	20	19	19	17	20	15	19	22	22	20
CON__Q8BGZ7	CON__Q8BGZ7	18	1	1				1	18	1	1	13	13	13	14	17	17	14	15	13	14	16	11	15	13	11	14	14	12	0	0	0	0	0	0	0	1	0	0	1	0	0	0	0	0	0	0	0	0
CON__Q8IUT8	CON__Q8IUT8	20	7	0				1	20	7	0	3	1	2	1	2	20	8	0	2	0	1	1	4	3	1	2	1	2	0	0	0	0	1	7	2	0	0	0	0	0	1	0	0	0	0	0	0	0
CON__Q8VED5	CON__Q8VED5	17	1	0				1	17	1	0	11	11	11	13	16	14	10	13	14	14	11	9	15	11	9	14	10	11	0	0	0	0	0	0	0	0	1	0	0	0	0	0	0	0	0	0	0	0
CON__Q99PS0	CON__Q99PS0	3	1	1				1	3	1	1	2	2	2	2	3	3	2	2	1	1	2	1	2	2	2	2	1	1	0	0	0	0	1	1	0	0	0	0	0	0	0	0	0	0	0	0	0	0
CON__Q9BYR8;Q9BYR8	CON__Q9BYR8;Q9BYR8	1;1	1;1	1;1	Keratin-associated protein 3-1	KRTAP3-1	;sp|Q9BYR8|KRA31_HUMAN Keratin-associated protein 3-1 OS=Homo sapiens OX=9606 GN=KRTAP3-1 PE=1 SV=1	2	1	1	1	0	0	0	0	0	1	0	0	0	0	0	0	0	0	0	0	0	0	0	0	0	0	0	1	0	0	0	0	0	0	0	0	0	0	0	0	0	0
CON__Q9C075;Q9C075	CON__Q9C075;Q9C075	9;9	7;7	6;6	Keratin, type I cytoskeletal 23	KRT23	;sp|Q9C075|K1C23_HUMAN Keratin, type I cytoskeletal 23 OS=Homo sapiens OX=9606 GN=KRT23 PE=1 SV=2	2	9	7	6	7	6	6	6	6	9	3	5	4	4	6	3	8	8	7	8	6	4	5	4	4	4	4	7	1	4	2	3	4	2	6	6	5	6	4	2	4	3
CON__Q9DCV7	CON__Q9DCV7	6	1	1				1	6	1	1	3	4	4	4	4	4	3	4	4	4	3	3	4	3	3	4	5	4	0	0	0	0	0	1	0	0	0	0	0	0	0	0	0	0	0	0	0	0
CON__Q9H552	CON__Q9H552	4	1	1				1	4	1	1	4	3	3	4	3	4	3	3	4	3	3	4	4	3	3	4	4	4	1	0	0	1	0	1	0	0	1	0	0	1	1	0	0	1	1	1	1	0
CON__Q9NSB2	CON__Q9NSB2	38	1	1				1	38	1	1	5	4	3	5	6	38	7	4	3	3	3	3	8	4	4	4	3	4	0	0	0	0	0	1	0	0	0	0	0	0	0	0	0	0	0	0	0	0
CON__Q9TRI1	CON__Q9TRI1	9	3	3				1	9	3	3	6	8	9	8	6	6	8	6	5	8	5	6	7	6	6	5	6	7	0	2	3	2	0	0	2	0	0	2	0	0	1	0	0	0	0	2	0	2
CON__REFSEQ:XP_986630	CON__REFSEQ:XP_986630	12	2	2				1	12	2	2	2	1	2	1	1	12	5	1	1	1	2	1	4	3	1	2	2	2	0	0	0	0	0	2	0	0	0	0	0	0	0	0	0	0	0	0	0	0
Q13765;E9PAV3	Q13765;E9PAV3	2;2	2;2	2;2	Nascent polypeptide-associated complex subunit alpha;Nascent polypeptide-associated complex subunit alpha, muscle-specific form	NACA	sp|Q13765|NACA_HUMAN Nascent polypeptide-associated complex subunit alpha OS=Homo sapiens OX=9606 GN=NACA PE=1 SV=1;sp|E9PAV3|NACAM_HUMAN Nascent polypeptide-associated complex subunit alpha, muscle-specific form OS=Homo sapiens OX=9606 GN=NACA PE=1 SV=1	2	2	2	2	1	0	0	0	2	1	0	0	0	0	0	0	0	0	0	1	0	0	1	0	0	0	2	1	0	0	0	0	0	0	0	0	0	1	0	0	1	0
O00154	O00154	2	2	2	Cytosolic acyl coenzyme A thioester hydrolase	ACOT7	sp|O00154|BACH_HUMAN Cytosolic acyl coenzyme A thioester hydrolase OS=Homo sapiens OX=9606 GN=ACOT7 PE=1 SV=3	1	2	2	2	0	0	0	0	2	0	0	0	0	0	0	0	0	0	0	0	0	0	0	0	0	0	2	0	0	0	0	0	0	0	0	0	0	0	0	0	0	0
O00159	O00159	4	4	4	Unconventional myosin-Ic	MYO1C	sp|O00159|MYO1C_HUMAN Unconventional myosin-Ic OS=Homo sapiens OX=9606 GN=MYO1C PE=1 SV=4	1	4	4	4	0	0	0	0	4	1	0	0	0	0	0	0	0	0	0	1	0	0	0	0	0	0	4	1	0	0	0	0	0	0	0	0	0	1	0	0	0	0
O00161	O00161	1	1	1	Synaptosomal-associated protein 23	SNAP23	sp|O00161|SNP23_HUMAN Synaptosomal-associated protein 23 OS=Homo sapiens OX=9606 GN=SNAP23 PE=1 SV=1	1	1	1	1	1	1	0	1	1	1	0	0	0	1	1	0	0	1	1	1	1	1	1	1	0	1	1	1	0	0	0	1	1	0	0	1	1	1	1	1	1	1
O00187	O00187	3	3	3	Mannan-binding lectin serine protease 2;Mannan-binding lectin serine protease 2 A chain;Mannan-binding lectin serine protease 2 B chain	MASP2	sp|O00187|MASP2_HUMAN Mannan-binding lectin serine protease 2 OS=Homo sapiens OX=9606 GN=MASP2 PE=1 SV=4	1	3	3	3	1	1	2	2	0	1	3	0	0	2	2	0	0	1	1	0	1	0	1	1	2	2	0	1	3	0	0	2	2	0	0	1	1	0	1	0	1	1
O00204	O00204	2	2	2	Sulfotransferase family cytosolic 2B member 1	SULT2B1	sp|O00204|ST2B1_HUMAN Sulfotransferase 2B1 OS=Homo sapiens OX=9606 GN=SULT2B1 PE=1 SV=2	1	2	2	2	0	0	0	0	2	1	0	0	0	0	0	0	0	0	0	0	0	0	0	0	0	0	2	1	0	0	0	0	0	0	0	0	0	0	0	0	0	0
O00231	O00231	3	3	3	26S proteasome non-ATPase regulatory subunit 11	PSMD11	sp|O00231|PSD11_HUMAN 26S proteasome non-ATPase regulatory subunit 11 OS=Homo sapiens OX=9606 GN=PSMD11 PE=1 SV=3	1	3	3	3	1	1	1	1	3	1	1	1	1	1	0	0	1	1	1	2	1	1	1	1	1	1	3	1	1	1	1	1	0	0	1	1	1	2	1	1	1	1
O00232	O00232	2	2	2	26S proteasome non-ATPase regulatory subunit 12	PSMD12	sp|O00232|PSD12_HUMAN 26S proteasome non-ATPase regulatory subunit 12 OS=Homo sapiens OX=9606 GN=PSMD12 PE=1 SV=3	1	2	2	2	0	0	0	0	2	0	0	0	0	0	0	0	0	0	0	0	0	0	0	0	0	0	2	0	0	0	0	0	0	0	0	0	0	0	0	0	0	0
O00299	O00299	10	10	10	Chloride intracellular channel protein 1	CLIC1	sp|O00299|CLIC1_HUMAN Chloride intracellular channel protein 1 OS=Homo sapiens OX=9606 GN=CLIC1 PE=1 SV=4	1	10	10	10	3	4	3	3	10	5	1	3	2	2	3	0	2	8	5	8	4	4	3	4	3	3	10	5	1	3	2	2	3	0	2	8	5	8	4	4	3	4
O00391	O00391	2	2	2	Sulfhydryl oxidase 1	QSOX1	sp|O00391|QSOX1_HUMAN Sulfhydryl oxidase 1 OS=Homo sapiens OX=9606 GN=QSOX1 PE=1 SV=3	1	2	2	2	2	1	1	1	1	1	1	0	1	0	1	0	1	1	1	1	1	1	2	1	1	1	1	1	1	0	1	0	1	0	1	1	1	1	1	1	2	1
O00501	O00501	1	1	1	Claudin-5	CLDN5	sp|O00501|CLD5_HUMAN Claudin-5 OS=Homo sapiens OX=9606 GN=CLDN5 PE=2 SV=1	1	1	1	1	1	1	1	1	1	1	1	1	1	1	1	1	1	1	1	1	1	1	1	1	1	1	1	1	1	1	1	1	1	1	1	1	1	1	1	1	1	1
O00560	O00560	9	9	9	Syntenin-1	SDCBP	sp|O00560|SDCB1_HUMAN Syntenin-1 OS=Homo sapiens OX=9606 GN=SDCBP PE=1 SV=1	1	9	9	9	7	6	6	7	7	8	5	6	5	5	5	5	4	7	7	6	6	5	7	6	6	7	7	8	5	6	5	5	5	5	4	7	7	6	6	5	7	6
O00567	O00567	1	1	1	Nucleolar protein 56	NOP56	sp|O00567|NOP56_HUMAN Nucleolar protein 56 OS=Homo sapiens OX=9606 GN=NOP56 PE=1 SV=4	1	1	1	1	0	0	0	0	1	0	0	0	0	0	0	0	0	0	0	0	0	0	0	0	0	0	1	0	0	0	0	0	0	0	0	0	0	0	0	0	0	0
O15523;O00571;Q9NQI0	O15523;O00571	3;3;1	3;3;1	3;3;1	ATP-dependent RNA helicase DDX3Y;ATP-dependent RNA helicase DDX3X	DDX3Y;DDX3X	sp|O15523|DDX3Y_HUMAN ATP-dependent RNA helicase DDX3Y OS=Homo sapiens OX=9606 GN=DDX3Y PE=1 SV=2;sp|O00571|DDX3X_HUMAN ATP-dependent RNA helicase DDX3X OS=Homo sapiens OX=9606 GN=DDX3X PE=1 SV=3	3	3	3	3	0	0	0	0	3	1	0	0	0	0	0	0	0	0	0	0	0	0	0	0	0	0	3	1	0	0	0	0	0	0	0	0	0	0	0	0	0	0
O00592	O00592	6	6	6	Podocalyxin	PODXL	sp|O00592|PODXL_HUMAN Podocalyxin OS=Homo sapiens OX=9606 GN=PODXL PE=1 SV=2	1	6	6	6	5	6	4	5	6	5	4	6	6	6	5	5	4	6	6	6	5	5	5	6	4	5	6	5	4	6	6	6	5	5	4	6	6	6	5	5	5	6
O14561	O14561	2	2	2	Acyl carrier protein, mitochondrial	NDUFAB1	sp|O14561|ACPM_HUMAN Acyl carrier protein, mitochondrial OS=Homo sapiens OX=9606 GN=NDUFAB1 PE=1 SV=3	1	2	2	2	1	0	1	1	2	1	1	1	0	0	0	0	0	0	0	0	0	0	1	0	1	1	2	1	1	1	0	0	0	0	0	0	0	0	0	0	1	0
Q5TA79;Q5TA82;Q5TA81;O14633;Q5T7P3;REV__Q5TA79;REV__Q5TA82;REV__Q5TA81;REV__Q5T7P2;REV__O14633;REV__Q5TCM9;REV__Q5T754;REV__Q5T753;REV__Q5T751;Q5TA76;Q5TA78	Q5TA79;Q5TA82;Q5TA81;O14633;Q5T7P3;REV__Q5TA79;REV__Q5TA82;REV__Q5TA81;REV__Q5T7P2;REV__O14633;REV__Q5TCM9;REV__Q5T754;REV__Q5T753;REV__Q5T751;Q5TA76;Q5TA78	2;2;2;2;2;1;1;1;1;1;1;1;1;1;1;1	2;2;2;2;2;1;1;1;1;1;1;1;1;1;1;1	0;0;0;0;0;0;0;0;0;0;0;0;0;0;0;0	Late cornified envelope protein 2A;Late cornified envelope protein 2D;Late cornified envelope protein 2C;Late cornified envelope protein 2B;Late cornified envelope protein 1B;Late cornified envelope protein 3A;Late cornified envelope protein 4A	LCE2A;LCE2D;LCE2C;LCE2B;LCE1B;LCE3A;LCE4A	sp|Q5TA79|LCE2A_HUMAN Late cornified envelope protein 2A OS=Homo sapiens OX=9606 GN=LCE2A PE=1 SV=1;sp|Q5TA82|LCE2D_HUMAN Late cornified envelope protein 2D OS=Homo sapiens OX=9606 GN=LCE2D PE=1 SV=1;sp|Q5TA81|LCE2C_HUMAN Late cornified envelope protein 2C	16	2	2	0	1	1	2	1	1	2	1	2	2	2	1	1	2	1	1	1	1	1	1	1	2	1	1	2	1	2	2	2	1	1	2	1	1	1	1	1	0	0
O14639	O14639	1	1	1	Actin-binding LIM protein 1	ABLIM1	sp|O14639|ABLM1_HUMAN Actin-binding LIM protein 1 OS=Homo sapiens OX=9606 GN=ABLIM1 PE=1 SV=3	1	1	1	1	0	0	0	0	1	1	0	0	0	0	0	0	0	0	0	0	0	0	0	0	0	0	1	1	0	0	0	0	0	0	0	0	0	0	0	0	0	0
O14672	O14672	5	5	5	Disintegrin and metalloproteinase domain-containing protein 10	ADAM10	sp|O14672|ADA10_HUMAN Disintegrin and metalloproteinase domain-containing protein 10 OS=Homo sapiens OX=9606 GN=ADAM10 PE=1 SV=1	1	5	5	5	0	3	3	4	2	4	0	2	1	3	1	0	0	2	3	1	1	1	0	3	3	4	2	4	0	2	1	3	1	0	0	2	3	1	1	1	0	3
O14732	O14732	1	1	1	Inositol monophosphatase 2	IMPA2	sp|O14732|IMPA2_HUMAN Inositol monophosphatase 2 OS=Homo sapiens OX=9606 GN=IMPA2 PE=1 SV=1	1	1	1	1	1	1	0	0	1	1	0	0	0	1	0	0	1	0	0	1	1	0	1	1	0	0	1	1	0	0	0	1	0	0	1	0	0	1	1	0	1	1
O14745	O14745	1	1	1	Na(+)/H(+) exchange regulatory cofactor NHE-RF1	SLC9A3R1	sp|O14745|NHRF1_HUMAN Na(+)/H(+) exchange regulatory cofactor NHE-RF1 OS=Homo sapiens OX=9606 GN=SLC9A3R1 PE=1 SV=4	1	1	1	1	0	1	0	1	1	0	0	1	1	1	1	0	0	1	1	1	1	1	0	1	0	1	1	0	0	1	1	1	1	0	0	1	1	1	1	1	0	1
O14773	O14773	3	3	3	Tripeptidyl-peptidase 1	TPP1	sp|O14773|TPP1_HUMAN Tripeptidyl-peptidase 1 OS=Homo sapiens OX=9606 GN=TPP1 PE=1 SV=2	1	3	3	3	1	0	0	0	1	2	0	0	0	0	0	0	2	1	0	2	0	0	1	0	0	0	1	2	0	0	0	0	0	0	2	1	0	2	0	0	1	0
O14791	O14791	13	13	13	Apolipoprotein L1	APOL1	sp|O14791|APOL1_HUMAN Apolipoprotein L1 OS=Homo sapiens OX=9606 GN=APOL1 PE=1 SV=5	1	13	13	13	13	12	13	13	12	13	13	11	10	11	13	11	11	13	12	13	12	13	13	12	13	13	12	13	13	11	10	11	13	11	11	13	12	13	12	13	13	12
O14818;Q8TAA3	O14818;Q8TAA3	5;3	5;3	5;3	Proteasome subunit alpha type-7;Proteasome subunit alpha type-7-like	PSMA7;PSMA8	sp|O14818|PSA7_HUMAN Proteasome subunit alpha type-7 OS=Homo sapiens OX=9606 GN=PSMA7 PE=1 SV=1;sp|Q8TAA3|PSMA8_HUMAN Proteasome subunit alpha-type 8 OS=Homo sapiens OX=9606 GN=PSMA8 PE=2 SV=3	2	5	5	5	5	1	2	1	5	4	2	1	1	1	0	1	3	5	0	5	2	1	5	1	2	1	5	4	2	1	1	1	0	1	3	5	0	5	2	1	5	1
P19105;O14950;P24844	P19105;O14950;P24844	6;6;3	6;6;3	6;6;3	Myosin regulatory light chain 12A;Myosin regulatory light chain 12B;Myosin regulatory light polypeptide 9	MYL12A;MYL12B;MYL9	sp|P19105|ML12A_HUMAN Myosin regulatory light chain 12A OS=Homo sapiens OX=9606 GN=MYL12A PE=1 SV=2;sp|O14950|ML12B_HUMAN Myosin regulatory light chain 12B OS=Homo sapiens OX=9606 GN=MYL12B PE=1 SV=2;sp|P24844|MYL9_HUMAN Myosin regulatory light polypeptide	3	6	6	6	2	0	1	1	6	4	0	0	0	0	2	1	0	2	1	4	0	0	2	0	1	1	6	4	0	0	0	0	2	1	0	2	1	4	0	0	2	0
O15162	O15162	2	2	2	Phospholipid scramblase 1	PLSCR1	sp|O15162|PLS1_HUMAN Phospholipid scramblase 1 OS=Homo sapiens OX=9606 GN=PLSCR1 PE=1 SV=1	1	2	2	2	2	2	2	2	2	2	1	2	1	2	2	1	1	1	1	1	1	1	2	2	2	2	2	2	1	2	1	2	2	1	1	1	1	1	1	1	2	2
O15231	O15231	3	3	3	Zinc finger protein 185	ZNF185	sp|O15231|ZN185_HUMAN Zinc finger protein 185 OS=Homo sapiens OX=9606 GN=ZNF185 PE=1 SV=3	1	3	3	3	0	1	0	0	3	0	0	0	0	0	0	0	0	0	0	1	0	0	0	1	0	0	3	0	0	0	0	0	0	0	0	0	0	1	0	0	0	1
Q9NUV7;O15270	Q9NUV7;O15270	1;1	1;1	1;1	Serine palmitoyltransferase 3;Serine palmitoyltransferase 2	SPTLC3;SPTLC2	sp|Q9NUV7|SPTC3_HUMAN Serine palmitoyltransferase 3 OS=Homo sapiens OX=9606 GN=SPTLC3 PE=1 SV=3;sp|O15270|SPTC2_HUMAN Serine palmitoyltransferase 2 OS=Homo sapiens OX=9606 GN=SPTLC2 PE=1 SV=1	2	1	1	1	1	1	1	1	1	1	1	1	1	1	1	1	1	1	1	1	1	1	1	1	1	1	1	1	1	1	1	1	1	1	1	1	1	1	1	1	1	1
O43169	O43169	1	1	1	Cytochrome b5 type B	CYB5B	sp|O43169|CYB5B_HUMAN Cytochrome b5 type B OS=Homo sapiens OX=9606 GN=CYB5B PE=1 SV=3	1	1	1	1	0	0	0	0	1	0	0	0	0	0	0	0	0	0	0	0	0	0	0	0	0	0	1	0	0	0	0	0	0	0	0	0	0	0	0	0	0	0
O43175	O43175	9	9	9	D-3-phosphoglycerate dehydrogenase	PHGDH	sp|O43175|SERA_HUMAN D-3-phosphoglycerate dehydrogenase OS=Homo sapiens OX=9606 GN=PHGDH PE=1 SV=4	1	9	9	9	0	0	0	0	9	0	0	0	0	0	0	0	0	0	0	1	0	0	0	0	0	0	9	0	0	0	0	0	0	0	0	0	0	1	0	0	0	0
O43240	O43240	7	7	7	Kallikrein-10	KLK10	sp|O43240|KLK10_HUMAN Kallikrein-10 OS=Homo sapiens OX=9606 GN=KLK10 PE=1 SV=3	1	7	7	7	3	2	4	2	7	7	0	1	0	1	0	0	2	4	0	4	1	0	3	2	4	2	7	7	0	1	0	1	0	0	2	4	0	4	1	0	3	2
O43242	O43242	1	1	1	26S proteasome non-ATPase regulatory subunit 3	PSMD3	sp|O43242|PSMD3_HUMAN 26S proteasome non-ATPase regulatory subunit 3 OS=Homo sapiens OX=9606 GN=PSMD3 PE=1 SV=2	1	1	1	1	0	0	0	0	1	0	0	0	0	0	0	0	0	0	0	0	0	0	0	0	0	0	1	0	0	0	0	0	0	0	0	0	0	0	0	0	0	0
O43396	O43396	4	4	4	Thioredoxin-like protein 1	TXNL1	sp|O43396|TXNL1_HUMAN Thioredoxin-like protein 1 OS=Homo sapiens OX=9606 GN=TXNL1 PE=1 SV=3	1	4	4	4	1	1	1	1	4	0	1	0	1	0	1	1	1	1	0	0	1	1	1	1	1	1	4	0	1	0	1	0	1	1	1	1	0	0	1	1	1	1
O43707;Q08043	O43707	37;8	37;8	21;0	Alpha-actinin-4	ACTN4	sp|O43707|ACTN4_HUMAN Alpha-actinin-4 OS=Homo sapiens OX=9606 GN=ACTN4 PE=1 SV=2	2	37	37	21	16	8	7	6	37	15	3	6	2	3	2	2	3	9	3	22	5	2	16	8	7	6	37	15	3	6	2	3	2	2	3	9	3	22	5	2	9	5
O43776	O43776	2	2	2	Asparagine--tRNA ligase, cytoplasmic	NARS	sp|O43776|SYNC_HUMAN Asparagine--tRNA ligase, cytoplasmic OS=Homo sapiens OX=9606 GN=NARS1 PE=1 SV=1	1	2	2	2	0	0	0	0	2	0	0	0	0	0	0	0	0	0	0	0	0	0	0	0	0	0	2	0	0	0	0	0	0	0	0	0	0	0	0	0	0	0
O43866	O43866	21	21	21	CD5 antigen-like	CD5L	sp|O43866|CD5L_HUMAN CD5 antigen-like OS=Homo sapiens OX=9606 GN=CD5L PE=1 SV=1	1	21	21	21	20	18	18	20	20	18	21	19	18	15	17	17	16	21	18	20	20	19	20	18	18	20	20	18	21	19	18	15	17	17	16	21	18	20	20	19	20	18
O43895	O43895	9	9	9	Xaa-Pro aminopeptidase 2	XPNPEP2	sp|O43895|XPP2_HUMAN Xaa-Pro aminopeptidase 2 OS=Homo sapiens OX=9606 GN=XPNPEP2 PE=1 SV=3	1	9	9	9	3	7	3	7	6	6	0	4	5	6	6	2	3	8	6	8	8	5	3	7	3	7	6	6	0	4	5	6	6	2	3	8	6	8	8	5	3	7
O43914	O43914	1	1	1	TYRO protein tyrosine kinase-binding protein	TYROBP	sp|O43914|TYOBP_HUMAN TYRO protein tyrosine kinase-binding protein OS=Homo sapiens OX=9606 GN=TYROBP PE=1 SV=1	1	1	1	1	0	1	0	1	1	1	0	1	1	1	1	0	0	1	1	0	1	1	0	1	0	1	1	1	0	1	1	1	1	0	0	1	1	0	1	1	0	1
O60218;C9JRZ8	O60218;C9JRZ8	2;1	2;1	2;1	Aldo-keto reductase family 1 member B10;Aldo-keto reductase family 1 member B15	AKR1B10;AKR1B15	sp|O60218|AK1BA_HUMAN Aldo-keto reductase family 1 member B10 OS=Homo sapiens OX=9606 GN=AKR1B10 PE=1 SV=2;sp|C9JRZ8|AK1BF_HUMAN Aldo-keto reductase family 1 member B15 OS=Homo sapiens OX=9606 GN=AKR1B15 PE=1 SV=2	2	2	2	2	0	0	0	0	2	0	0	0	0	0	0	0	0	0	0	1	0	0	0	0	0	0	2	0	0	0	0	0	0	0	0	0	0	1	0	0	0	0
O60437	O60437	18	18	18	Periplakin	PPL	sp|O60437|PEPL_HUMAN Periplakin OS=Homo sapiens OX=9606 GN=PPL PE=1 SV=4	1	18	18	18	1	0	0	0	16	2	0	0	1	0	0	0	1	1	0	14	0	0	1	0	0	0	16	2	0	0	1	0	0	0	1	1	0	14	0	0	1	0
O60506;O43390	O60506;O43390	3;2	3;2	3;2	Heterogeneous nuclear ribonucleoprotein Q;Heterogeneous nuclear ribonucleoprotein R	SYNCRIP;HNRNPR	sp|O60506|HNRPQ_HUMAN Heterogeneous nuclear ribonucleoprotein Q OS=Homo sapiens OX=9606 GN=SYNCRIP PE=1 SV=2;sp|O43390|HNRPR_HUMAN Heterogeneous nuclear ribonucleoprotein R OS=Homo sapiens OX=9606 GN=HNRNPR PE=1 SV=1	2	3	3	3	0	0	0	0	3	0	0	0	0	0	1	0	0	0	0	0	0	0	0	0	0	0	3	0	0	0	0	0	1	0	0	0	0	0	0	0	0	0
O60636	O60636	1	1	1	Tetraspanin-2	TSPAN2	sp|O60636|TSN2_HUMAN Tetraspanin-2 OS=Homo sapiens OX=9606 GN=TSPAN2 PE=1 SV=2	1	1	1	1	1	1	1	1	1	1	1	1	1	1	1	1	1	1	1	1	1	1	1	1	1	1	1	1	1	1	1	1	1	1	1	1	1	1	1	1	1	1
O60716	O60716	2	2	2	Catenin delta-1	CTNND1	sp|O60716|CTND1_HUMAN Catenin delta-1 OS=Homo sapiens OX=9606 GN=CTNND1 PE=1 SV=1	1	2	2	2	0	0	0	0	2	0	0	0	0	0	0	0	0	0	0	0	0	0	0	0	0	0	2	0	0	0	0	0	0	0	0	0	0	0	0	0	0	0
O60763	O60763	3	3	3	General vesicular transport factor p115	USO1	sp|O60763|USO1_HUMAN General vesicular transport factor p115 OS=Homo sapiens OX=9606 GN=USO1 PE=1 SV=2	1	3	3	3	0	0	0	0	3	0	0	0	1	0	0	0	0	0	0	0	0	0	0	0	0	0	3	0	0	0	1	0	0	0	0	0	0	0	0	0	0	0
Q99880;Q99879;Q99877;Q93079;Q5QNW6;P62807;P58876;P57053;O60814;Q96A08	Q99880;Q99879;Q99877;Q93079;Q5QNW6;P62807;P58876;P57053;O60814;Q96A08	5;5;5;5;5;5;5;5;5;3	5;5;5;5;5;5;5;5;5;3	1;1;1;1;1;1;1;1;1;0	Histone H2B type 1-L;Histone H2B type 1-M;Histone H2B type 1-N;Histone H2B type 1-H;Histone H2B type 2-F;Histone H2B type 1-C/E/F/G/I;Histone H2B type 1-D;Histone H2B type F-S;Histone H2B type 1-K;Histone H2B type 1-A	HIST1H2BL;HIST1H2BM;HIST1H2BN;HIST1H2BH;HIST2H2BF;HIST1H2BC;HIST1H2BD;H2BFS;HIST1H2BK;HIST1H2BA	sp|Q99880|H2B1L_HUMAN Histone H2B type 1-L OS=Homo sapiens OX=9606 GN=H2BC13 PE=1 SV=3;sp|Q99879|H2B1M_HUMAN Histone H2B type 1-M OS=Homo sapiens OX=9606 GN=H2BC14 PE=1 SV=3;sp|Q99877|H2B1N_HUMAN Histone H2B type 1-N OS=Homo sapiens OX=9606 GN=H2BC15 PE=1	10	5	5	1	2	2	3	2	5	3	2	2	1	2	2	1	2	1	0	3	1	1	2	2	3	2	5	3	2	2	1	2	2	1	2	1	0	3	1	1	0	0
O60911;P43235	O60911	6;1	6;1	6;1	Cathepsin L2	CTSV	sp|O60911|CATL2_HUMAN Cathepsin L2 OS=Homo sapiens OX=9606 GN=CTSV PE=1 SV=2	2	6	6	6	3	2	3	2	6	6	0	1	1	2	0	0	3	2	0	5	1	2	3	2	3	2	6	6	0	1	1	2	0	0	3	2	0	5	1	2	3	2
O75083	O75083	9	9	9	WD repeat-containing protein 1	WDR1	sp|O75083|WDR1_HUMAN WD repeat-containing protein 1 OS=Homo sapiens OX=9606 GN=WDR1 PE=1 SV=4	1	9	9	9	0	0	0	1	9	3	0	0	0	2	1	0	0	1	0	4	3	1	0	0	0	1	9	3	0	0	0	2	1	0	0	1	0	4	3	1	0	0
O75223	O75223	7	7	7	Gamma-glutamylcyclotransferase	GGCT	sp|O75223|GGCT_HUMAN Gamma-glutamylcyclotransferase OS=Homo sapiens OX=9606 GN=GGCT PE=1 SV=1	1	7	7	7	3	4	3	4	3	6	2	4	5	3	3	1	7	6	2	6	4	3	3	4	3	4	3	6	2	4	5	3	3	1	7	6	2	6	4	3	3	4
O75342	O75342	10	10	10	Arachidonate 12-lipoxygenase, 12R-type	ALOX12B	sp|O75342|LX12B_HUMAN Arachidonate 12-lipoxygenase, 12R-type OS=Homo sapiens OX=9606 GN=ALOX12B PE=1 SV=1	1	10	10	10	6	4	2	4	2	10	1	3	1	3	0	0	3	1	0	4	0	0	6	4	2	4	2	10	1	3	1	3	0	0	3	1	0	4	0	0	6	4
O75348	O75348	1	1	1	V-type proton ATPase subunit G 1	ATP6V1G1	sp|O75348|VATG1_HUMAN V-type proton ATPase subunit G 1 OS=Homo sapiens OX=9606 GN=ATP6V1G1 PE=1 SV=3	1	1	1	1	0	0	0	0	1	0	0	0	0	0	0	0	0	0	0	0	0	0	0	0	0	0	1	0	0	0	0	0	0	0	0	0	0	0	0	0	0	0
O75369	O75369	41	35	35	Filamin-B	FLNB	sp|O75369|FLNB_HUMAN Filamin-B OS=Homo sapiens OX=9606 GN=FLNB PE=1 SV=2	1	41	35	35	2	1	1	2	41	6	0	0	0	0	0	0	2	3	1	6	1	2	1	0	0	0	35	4	0	0	0	0	0	0	2	1	0	3	0	1	1	0
O75390	O75390	5	5	5	Citrate synthase, mitochondrial	CS	sp|O75390|CISY_HUMAN Citrate synthase, mitochondrial OS=Homo sapiens OX=9606 GN=CS PE=1 SV=2	1	5	5	5	2	0	0	1	5	2	1	1	0	0	0	1	1	1	1	2	1	0	2	0	0	1	5	2	1	1	0	0	0	1	1	1	1	2	1	0	2	0
O75396	O75396	1	1	1	Vesicle-trafficking protein SEC22b	SEC22B	sp|O75396|SC22B_HUMAN Vesicle-trafficking protein SEC22b OS=Homo sapiens OX=9606 GN=SEC22B PE=1 SV=4	1	1	1	1	0	1	0	0	1	0	0	0	0	0	0	0	0	0	0	0	0	0	0	1	0	0	1	0	0	0	0	0	0	0	0	0	0	0	0	0	0	1
O75556	O75556	1	1	1	Mammaglobin-B	SCGB2A1	sp|O75556|SG2A1_HUMAN Mammaglobin-B OS=Homo sapiens OX=9606 GN=SCGB2A1 PE=1 SV=1	1	1	1	1	1	1	1	1	1	1	1	1	1	1	1	1	1	1	1	1	0	1	1	1	1	1	1	1	1	1	1	1	1	1	1	1	1	1	0	1	1	1
O75635	O75635	2	2	2	Serpin B7	SERPINB7	sp|O75635|SPB7_HUMAN Serpin B7 OS=Homo sapiens OX=9606 GN=SERPINB7 PE=1 SV=1	1	2	2	2	0	0	0	0	0	2	0	0	0	0	1	0	0	1	0	1	0	0	0	0	0	0	0	2	0	0	0	0	1	0	0	1	0	1	0	0	0	0
O75636	O75636	9	9	9	Ficolin-3	FCN3	sp|O75636|FCN3_HUMAN Ficolin-3 OS=Homo sapiens OX=9606 GN=FCN3 PE=1 SV=2	1	9	9	9	8	7	8	8	8	7	9	9	8	9	9	8	6	8	7	9	8	7	8	7	8	8	8	7	9	9	8	9	9	8	6	8	7	9	8	7	8	7
O75828	O75828	4	2	2	Carbonyl reductase [NADPH] 3	CBR3	sp|O75828|CBR3_HUMAN Carbonyl reductase [NADPH] 3 OS=Homo sapiens OX=9606 GN=CBR3 PE=1 SV=3	1	4	2	2	1	0	0	0	4	0	0	0	0	0	0	0	0	0	0	2	0	0	0	0	0	0	2	0	0	0	0	0	0	0	0	0	0	0	0	0	0	0
O75874	O75874	3	3	2	Isocitrate dehydrogenase [NADP] cytoplasmic	IDH1	sp|O75874|IDHC_HUMAN Isocitrate dehydrogenase [NADP] cytoplasmic OS=Homo sapiens OX=9606 GN=IDH1 PE=1 SV=2	1	3	3	2	0	0	0	0	3	2	0	0	0	0	0	0	0	0	0	1	0	0	0	0	0	0	3	2	0	0	0	0	0	0	0	0	0	1	0	0	0	0
O75882	O75882	5	5	5	Attractin	ATRN	sp|O75882|ATRN_HUMAN Attractin OS=Homo sapiens OX=9606 GN=ATRN PE=1 SV=2	1	5	5	5	3	1	0	1	0	0	0	0	0	0	0	1	1	3	4	5	3	3	3	1	0	1	0	0	0	0	0	0	0	1	1	3	4	5	3	3	3	1
O75947	O75947	2	2	2	ATP synthase subunit d, mitochondrial	ATP5H	sp|O75947|ATP5H_HUMAN ATP synthase subunit d, mitochondrial OS=Homo sapiens OX=9606 GN=ATP5PD PE=1 SV=3	1	2	2	2	0	0	0	0	2	0	0	0	0	0	0	0	0	0	0	0	0	0	0	0	0	0	2	0	0	0	0	0	0	0	0	0	0	0	0	0	0	0
O75954	O75954	2	2	2	Tetraspanin-9	TSPAN9	sp|O75954|TSN9_HUMAN Tetraspanin-9 OS=Homo sapiens OX=9606 GN=TSPAN9 PE=1 SV=1	1	2	2	2	2	1	2	2	2	2	0	1	0	0	0	0	0	2	0	2	1	0	2	1	2	2	2	2	0	1	0	0	0	0	0	2	0	2	1	0	2	1
O75955	O75955	9	9	9	Flotillin-1	FLOT1	sp|O75955|FLOT1_HUMAN Flotillin-1 OS=Homo sapiens OX=9606 GN=FLOT1 PE=1 SV=3	1	9	9	9	4	7	3	4	5	6	3	4	3	4	5	3	2	5	5	3	4	3	4	7	3	4	5	6	3	4	3	4	5	3	2	5	5	3	4	3	4	7
O75964	O75964	3	3	3	ATP synthase subunit g, mitochondrial	ATP5L	sp|O75964|ATP5L_HUMAN ATP synthase subunit g, mitochondrial OS=Homo sapiens OX=9606 GN=ATP5MG PE=1 SV=3	1	3	3	3	0	0	0	0	3	0	0	0	0	0	0	0	0	0	0	0	0	0	0	0	0	0	3	0	0	0	0	0	0	0	0	0	0	0	0	0	0	0
O94905;O75477	O94905;O75477	3;2	3;2	3;2	Erlin-2;Erlin-1	ERLIN2;ERLIN1	sp|O94905|ERLN2_HUMAN Erlin-2 OS=Homo sapiens OX=9606 GN=ERLIN2 PE=1 SV=1;sp|O75477|ERLN1_HUMAN Erlin-1 OS=Homo sapiens OX=9606 GN=ERLIN1 PE=1 SV=2	2	3	3	3	0	0	0	0	3	1	0	0	0	0	0	0	0	0	0	0	0	0	0	0	0	0	3	1	0	0	0	0	0	0	0	0	0	0	0	0	0	0
O94919	O94919	1	1	1	Endonuclease domain-containing 1 protein	ENDOD1	sp|O94919|ENDD1_HUMAN Endonuclease domain-containing 1 protein OS=Homo sapiens OX=9606 GN=ENDOD1 PE=1 SV=2	1	1	1	1	0	0	0	0	1	0	0	0	0	0	0	0	0	0	0	0	0	0	0	0	0	0	1	0	0	0	0	0	0	0	0	0	0	0	0	0	0	0
O95202	O95202	1	1	1	LETM1 and EF-hand domain-containing protein 1, mitochondrial	LETM1	sp|O95202|LETM1_HUMAN Mitochondrial proton/calcium exchanger protein OS=Homo sapiens OX=9606 GN=LETM1 PE=1 SV=1	1	1	1	1	0	0	0	0	1	0	0	0	0	0	0	0	0	0	0	0	0	0	0	0	0	0	1	0	0	0	0	0	0	0	0	0	0	0	0	0	0	0
O95274	O95274	3	3	3	Ly6/PLAUR domain-containing protein 3	LYPD3	sp|O95274|LYPD3_HUMAN Ly6/PLAUR domain-containing protein 3 OS=Homo sapiens OX=9606 GN=LYPD3 PE=1 SV=2	1	3	3	3	0	0	0	0	3	0	0	0	0	0	0	0	1	0	0	0	0	0	0	0	0	0	3	0	0	0	0	0	0	0	1	0	0	0	0	0	0	0
O95299	O95299	2	2	2	NADH dehydrogenase [ubiquinone] 1 alpha subcomplex subunit 10, mitochondrial	NDUFA10	sp|O95299|NDUAA_HUMAN NADH dehydrogenase [ubiquinone] 1 alpha subcomplex subunit 10, mitochondrial OS=Homo sapiens OX=9606 GN=NDUFA10 PE=1 SV=1	1	2	2	2	0	0	0	0	2	0	0	0	0	0	0	0	0	0	0	0	0	0	0	0	0	0	2	0	0	0	0	0	0	0	0	0	0	0	0	0	0	0
O95342	O95342	2	2	2	Bile salt export pump	ABCB11	sp|O95342|ABCBB_HUMAN Bile salt export pump OS=Homo sapiens OX=9606 GN=ABCB11 PE=1 SV=2	1	2	2	2	0	0	0	1	1	1	0	0	0	0	0	0	0	1	1	1	0	0	0	0	0	1	1	1	0	0	0	0	0	0	0	1	1	1	0	0	0	0
O95445	O95445	6	6	6	Apolipoprotein M	APOM	sp|O95445|APOM_HUMAN Apolipoprotein M OS=Homo sapiens OX=9606 GN=APOM PE=1 SV=2	1	6	6	6	6	5	6	6	6	6	6	6	6	5	6	6	5	6	6	6	6	6	6	5	6	6	6	6	6	6	6	5	6	6	5	6	6	6	6	6	6	5
O95497;Q9NY84	O95497	4;1	4;1	4;1	Pantetheinase	VNN1	sp|O95497|VNN1_HUMAN Pantetheinase OS=Homo sapiens OX=9606 GN=VNN1 PE=1 SV=2	2	4	4	4	2	2	2	3	3	2	0	2	2	3	2	2	2	3	2	2	2	2	2	2	2	3	3	2	0	2	2	3	2	2	2	3	2	2	2	2	2	2
O95498	O95498	2	2	2	Vascular non-inflammatory molecule 2	VNN2	sp|O95498|VNN2_HUMAN Vascular non-inflammatory molecule 2 OS=Homo sapiens OX=9606 GN=VNN2 PE=1 SV=3	1	2	2	2	0	0	1	0	2	2	1	1	1	0	1	0	0	2	2	2	2	0	0	0	1	0	2	2	1	1	1	0	1	0	0	2	2	2	2	0	0	0
O95571	O95571	1	1	1	Persulfide dioxygenase ETHE1, mitochondrial	ETHE1	sp|O95571|ETHE1_HUMAN Persulfide dioxygenase ETHE1, mitochondrial OS=Homo sapiens OX=9606 GN=ETHE1 PE=1 SV=2	1	1	1	1	0	0	0	0	1	0	0	0	0	0	0	0	0	0	0	0	0	0	0	0	0	0	1	0	0	0	0	0	0	0	0	0	0	0	0	0	0	0
O95757;Q92598	O95757	4;1	4;1	4;1	Heat shock 70 kDa protein 4L	HSPA4L	sp|O95757|HS74L_HUMAN Heat shock 70 kDa protein 4L OS=Homo sapiens OX=9606 GN=HSPA4L PE=1 SV=3	2	4	4	4	0	0	0	0	4	0	0	0	0	0	0	0	0	0	0	0	0	0	0	0	0	0	4	0	0	0	0	0	0	0	0	0	0	0	0	0	0	0
O95968	O95968	2	2	2	Secretoglobin family 1D member 1	SCGB1D1	sp|O95968|SG1D1_HUMAN Secretoglobin family 1D member 1 OS=Homo sapiens OX=9606 GN=SCGB1D1 PE=1 SV=1	1	2	2	2	0	0	0	1	0	1	0	0	1	0	0	0	1	1	0	0	0	0	0	0	0	1	0	1	0	0	1	0	0	0	1	1	0	0	0	0	0	0
P00167	P00167	3	3	3	Cytochrome b5	CYB5A	sp|P00167|CYB5_HUMAN Cytochrome b5 OS=Homo sapiens OX=9606 GN=CYB5A PE=1 SV=2	1	3	3	3	1	1	0	0	3	0	0	0	0	0	0	0	0	0	0	0	0	0	1	1	0	0	3	0	0	0	0	0	0	0	0	0	0	0	0	0	1	1
P00325;P00326;P07327	P00325;P00326;P07327	2;2;1	2;2;1	2;2;1	Alcohol dehydrogenase 1B;Alcohol dehydrogenase 1C;Alcohol dehydrogenase 1A	ADH1B;ADH1C;ADH1A	sp|P00325|ADH1B_HUMAN All-trans-retinol dehydrogenase [NAD(+)] ADH1B OS=Homo sapiens OX=9606 GN=ADH1B PE=1 SV=2;sp|P00326|ADH1G_HUMAN Alcohol dehydrogenase 1C OS=Homo sapiens OX=9606 GN=ADH1C PE=1 SV=2;sp|P07327|ADH1A_HUMAN Alcohol dehydrogenase 1A OS=Homo	3	2	2	2	0	2	0	2	2	2	0	2	1	1	1	0	1	2	2	1	1	1	0	2	0	2	2	2	0	2	1	1	1	0	1	2	2	1	1	1	0	2
P00338;Q6ZMR3;P07864	P00338	7;1;1	7;1;1	6;0;0	L-lactate dehydrogenase A chain	LDHA	sp|P00338|LDHA_HUMAN L-lactate dehydrogenase A chain OS=Homo sapiens OX=9606 GN=LDHA PE=1 SV=2	3	7	7	6	6	2	5	4	7	6	1	5	1	6	3	0	2	5	1	6	1	1	6	2	5	4	7	6	1	5	1	6	3	0	2	5	1	6	1	1	6	2
P00387	P00387	1	1	1	NADH-cytochrome b5 reductase 3;NADH-cytochrome b5 reductase 3 membrane-bound form;NADH-cytochrome b5 reductase 3 soluble form	CYB5R3	sp|P00387|NB5R3_HUMAN NADH-cytochrome b5 reductase 3 OS=Homo sapiens OX=9606 GN=CYB5R3 PE=1 SV=3	1	1	1	1	0	0	0	0	1	0	0	0	0	0	0	0	0	0	0	1	0	0	0	0	0	0	1	0	0	0	0	0	0	0	0	0	0	1	0	0	0	0
P00403	P00403	2	2	2	Cytochrome c oxidase subunit 2	MT-CO2	sp|P00403|COX2_HUMAN Cytochrome c oxidase subunit 2 OS=Homo sapiens OX=9606 GN=MT-CO2 PE=1 SV=1	1	2	2	2	1	1	1	1	2	1	0	0	0	1	0	0	1	0	0	1	0	0	1	1	1	1	2	1	0	0	0	1	0	0	1	0	0	1	0	0	1	1
P00441	P00441	1	1	1	Superoxide dismutase [Cu-Zn]	SOD1	sp|P00441|SODC_HUMAN Superoxide dismutase [Cu-Zn] OS=Homo sapiens OX=9606 GN=SOD1 PE=1 SV=2	1	1	1	1	0	1	1	1	1	1	0	0	0	1	0	0	1	1	0	1	0	1	0	1	1	1	1	1	0	0	0	1	0	0	1	1	0	1	0	1	0	1
P00450;CON__ENSEMBL:ENSBTAP00000031900	P00450	29;6	29;6	29;6	Ceruloplasmin	CP	sp|P00450|CERU_HUMAN Ceruloplasmin OS=Homo sapiens OX=9606 GN=CP PE=1 SV=1	2	29	29	29	22	22	20	23	17	23	25	16	12	13	5	18	22	28	28	28	27	28	22	22	20	23	17	23	25	16	12	13	5	18	22	28	28	28	27	28	22	22
P00451	P00451	19	19	19	Coagulation factor VIII;Factor VIIIa heavy chain, 200 kDa isoform;Factor VIIIa heavy chain, 92 kDa isoform;Factor VIII B chain;Factor VIIIa light chain	F8	sp|P00451|FA8_HUMAN Coagulation factor VIII OS=Homo sapiens OX=9606 GN=F8 PE=1 SV=1	1	19	19	19	17	10	17	16	10	15	18	5	6	4	11	2	2	14	7	3	7	4	17	10	17	16	10	15	18	5	6	4	11	2	2	14	7	3	7	4	17	10
P00488	P00488	3	3	3	Coagulation factor XIII A chain	F13A1	sp|P00488|F13A_HUMAN Coagulation factor XIII A chain OS=Homo sapiens OX=9606 GN=F13A1 PE=1 SV=4	1	3	3	3	2	1	2	3	1	3	1	0	0	0	0	0	1	3	3	3	3	2	2	1	2	3	1	3	1	0	0	0	0	0	1	3	3	3	3	2	2	1
P00491	P00491	5	5	5	Purine nucleoside phosphorylase	PNP	sp|P00491|PNPH_HUMAN Purine nucleoside phosphorylase OS=Homo sapiens OX=9606 GN=PNP PE=1 SV=2	1	5	5	5	3	1	1	1	4	4	1	0	0	0	0	0	2	3	2	5	2	0	3	1	1	1	4	4	1	0	0	0	0	0	2	3	2	5	2	0	3	1
P00505	P00505	2	2	2	Aspartate aminotransferase, mitochondrial	GOT2	sp|P00505|AATM_HUMAN Aspartate aminotransferase, mitochondrial OS=Homo sapiens OX=9606 GN=GOT2 PE=1 SV=3	1	2	2	2	0	0	0	0	2	1	0	0	0	0	0	0	0	0	0	1	1	0	0	0	0	0	2	1	0	0	0	0	0	0	0	0	0	1	1	0	0	0
P00558;P07205	P00558	13;3	13;3	13;3	Phosphoglycerate kinase 1	PGK1	sp|P00558|PGK1_HUMAN Phosphoglycerate kinase 1 OS=Homo sapiens OX=9606 GN=PGK1 PE=1 SV=3	2	13	13	13	3	4	1	3	13	6	1	1	1	2	4	0	2	5	3	6	3	2	3	4	1	3	13	6	1	1	1	2	4	0	2	5	3	6	3	2	3	4
P00568	P00568	2	2	2	Adenylate kinase isoenzyme 1	AK1	sp|P00568|KAD1_HUMAN Adenylate kinase isoenzyme 1 OS=Homo sapiens OX=9606 GN=AK1 PE=1 SV=3	1	2	2	2	0	0	0	0	2	0	0	0	0	0	0	0	0	0	0	0	0	0	0	0	0	0	2	0	0	0	0	0	0	0	0	0	0	0	0	0	0	0
P00734;CON__P00735	P00734	23;5	23;5	23;5	Prothrombin;Activation peptide fragment 1;Activation peptide fragment 2;Thrombin light chain;Thrombin heavy chain	F2	sp|P00734|THRB_HUMAN Prothrombin OS=Homo sapiens OX=9606 GN=F2 PE=1 SV=2	2	23	23	23	22	16	22	21	13	21	21	5	3	5	6	4	14	21	23	21	21	21	22	16	22	21	13	21	21	5	3	5	6	4	14	21	23	21	21	21	22	16
P00736	P00736	28	28	27	Complement C1r subcomponent;Complement C1r subcomponent heavy chain;Complement C1r subcomponent light chain	C1R	sp|P00736|C1R_HUMAN Complement C1r subcomponent OS=Homo sapiens OX=9606 GN=C1R PE=1 SV=2	1	28	28	27	26	24	25	23	22	26	27	22	18	20	23	18	18	24	19	22	22	19	26	24	25	23	22	26	27	22	18	20	23	18	18	24	19	22	22	19	25	23
P00738	P00738	31	31	14	Haptoglobin;Haptoglobin alpha chain;Haptoglobin beta chain	HP	sp|P00738|HPT_HUMAN Haptoglobin OS=Homo sapiens OX=9606 GN=HP PE=1 SV=1	1	31	31	14	31	28	29	29	28	29	31	30	29	27	29	29	29	31	30	31	31	30	31	28	29	29	28	29	31	30	29	27	29	29	29	31	30	31	31	30	14	12
P00739	P00739	23	6	6	Haptoglobin-related protein	HPR	sp|P00739|HPTR_HUMAN Haptoglobin-related protein OS=Homo sapiens OX=9606 GN=HPR PE=2 SV=2	1	23	6	6	23	22	22	22	22	22	23	22	22	20	22	22	21	23	22	23	23	21	6	6	6	6	6	6	6	6	6	4	6	6	5	6	5	6	6	5	6	6
P00740	P00740	3	3	3	Coagulation factor IX;Coagulation factor IXa light chain;Coagulation factor IXa heavy chain	F9	sp|P00740|FA9_HUMAN Coagulation factor IX OS=Homo sapiens OX=9606 GN=F9 PE=1 SV=2	1	3	3	3	0	0	0	0	0	0	0	0	0	0	0	0	2	3	2	2	3	3	0	0	0	0	0	0	0	0	0	0	0	0	2	3	2	2	3	3	0	0
P00742	P00742	3	3	3	Coagulation factor X;Factor X light chain;Factor X heavy chain;Activated factor Xa heavy chain	F10	sp|P00742|FA10_HUMAN Coagulation factor X OS=Homo sapiens OX=9606 GN=F10 PE=1 SV=2	1	3	3	3	1	0	0	0	0	0	0	0	0	0	0	0	1	3	2	2	3	2	1	0	0	0	0	0	0	0	0	0	0	0	1	3	2	2	3	2	1	0
P00747;CON__P06868;Q02325;Q15195	P00747	38;4;3;2	38;4;3;2	38;4;3;2	Plasminogen;Plasmin heavy chain A;Activation peptide;Angiostatin;Plasmin heavy chain A, short form;Plasmin light chain B	PLG	sp|P00747|PLMN_HUMAN Plasminogen OS=Homo sapiens OX=9606 GN=PLG PE=1 SV=2	4	38	38	38	32	28	29	31	23	30	30	12	4	7	1	7	28	37	34	36	35	31	32	28	29	31	23	30	30	12	4	7	1	7	28	37	34	36	35	31	32	28
P00748	P00748	10	10	10	Coagulation factor XII;Coagulation factor XIIa heavy chain;Beta-factor XIIa part 1;Coagulation factor XIIa light chain	F12	sp|P00748|FA12_HUMAN Coagulation factor XII OS=Homo sapiens OX=9606 GN=F12 PE=1 SV=3	1	10	10	10	5	5	3	3	5	4	4	1	1	1	0	0	6	10	9	8	10	7	5	5	3	3	5	4	4	1	1	1	0	0	6	10	9	8	10	7	5	5
P00751	P00751	25	25	25	Complement factor B;Complement factor B Ba fragment;Complement factor B Bb fragment	CFB	sp|P00751|CFAB_HUMAN Complement factor B OS=Homo sapiens OX=9606 GN=CFB PE=1 SV=2	1	25	25	25	16	14	16	13	16	15	17	7	5	6	3	2	17	24	21	23	21	20	16	14	16	13	16	15	17	7	5	6	3	2	17	24	21	23	21	20	16	14
P00846	P00846	1	1	1	ATP synthase subunit a	MT-ATP6	sp|P00846|ATP6_HUMAN ATP synthase subunit a OS=Homo sapiens OX=9606 GN=MT-ATP6 PE=1 SV=1	1	1	1	1	0	0	0	0	1	0	0	0	0	0	0	0	0	0	0	0	0	0	0	0	0	0	1	0	0	0	0	0	0	0	0	0	0	0	0	0	0	0
P00918	P00918	3	3	3	Carbonic anhydrase 2	CA2	sp|P00918|CAH2_HUMAN Carbonic anhydrase 2 OS=Homo sapiens OX=9606 GN=CA2 PE=1 SV=2	1	3	3	3	1	0	1	0	3	0	1	1	1	1	1	1	1	0	0	3	0	0	1	0	1	0	3	0	1	1	1	1	1	1	1	0	0	3	0	0	1	0
P01008	P01008	20	20	17	Antithrombin-III	SERPINC1	sp|P01008|ANT3_HUMAN Antithrombin-III OS=Homo sapiens OX=9606 GN=SERPINC1 PE=1 SV=1	1	20	20	17	12	8	8	9	11	11	12	3	4	3	6	2	18	20	19	18	19	19	12	8	8	9	11	11	12	3	4	3	6	2	18	20	19	18	19	19	9	5
P01009	P01009	25	25	24	Alpha-1-antitrypsin;Short peptide from AAT	SERPINA1	sp|P01009|A1AT_HUMAN Alpha-1-antitrypsin OS=Homo sapiens OX=9606 GN=SERPINA1 PE=1 SV=3	1	25	25	24	20	17	23	20	20	23	21	17	17	17	19	20	20	25	23	23	23	22	20	17	23	20	20	23	21	17	17	17	19	20	20	25	23	23	23	22	19	16
P01011	P01011	16	16	16	Alpha-1-antichymotrypsin;Alpha-1-antichymotrypsin His-Pro-less	SERPINA3	sp|P01011|AACT_HUMAN Alpha-1-antichymotrypsin OS=Homo sapiens OX=9606 GN=SERPINA3 PE=1 SV=2	1	16	16	16	14	10	15	13	10	14	15	7	10	8	13	7	12	15	16	16	16	16	14	10	15	13	10	14	15	7	10	8	13	7	12	15	16	16	16	16	14	10
P01019	P01019	11	11	11	Angiotensinogen;Angiotensin-1;Angiotensin-2;Angiotensin-3;Angiotensin-4;Angiotensin 1-9;Angiotensin 1-7;Angiotensin 1-5;Angiotensin 1-4	AGT	sp|P01019|ANGT_HUMAN Angiotensinogen OS=Homo sapiens OX=9606 GN=AGT PE=1 SV=1	1	11	11	11	9	9	11	9	7	8	10	8	9	7	9	7	9	10	7	9	7	7	9	9	11	9	7	8	10	8	9	7	9	7	9	10	7	9	7	7	9	9
P01023	P01023	72	72	57	Alpha-2-macroglobulin	A2M	sp|P01023|A2MG_HUMAN Alpha-2-macroglobulin OS=Homo sapiens OX=9606 GN=A2M PE=1 SV=3	1	72	72	57	68	61	66	65	68	68	69	62	64	55	61	60	59	69	65	70	66	68	68	61	66	65	68	68	69	62	64	55	61	60	59	69	65	70	66	68	53	46
97;220698;220699;220700;220701;220702;220703;220704;220705;220706;220707;220708;220709;220710;220711;220712;220713;220714;220715;220716;220717;220718;220719;220720;220721;220722;220723;220724;220725;220726;220727;220728;220729;220730;220731;220732;220733;220734;220735;220736;220737;220738;220739;220740;220741;220742;220743;220744;220745;220746;220747;220748;220749;220750;220751;220752;220753;2207…	2010;2011;2012;2013;2014;2015;2016;2017;2018;2019;2020;2021;2022;2023;2024;2025;2026;2027;2028;2029;2030;2031;2032;2033;2034;2035;2036;2037;2038;2039;2040;2041;2042;2043;2044;2045;2046;2047;2048;2049;2050;2051;2052;2053;2054;2055;2056;2057;2058;2059;2060;2061;2062;2063;2064;2065;2066;2067;2068;2069;2070;2071;2072;2073;2074;2075;2076;2077;2078;2079;2080;2081;2082;2083;2084;2085;10614;10615;10616;1…
222;164223;164224;164225;164226;164227;164228;164229;164230;164231;164232;164233;164234;164235;164236;164237;164238;164239;164240;164241;164242;164243;164244;164245;164246;164247;164248;164249;169326;169327;169328;169329;169330;169331;169332;169333;169334;169335;169336;169337;169338;169339;169340;169341;169342;169343;169563;169564;169565;169566;169567;169568;169569;169570;169571;169572;169573;169…	2069;10749;12343;21104;21354;21381;39792;40731;41641;45187;52664;61433;71434;75691;76379;80196;84285;88454;88589;88633;93181;93182;96961;99884;100004;100944;113517;113659;119854;128918;132868;134069;138302;146650;146692;150187;154849;155551;156088;164198;169341;169613;169729;169825;173006;174135;177198;180383;189630;190967;194787;197206;197242;200035;200230;205740;206580;211032;214010;215533;2167…	20;197;198;199;200;201;202;203;204;205;206	32;101;607;666;673;688;697;713;1314;1378;1385
P01024;O95568	P01024	95;1	95;1	84;1	Complement C3;Complement C3 beta chain;C3-beta-c;Complement C3 alpha chain;C3a anaphylatoxin;Acylation stimulating protein;Complement C3b alpha chain;Complement C3c alpha chain fragment 1;Complement C3dg fragment;Complement C3g fragment;Complement C3d fragment;Complement C3f fragment;Complement C3c alpha chain fragment 2	C3	sp|P01024|CO3_HUMAN Complement C3 OS=Homo sapiens OX=9606 GN=C3 PE=1 SV=2	2	95	95	84	92	83	93	90	82	92	91	77	78	66	83	77	82	95	92	95	92	91	92	83	93	90	82	92	91	77	78	66	83	77	82	95	92	95	92	91	81	72
27084;227085;227086;227087;227088;227089;227090;227091;227092;227093;227094;227095;227096;227097;227098;227099;227100;227101;227102;227103;227104;227105;227490;227491;227492;227493;227494;227495;227496;227497;227498;227499;227500;227501;227502;227503;227504;227505;227506;227507;227508;227509;227510;227511;227512;227513;227514;227515;227516;227517;227518;227519;227520;227521;227522;227523;227524;2…	2647;2648;2649;2650;2651;2652;2653;2654;2655;2656;2657;2658;2659;2660;2661;2662;2663;2664;2665;2666;2667;2668;2669;2670;2671;2672;2673;2674;2675;2676;2677;2678;2679;2680;2681;2682;2683;2684;2685;2686;2687;2688;2689;2690;2691;2692;2693;2694;2695;2696;2697;2698;2699;2700;2701;2702;2703;2704;2705;2706;2707;2708;2709;2710;2711;2712;2713;2714;2715;2716;2717;2718;2719;2720;2721;2722;2723;2724;2725;2726…
65;195266;195267;195268;195269;195270;195271;195272;195273;195274;195275;195276;195277;195278;195279;195280;195281;195282;195283;195284;195285;195286;195287;195288;195289;195290;195291;195292;195293;195294;195295;195296;195297;195298;195299;195300;195301;195302;195303;195304;195305;195306;195307;195308;195309;195310;195311;195312;195313;195314;195315;195316;195317;195318;195319;195320;195321;1953…	2732;2836;2955;3636;8204;16484;18835;22313;24275;24404;24858;24891;35846;38127;43021;43730;43738;45584;47750;51605;58886;67799;69049;72802;72844;78111;78523;78772;85417;88936;92788;93908;98214;103834;104921;106812;108174;109511;109985;110016;112559;116095;116305;117472;135811;138719;142008;142068;145889;147106;156338;164599;165801;166528;169677;170350;171377;173619;175335;175416;176923;177025;182…	207;208;209;210;211;212;213;214;215;216;217;218;219;220	164;441;495;581;698;703;791;809;990;1129;1181;1347;1384;1656
P01031;CON__Q1A7A4	P01031	33;3	33;3	33;3	Complement C5;Complement C5 beta chain;Complement C5 alpha chain;C5a anaphylatoxin;Complement C5 alpha chain	C5	sp|P01031|CO5_HUMAN Complement C5 OS=Homo sapiens OX=9606 GN=C5 PE=1 SV=4	2	33	33	33	27	22	26	26	13	28	26	17	13	15	18	13	23	29	26	29	27	26	27	22	26	26	13	28	26	17	13	15	18	13	23	29	26	29	27	26	27	22
P01036	P01036	1	1	1	Cystatin-S	CST4	sp|P01036|CYTS_HUMAN Cystatin-S OS=Homo sapiens OX=9606 GN=CST4 PE=1 SV=3	1	1	1	1	0	0	0	0	0	0	0	0	0	0	0	0	0	1	0	0	0	0	0	0	0	0	0	0	0	0	0	0	0	0	0	1	0	0	0	0	0	0
P01040	P01040	7	7	7	Cystatin-A;Cystatin-A, N-terminally processed	CSTA	sp|P01040|CYTA_HUMAN Cystatin-A OS=Homo sapiens OX=9606 GN=CSTA PE=1 SV=1	1	7	7	7	7	5	7	6	6	5	5	6	6	4	4	6	7	7	5	7	6	5	7	5	7	6	6	5	5	6	6	4	4	6	7	7	5	7	6	5	7	5
P01042	P01042	24	24	23	Kininogen-1;Kininogen-1 heavy chain;T-kinin;Bradykinin;Lysyl-bradykinin;Kininogen-1 light chain;Low molecular weight growth-promoting factor	KNG1	sp|P01042|KNG1_HUMAN Kininogen-1 OS=Homo sapiens OX=9606 GN=KNG1 PE=1 SV=2	1	24	24	23	18	15	17	17	13	18	18	14	11	6	11	6	22	23	23	22	23	23	18	15	17	17	13	18	18	14	11	6	11	6	22	23	23	22	23	23	17	14
P01116;P01112;P01111	P01116;P01112;P01111	3;2;2	3;2;2	3;2;2	GTPase KRas;GTPase KRas, N-terminally processed;GTPase HRas;GTPase HRas, N-terminally processed;GTPase NRas	KRAS;HRAS;NRAS	sp|P01116|RASK_HUMAN GTPase KRas OS=Homo sapiens OX=9606 GN=KRAS PE=1 SV=1;sp|P01112|RASH_HUMAN GTPase HRas OS=Homo sapiens OX=9606 GN=HRAS PE=1 SV=1;sp|P01111|RASN_HUMAN GTPase NRas OS=Homo sapiens OX=9606 GN=NRAS PE=1 SV=1	3	3	3	3	1	2	1	2	2	3	0	2	1	2	2	1	1	3	2	2	2	1	1	2	1	2	2	3	0	2	1	2	2	1	1	3	2	2	2	1	1	2
P01344	P01344	2	2	2	Insulin-like growth factor II;Insulin-like growth factor II;Insulin-like growth factor II Ala-25 Del;Preptin	IGF2	sp|P01344|IGF2_HUMAN Insulin-like growth factor II OS=Homo sapiens OX=9606 GN=IGF2 PE=1 SV=1	1	2	2	2	1	2	0	0	0	0	1	0	0	0	0	0	1	2	2	1	2	2	1	2	0	0	0	0	1	0	0	0	0	0	1	2	2	1	2	2	1	2
P01591	P01591	8	8	8	Immunoglobulin J chain	IGJ	sp|P01591|IGJ_HUMAN Immunoglobulin J chain OS=Homo sapiens OX=9606 GN=JCHAIN PE=1 SV=4	1	8	8	8	8	7	8	8	8	8	8	8	8	7	7	8	7	8	8	7	7	7	8	7	8	8	8	8	8	8	8	7	7	8	7	8	8	7	7	7	8	7
P01594;P01593	P01594;P01593	1;1	1;1	1;1	Ig kappa chain V-I region AU;Ig kappa chain V-I region AG		sp|P01594|KV133_HUMAN Immunoglobulin kappa variable 1-33 OS=Homo sapiens OX=9606 GN=IGKV1-33 PE=1 SV=2;sp|P01593|KVD33_HUMAN Immunoglobulin kappa variable 1D-33 OS=Homo sapiens OX=9606 GN=IGKV1D-33 PE=1 SV=2	2	1	1	1	1	0	1	1	1	1	1	0	1	0	1	1	0	1	1	1	1	1	1	0	1	1	1	1	1	0	1	0	1	1	0	1	1	1	1	1	1	0
P01599	P01599	4	4	2	Ig kappa chain V-I region Gal		sp|P01599|KV117_HUMAN Immunoglobulin kappa variable 1-17 OS=Homo sapiens OX=9606 GN=IGKV1-17 PE=1 SV=2	1	4	4	2	4	4	4	4	4	4	4	3	4	4	4	2	2	4	4	3	4	3	4	4	4	4	4	4	4	3	4	4	4	2	2	4	4	3	4	3	2	2
P01601	P01601	1	1	1	Ig kappa chain V-I region HK101		sp|P01601|KVD16_HUMAN Immunoglobulin kappa variable 1D-16 OS=Homo sapiens OX=9606 GN=IGKV1D-16 PE=3 SV=2	1	1	1	1	1	1	1	1	0	1	1	1	1	1	1	1	0	1	1	1	1	1	1	1	1	1	0	1	1	1	1	1	1	1	0	1	1	1	1	1	1	1
P01619	P01619	5	5	3	Ig kappa chain V-III region B6		sp|P01619|KV320_HUMAN Immunoglobulin kappa variable 3-20 OS=Homo sapiens OX=9606 GN=IGKV3-20 PE=1 SV=2	1	5	5	3	4	3	4	5	4	4	4	3	2	1	3	2	2	4	5	5	5	3	4	3	4	5	4	4	4	3	2	1	3	2	2	4	5	5	5	3	3	3
P01624;A0A0C4DH55;A0A075B6H7	P01624;A0A0C4DH55	4;2;1	4;2;1	1;1;1	Ig kappa chain V-III region POM	IGKV3D-7	sp|P01624|KV315_HUMAN Immunoglobulin kappa variable 3-15 OS=Homo sapiens OX=9606 GN=IGKV3-15 PE=1 SV=2;sp|A0A0C4DH55|KVD07_HUMAN Immunoglobulin kappa variable 3D-7 OS=Homo sapiens OX=9606 GN=IGKV3D-7 PE=3 SV=5	3	4	4	1	4	4	4	4	4	4	4	4	3	4	3	3	3	4	4	4	4	4	4	4	4	4	4	4	4	4	3	4	3	3	3	4	4	4	4	4	1	1
P01700;P01699	P01700;P01699	3;2	3;2	3;2	Ig lambda chain V-I region HA;Ig lambda chain V-I region VOR		sp|P01700|LV147_HUMAN Immunoglobulin lambda variable 1-47 OS=Homo sapiens OX=9606 GN=IGLV1-47 PE=1 SV=2;sp|P01699|LV144_HUMAN Immunoglobulin lambda variable 1-44 OS=Homo sapiens OX=9606 GN=IGLV1-44 PE=1 SV=2	2	3	3	3	3	2	3	3	3	3	3	2	2	2	2	2	2	3	3	2	2	3	3	2	3	3	3	3	3	2	2	2	2	2	2	3	3	2	2	3	3	2
P01701	P01701	2	2	2	Ig lambda chain V-I region NEW		sp|P01701|LV151_HUMAN Immunoglobulin lambda variable 1-51 OS=Homo sapiens OX=9606 GN=IGLV1-51 PE=1 SV=2	1	2	2	2	2	2	2	2	2	2	2	2	1	2	1	1	1	1	1	2	1	1	2	2	2	2	2	2	2	2	1	2	1	1	1	1	1	2	1	1	2	2
P01703	P01703	1	1	1	Ig lambda chain V-I region NEWM		sp|P01703|LV140_HUMAN Immunoglobulin lambda variable 1-40 OS=Homo sapiens OX=9606 GN=IGLV1-40 PE=1 SV=2	1	1	1	1	1	1	1	1	1	1	1	1	1	1	1	1	1	1	0	1	1	1	1	1	1	1	1	1	1	1	1	1	1	1	1	1	0	1	1	1	1	1
P01704	P01704	1	1	1	Ig lambda chain V-II region TOG		sp|P01704|LV214_HUMAN Immunoglobulin lambda variable 2-14 OS=Homo sapiens OX=9606 GN=IGLV2-14 PE=1 SV=2	1	1	1	1	1	1	1	1	1	1	1	1	1	1	1	1	1	1	1	1	1	1	1	1	1	1	1	1	1	1	1	1	1	1	1	1	1	1	1	1	1	1
P01705	P01705	1	1	1	Ig lambda chain V-II region NEI		sp|P01705|LV223_HUMAN Immunoglobulin lambda variable 2-23 OS=Homo sapiens OX=9606 GN=IGLV2-23 PE=1 SV=2	1	1	1	1	0	0	1	1	0	0	0	0	1	1	1	1	0	0	0	0	0	0	0	0	1	1	0	0	0	0	1	1	1	1	0	0	0	0	0	0	0	0
P01706	P01706	3	1	1	Ig lambda chain V-II region BOH		sp|P01706|LV211_HUMAN Immunoglobulin lambda variable 2-11 OS=Homo sapiens OX=9606 GN=IGLV2-11 PE=1 SV=2	1	3	1	1	3	3	3	3	3	3	3	3	3	3	3	3	3	3	3	3	3	3	1	1	1	1	1	1	1	1	1	1	1	1	1	1	1	1	1	1	1	1
P01709	P01709	3	1	1	Ig lambda chain V-II region MGC		sp|P01709|LV208_HUMAN Immunoglobulin lambda variable 2-8 OS=Homo sapiens OX=9606 GN=IGLV2-8 PE=1 SV=2	1	3	1	1	3	3	3	3	3	3	3	3	3	3	3	3	3	3	3	3	3	3	1	1	1	1	1	1	1	1	1	1	1	1	1	1	1	1	1	1	1	1
P01714	P01714	3	3	3	Ig lambda chain V-III region SH		sp|P01714|LV319_HUMAN Immunoglobulin lambda variable 3-19 OS=Homo sapiens OX=9606 GN=IGLV3-19 PE=1 SV=2	1	3	3	3	2	2	2	2	1	2	2	2	2	2	2	2	2	3	2	2	2	2	2	2	2	2	1	2	2	2	2	2	2	2	2	3	2	2	2	2	2	2
P01717	P01717	2	1	0	Ig lambda chain V-IV region Hil		sp|P01717|LV325_HUMAN Immunoglobulin lambda variable 3-25 OS=Homo sapiens OX=9606 GN=IGLV3-25 PE=1 SV=2	1	2	1	0	2	2	2	2	2	1	2	2	2	2	2	2	1	2	2	1	2	2	1	1	1	1	1	1	1	1	1	1	1	1	1	1	1	1	1	1	0	0
P01743	P01743	2	1	1	Ig heavy chain V-I region HG3		sp|P01743|HV146_HUMAN Immunoglobulin heavy variable 1-46 OS=Homo sapiens OX=9606 GN=IGHV1-46 PE=1 SV=2	1	2	1	1	2	1	2	2	1	2	2	1	2	1	1	1	1	2	2	2	2	2	1	0	1	1	0	1	1	0	1	0	0	0	0	1	1	1	1	1	1	0
P01766	P01766	2	1	1	Ig heavy chain V-III region BRO		sp|P01766|HV313_HUMAN Immunoglobulin heavy variable 3-13 OS=Homo sapiens OX=9606 GN=IGHV3-13 PE=1 SV=2	1	2	1	1	2	2	2	2	2	2	2	2	2	2	2	2	2	2	2	2	2	2	1	1	1	1	1	1	1	1	1	1	1	1	1	1	1	1	1	1	1	1
P0DP03;P01768;P01764	P0DP03;P01768;P01764	3;3;2	1;1;1	1;1;1	Ig heavy chain V-III region CAM;Ig heavy chain V-III region 23	IGHV3-23	sp|P0DP03|HVC05_HUMAN Immunoglobulin heavy variable 3-30-5 OS=Homo sapiens OX=9606 GN=IGHV3-30-5 PE=3 SV=1;sp|P01768|HV330_HUMAN Immunoglobulin heavy variable 3-30 OS=Homo sapiens OX=9606 GN=IGHV3-30 PE=1 SV=2;sp|P01764|HV323_HUMAN Immunoglobulin heavy var	3	3	1	1	3	3	3	3	3	3	2	2	3	3	3	3	3	3	2	2	3	3	1	1	1	1	1	1	1	1	1	1	1	1	1	1	1	1	1	1	1	1
P0DP02;P01772	P0DP02;P01772	3;3	1;1	0;0	Ig heavy chain V-III region KOL		sp|P0DP02|HVC33_HUMAN Immunoglobulin heavy variable 3-30-3 OS=Homo sapiens OX=9606 GN=IGHV3-30-3 PE=3 SV=1;sp|P01772|HV333_HUMAN Immunoglobulin heavy variable 3-33 OS=Homo sapiens OX=9606 GN=IGHV3-33 PE=1 SV=2	2	3	1	0	3	3	3	3	3	3	2	2	3	3	3	3	3	3	2	2	3	3	1	1	1	1	1	1	0	0	1	1	1	1	1	1	0	0	1	1	0	0
P01780;A0A0B4J1V1;P01763;P01762;A0A0C4DH32	P01780;A0A0B4J1V1;P01763;P01762	4;2;2;2;1	3;1;1;1;1	2;0;0;0;0	Ig heavy chain V-III region JON;Ig heavy chain V-III region WEA;Ig heavy chain V-III region TRO	IGHV3-21	sp|P01780|HV307_HUMAN Immunoglobulin heavy variable 3-7 OS=Homo sapiens OX=9606 GN=IGHV3-7 PE=1 SV=2;sp|A0A0B4J1V1|HV321_HUMAN Immunoglobulin heavy variable 3-21 OS=Homo sapiens OX=9606 GN=IGHV3-21 PE=1 SV=1;sp|P01763|HV348_HUMAN Immunoglobulin heavy varia	5	4	3	2	4	4	4	4	4	4	4	4	4	4	4	4	4	4	4	4	4	4	3	3	3	3	3	3	3	3	3	3	3	3	3	3	3	3	3	3	2	2
P0DP04;P01782	P0DP04;P01782	2;2	1;1	1;1	Ig heavy chain V-III region DOB		sp|P0DP04|HV43D_HUMAN Immunoglobulin heavy variable 3-43D OS=Homo sapiens OX=9606 GN=IGHV3-43D PE=3 SV=1;sp|P01782|HV309_HUMAN Immunoglobulin heavy variable 3-9 OS=Homo sapiens OX=9606 GN=IGHV3-9 PE=1 SV=2	2	2	1	1	2	2	2	2	2	2	2	2	2	2	2	2	2	2	2	2	2	2	1	1	1	1	1	1	1	1	1	1	1	1	1	1	1	1	1	1	1	1
P01817	P01817	1	1	1	Ig heavy chain V-II region MCE		sp|P01817|HV205_HUMAN Immunoglobulin heavy variable 2-5 OS=Homo sapiens OX=9606 GN=IGHV2-5 PE=1 SV=2	1	1	1	1	0	0	0	0	0	1	0	0	1	0	0	0	0	0	0	0	0	0	0	0	0	0	0	1	0	0	1	0	0	0	0	0	0	0	0	0	0	0
P01833	P01833	19	19	19	Polymeric immunoglobulin receptor;Secretory component	PIGR	sp|P01833|PIGR_HUMAN Polymeric immunoglobulin receptor OS=Homo sapiens OX=9606 GN=PIGR PE=1 SV=4	1	19	19	19	19	17	19	17	16	16	19	18	15	15	15	13	9	15	15	11	17	13	19	17	19	17	16	16	19	18	15	15	15	13	9	15	15	11	17	13	19	17
P01834	P01834	10	2	2	Ig kappa chain C region	IGKC	sp|P01834|IGKC_HUMAN Immunoglobulin kappa constant OS=Homo sapiens OX=9606 GN=IGKC PE=1 SV=2	1	10	2	2	8	7	9	8	9	9	9	7	8	6	7	7	7	9	7	10	8	7	2	2	2	2	2	2	2	2	2	2	2	2	2	2	2	2	2	2	2	2
P01859	P01859	16	8	7	Ig gamma-2 chain C region	IGHG2	sp|P01859|IGHG2_HUMAN Immunoglobulin heavy constant gamma 2 OS=Homo sapiens OX=9606 GN=IGHG2 PE=1 SV=2	1	16	8	7	14	11	12	11	13	13	13	8	7	8	7	8	11	15	15	14	14	13	6	4	5	4	6	6	5	2	2	2	2	3	5	7	7	6	6	6	5	3
P01860	P01860	16	9	6	Ig gamma-3 chain C region	IGHG3	sp|P01860|IGHG3_HUMAN Immunoglobulin heavy constant gamma 3 OS=Homo sapiens OX=9606 GN=IGHG3 PE=1 SV=2	1	16	9	6	14	12	13	13	12	15	14	11	10	11	10	10	11	16	15	16	16	14	8	6	8	7	7	9	8	6	5	5	5	5	5	9	8	9	9	8	5	3
P01861	P01861	10	4	4	Ig gamma-4 chain C region	IGHG4	sp|P01861|IGHG4_HUMAN Immunoglobulin heavy constant gamma 4 OS=Homo sapiens OX=9606 GN=IGHG4 PE=1 SV=1	1	10	4	4	9	7	9	9	8	10	9	7	6	6	6	6	7	10	10	10	10	9	4	3	4	4	3	4	4	3	2	2	2	2	3	4	4	4	4	4	4	3
P01871	P01871	31	31	7	Ig mu chain C region	IGHM	sp|P01871|IGHM_HUMAN Immunoglobulin heavy constant mu OS=Homo sapiens OX=9606 GN=IGHM PE=1 SV=4	1	31	31	7	29	27	29	29	28	27	31	28	29	26	28	28	23	28	25	28	25	27	29	27	29	29	28	27	31	28	29	26	28	28	23	28	25	28	25	27	7	7
842;206843;206844;206845;236199;236200;236201;236202;236203;236204;236205;236206;236207;248734;248735;248736;248737;248738;248739;248740;248741;248742;248743;248744;248745;248746;248747;248748;248749;248750;248751;248752;248753;248754;248755;248756;248757;248758;248759;248760;248761;248762;248763;248764;248765;248766;248767;248768;248769;248770;248771;248772;248773;248774;248775;248776;248777;248…	36550;36804;47434;55128;55144;63121;63571;77654;81858;82011;86695;89196;89291;92380;129512;166940;174956;175147;179872;180797;180983;197547;206815;236201;248889;249149;249241;251433;258096;258287;268284	238;239;240;241	79;194;383;445
P01876	P01876	17	17	9	Ig alpha-1 chain C region	IGHA1	sp|P01876|IGHA1_HUMAN Immunoglobulin heavy constant alpha 1 OS=Homo sapiens OX=9606 GN=IGHA1 PE=1 SV=2	1	17	17	9	16	12	16	14	16	16	16	13	13	12	14	14	14	16	16	16	16	15	16	12	16	14	16	16	16	13	13	12	14	14	14	16	16	16	16	15	9	5
P01889;P13747	P01889	12;2	12;2	7;0	HLA class I histocompatibility antigen, B-7 alpha chain	HLA-B	sp|P01889|HLAB_HUMAN HLA class I histocompatibility antigen, B alpha chain OS=Homo sapiens OX=9606 GN=HLA-B PE=1 SV=3	2	12	12	7	8	8	11	11	10	12	5	6	6	8	10	6	4	11	10	12	9	11	8	8	11	11	10	12	5	6	6	8	10	6	4	11	10	12	9	11	4	5
P01903;P01906	P01903	3;1	3;1	3;1	HLA class II histocompatibility antigen, DR alpha chain	HLA-DRA	sp|P01903|DRA_HUMAN HLA class II histocompatibility antigen, DR alpha chain OS=Homo sapiens OX=9606 GN=HLA-DRA PE=1 SV=1	2	3	3	3	2	1	2	2	2	3	2	1	1	0	2	0	1	3	3	3	2	2	2	1	2	2	2	3	2	1	1	0	2	0	1	3	3	3	2	2	2	1
P02042;P69892;P69891;P02100	P02042	6;1;1;1	2;0;0;0	2;0;0;0	Hemoglobin subunit delta	HBD	sp|P02042|HBD_HUMAN Hemoglobin subunit delta OS=Homo sapiens OX=9606 GN=HBD PE=1 SV=2	4	6	2	2	4	4	6	4	4	6	6	4	4	4	6	4	4	6	6	4	5	5	0	0	2	0	0	2	2	0	0	0	2	0	0	2	2	0	1	1	0	0
P02452	P02452	5	5	5	Collagen alpha-1(I) chain	COL1A1	sp|P02452|CO1A1_HUMAN Collagen alpha-1(I) chain OS=Homo sapiens OX=9606 GN=COL1A1 PE=1 SV=5	1	5	5	5	5	5	5	5	4	3	4	5	3	5	3	3	3	3	3	4	4	3	5	5	5	5	4	3	4	5	3	5	3	3	3	3	3	4	4	3	5	5
P02545	P02545	34	34	33	Prelamin-A/C;Lamin-A/C	LMNA	sp|P02545|LMNA_HUMAN Prelamin-A/C OS=Homo sapiens OX=9606 GN=LMNA PE=1 SV=1	1	34	34	33	14	9	7	6	34	18	0	11	6	1	0	2	9	12	0	21	2	0	14	9	7	6	34	18	0	11	6	1	0	2	9	12	0	21	2	0	14	9
P02647	P02647	37	37	36	Apolipoprotein A-I;Proapolipoprotein A-I;Truncated apolipoprotein A-I	APOA1	sp|P02647|APOA1_HUMAN Apolipoprotein A-I OS=Homo sapiens OX=9606 GN=APOA1 PE=1 SV=1	1	37	37	36	36	30	36	31	30	37	36	26	27	23	33	27	30	37	37	37	37	34	36	30	36	31	30	37	36	26	27	23	33	27	30	37	37	37	37	34	35	30
P02649;CON__Q03247	P02649	33;4	33;4	33;4	Apolipoprotein E	APOE	sp|P02649|APOE_HUMAN Apolipoprotein E OS=Homo sapiens OX=9606 GN=APOE PE=1 SV=1	2	33	33	33	33	31	33	32	30	31	32	30	32	31	32	31	29	32	32	33	32	32	33	31	33	32	30	31	32	30	32	31	32	31	29	32	32	33	32	32	33	31
P02652	P02652	6	6	6	Apolipoprotein A-II;Proapolipoprotein A-II;Truncated apolipoprotein A-II	APOA2	sp|P02652|APOA2_HUMAN Apolipoprotein A-II OS=Homo sapiens OX=9606 GN=APOA2 PE=1 SV=1	1	6	6	6	6	6	6	6	6	6	6	6	6	6	6	6	6	6	6	6	6	6	6	6	6	6	6	6	6	6	6	6	6	6	6	6	6	6	6	6	6	6
P02654	P02654	7	7	7	Apolipoprotein C-I;Truncated apolipoprotein C-I	APOC1	sp|P02654|APOC1_HUMAN Apolipoprotein C-I OS=Homo sapiens OX=9606 GN=APOC1 PE=1 SV=1	1	7	7	7	5	3	5	5	3	5	6	2	3	3	7	2	1	4	5	3	5	3	5	3	5	5	3	5	6	2	3	3	7	2	1	4	5	3	5	3	5	3
P02655	P02655	5	5	5	Apolipoprotein C-II;Proapolipoprotein C-II	APOC2	sp|P02655|APOC2_HUMAN Apolipoprotein C-II OS=Homo sapiens OX=9606 GN=APOC2 PE=1 SV=1	1	5	5	5	5	4	5	4	4	5	5	3	4	4	4	4	4	5	4	5	5	3	5	4	5	4	4	5	5	3	4	4	4	4	4	5	4	5	5	3	5	4
P02656	P02656	5	5	5	Apolipoprotein C-III	APOC3	sp|P02656|APOC3_HUMAN Apolipoprotein C-III OS=Homo sapiens OX=9606 GN=APOC3 PE=1 SV=1	1	5	5	5	5	4	5	4	4	5	5	3	4	4	4	2	4	5	5	5	4	4	5	4	5	4	4	5	5	3	4	4	4	2	4	5	5	5	4	4	5	4
P02671	P02671	42	42	42	Fibrinogen alpha chain;Fibrinopeptide A;Fibrinogen alpha chain	FGA	sp|P02671|FIBA_HUMAN Fibrinogen alpha chain OS=Homo sapiens OX=9606 GN=FGA PE=1 SV=2	1	42	42	42	38	35	37	37	33	39	39	33	31	32	30	36	34	40	39	39	40	40	38	35	37	37	33	39	39	33	31	32	30	36	34	40	39	39	40	40	38	35
P02675;CON__P02676	P02675	35;6	35;6	35;6	Fibrinogen beta chain;Fibrinopeptide B;Fibrinogen beta chain	FGB	sp|P02675|FIBB_HUMAN Fibrinogen beta chain OS=Homo sapiens OX=9606 GN=FGB PE=1 SV=2	2	35	35	35	33	31	33	31	27	29	32	26	25	26	24	30	28	33	33	32	34	29	33	31	33	31	27	29	32	26	25	26	24	30	28	33	33	32	34	29	33	31
P02679	P02679	33	33	33	Fibrinogen gamma chain	FGG	sp|P02679|FIBG_HUMAN Fibrinogen gamma chain OS=Homo sapiens OX=9606 GN=FGG PE=1 SV=3	1	33	33	33	31	29	29	29	25	28	29	27	28	26	25	31	29	33	31	32	32	31	31	29	29	29	25	28	29	27	28	26	25	31	29	33	31	32	32	31	31	29
P02724	P02724	1	1	1	Glycophorin-A	GYPA	sp|P02724|GLPA_HUMAN Glycophorin-A OS=Homo sapiens OX=9606 GN=GYPA PE=1 SV=2	1	1	1	1	1	0	1	0	1	1	1	0	0	0	0	0	0	1	1	1	1	1	1	0	1	0	1	1	1	0	0	0	0	0	0	1	1	1	1	1	1	0
P02730	P02730	14	14	14	Band 3 anion transport protein	SLC4A1	sp|P02730|B3AT_HUMAN Band 3 anion transport protein OS=Homo sapiens OX=9606 GN=SLC4A1 PE=1 SV=3	1	14	14	14	8	9	10	10	12	12	5	7	8	6	10	7	1	14	11	14	10	11	8	9	10	10	12	12	5	7	8	6	10	7	1	14	11	14	10	11	8	9
P02743	P02743	7	7	7	Serum amyloid P-component;Serum amyloid P-component(1-203)	APCS	sp|P02743|SAMP_HUMAN Serum amyloid P-component OS=Homo sapiens OX=9606 GN=APCS PE=1 SV=2	1	7	7	7	7	6	7	6	3	7	7	6	6	5	5	6	6	7	7	6	7	6	7	6	7	6	3	7	7	6	6	5	5	6	6	7	7	6	7	6	7	6
P02745	P02745	4	4	4	Complement C1q subcomponent subunit A	C1QA	sp|P02745|C1QA_HUMAN Complement C1q subcomponent subunit A OS=Homo sapiens OX=9606 GN=C1QA PE=1 SV=2	1	4	4	4	4	4	4	4	4	4	4	3	4	3	3	3	3	3	4	2	3	2	4	4	4	4	4	4	4	3	4	3	3	3	3	3	4	2	3	2	4	4
P02746	P02746	8	8	8	Complement C1q subcomponent subunit B	C1QB	sp|P02746|C1QB_HUMAN Complement C1q subcomponent subunit B OS=Homo sapiens OX=9606 GN=C1QB PE=1 SV=3	1	8	8	8	8	8	8	8	8	8	8	8	8	6	8	8	6	8	8	8	8	7	8	8	8	8	8	8	8	8	8	6	8	8	6	8	8	8	8	7	8	8
P02747	P02747	5	5	5	Complement C1q subcomponent subunit C	C1QC	sp|P02747|C1QC_HUMAN Complement C1q subcomponent subunit C OS=Homo sapiens OX=9606 GN=C1QC PE=1 SV=3	1	5	5	5	5	5	5	5	5	5	5	5	5	5	5	5	5	5	5	5	5	5	5	5	5	5	5	5	5	5	5	5	5	5	5	5	5	5	5	5	5	5
P02748;CON__Q3MHN2	P02748	18;3	18;3	18;3	Complement component C9;Complement component C9a;Complement component C9b	C9	sp|P02748|CO9_HUMAN Complement component C9 OS=Homo sapiens OX=9606 GN=C9 PE=1 SV=2	2	18	18	18	17	15	14	16	16	14	16	12	12	11	11	10	14	18	14	17	15	15	17	15	14	16	16	14	16	12	12	11	11	10	14	18	14	17	15	15	17	15
P02749;CON__P17690	P02749	9;2	9;2	9;2	Beta-2-glycoprotein 1	APOH	sp|P02749|APOH_HUMAN Beta-2-glycoprotein 1 OS=Homo sapiens OX=9606 GN=APOH PE=1 SV=3	2	9	9	9	8	7	8	8	8	9	8	6	6	2	8	4	6	9	9	9	9	8	8	7	8	8	8	9	8	6	6	2	8	4	6	9	9	9	9	8	8	7
P02750	P02750	5	5	5	Leucine-rich alpha-2-glycoprotein	LRG1	sp|P02750|A2GL_HUMAN Leucine-rich alpha-2-glycoprotein OS=Homo sapiens OX=9606 GN=LRG1 PE=1 SV=2	1	5	5	5	0	0	1	0	3	0	0	1	0	1	0	0	3	5	4	4	4	4	0	0	1	0	3	0	0	1	0	1	0	0	3	5	4	4	4	4	0	0
P02751	P02751	79	79	79	Fibronectin;Anastellin;Ugl-Y1;Ugl-Y2;Ugl-Y3	FN1	sp|P02751|FINC_HUMAN Fibronectin OS=Homo sapiens OX=9606 GN=FN1 PE=1 SV=5	1	79	79	79	76	63	73	65	67	74	79	66	67	61	58	57	61	75	72	72	68	67	76	63	73	65	67	74	79	66	67	61	58	57	61	75	72	72	68	67	76	63
38;300539;300540;300541;300542;300543;300544;300545;300546;300547;300548;300549;300550;300551;300552;300553;300554;300555;300556;300557;300558;300559;300560;300561;300562;300563;300564;300565;300566;300567;300568;305085;305086;305087;305088;305089;305090;305091;305092;305093;305094;305095;305096;305097;305098;305099;305100;305101;305102;305103;305104;305105;305106;305107;305108;305109;305110;3051…	17208;17209;17210;17211;17212;17213;17214;17215;17216;17217;17218;17219;17220;17221;17222;17223;17224;17225;17226;17227;17228;17229;17230;17231;17232;17233;17234;17235;17236;17237;17238;17239;17240;17241;17242;17243;17244;17245;17246;17247;17248;20408;20409;20410;20411;20412;20413;20414;20415;20416;20417;20418;20419;20420;20421;20422;20423;20424;20425;20426;20427;20428;20429;20430;20431;20432;204…	17230;20414;25550;25649;33126;36920;40125;43764;44820;44837;49557;51810;53226;56381;63674;68541;72092;73351;77827;79887;81265;81339;81746;86071;87361;95812;95830;99510;100400;104045;104086;109147;109627;111012;111871;112897;128353;131695;145399;153397;159870;165671;169561;170021;170628;173666;174701;181828;181862;185939;186002;191382;192859;206244;207810;210265;214176;214961;216097;221187;230584;…	285;286;287;288;289;290;291;292;293;294;295;296	36;119;164;463;477;926;1374;1639;1874;2364;2365;2464
P02753	P02753	8	8	8	Retinol-binding protein 4;Plasma retinol-binding protein(1-182);Plasma retinol-binding protein(1-181);Plasma retinol-binding protein(1-179);Plasma retinol-binding protein(1-176)	RBP4	sp|P02753|RET4_HUMAN Retinol-binding protein 4 OS=Homo sapiens OX=9606 GN=RBP4 PE=1 SV=3	1	8	8	8	1	0	2	0	0	2	2	0	0	1	2	0	6	8	6	8	7	7	1	0	2	0	0	2	2	0	0	1	2	0	6	8	6	8	7	7	1	0
P02760	P02760	13	13	12	Protein AMBP;Alpha-1-microglobulin;Inter-alpha-trypsin inhibitor light chain;Trypstatin	AMBP	sp|P02760|AMBP_HUMAN Protein AMBP OS=Homo sapiens OX=9606 GN=AMBP PE=1 SV=1	1	13	13	12	13	13	11	12	9	12	13	11	12	10	11	10	12	12	12	12	12	12	13	13	11	12	9	12	13	11	12	10	11	10	12	12	12	12	12	12	12	12
P02763	P02763	7	5	5	Alpha-1-acid glycoprotein 1	ORM1	sp|P02763|A1AG1_HUMAN Alpha-1-acid glycoprotein 1 OS=Homo sapiens OX=9606 GN=ORM1 PE=1 SV=1	1	7	5	5	5	2	3	3	7	6	3	2	2	2	4	1	6	7	7	7	7	7	3	1	1	1	5	4	1	1	0	1	2	0	4	5	5	5	5	5	3	1
P02765	P02765	8	5	5	Alpha-2-HS-glycoprotein;Alpha-2-HS-glycoprotein chain A;Alpha-2-HS-glycoprotein chain B	AHSG	sp|P02765|FETUA_HUMAN Alpha-2-HS-glycoprotein OS=Homo sapiens OX=9606 GN=AHSG PE=1 SV=2	1	8	5	5	7	6	7	7	5	6	7	5	6	6	7	4	8	8	7	7	8	8	5	4	5	5	3	5	5	3	4	4	5	3	5	5	5	5	5	5	5	4
P02766	P02766	6	6	6	Transthyretin	TTR	sp|P02766|TTHY_HUMAN Transthyretin OS=Homo sapiens OX=9606 GN=TTR PE=1 SV=1	1	6	6	6	1	1	2	1	1	2	1	1	1	1	1	0	2	6	3	6	4	3	1	1	2	1	1	2	1	1	1	1	1	0	2	6	3	6	4	3	1	1
P02774	P02774	22	22	16	Vitamin D-binding protein	GC	sp|P02774|VTDB_HUMAN Vitamin D-binding protein OS=Homo sapiens OX=9606 GN=GC PE=1 SV=2	1	22	22	16	8	9	10	9	21	12	8	5	2	4	4	2	15	22	22	22	22	22	8	9	10	9	21	12	8	5	2	4	4	2	15	22	22	22	22	22	7	8
P02775	P02775	3	3	3	Platelet basic protein;Connective tissue-activating peptide III;TC-2;Connective tissue-activating peptide III(1-81);Beta-thromboglobulin;Neutrophil-activating peptide 2(74);Neutrophil-activating peptide 2(73);Neutrophil-activating peptide 2;TC-1;Neutrophil-activating peptide 2(1-66);Neutrophil-activating peptide 2(1-63)	PPBP	sp|P02775|CXCL7_HUMAN Platelet basic protein OS=Homo sapiens OX=9606 GN=PPBP PE=1 SV=3	1	3	3	3	2	0	1	1	1	1	1	0	0	0	3	1	1	1	0	1	1	0	2	0	1	1	1	1	1	0	0	0	3	1	1	1	0	1	1	0	2	0
P02786;Q9UP52	P02786	24;1	24;1	24;1	Transferrin receptor protein 1;Transferrin receptor protein 1, serum form	TFRC	sp|P02786|TFR1_HUMAN Transferrin receptor protein 1 OS=Homo sapiens OX=9606 GN=TFRC PE=1 SV=2	2	24	24	24	10	13	14	13	15	16	9	7	8	7	16	7	2	24	19	19	20	18	10	13	14	13	15	16	9	7	8	7	16	7	2	24	19	19	20	18	10	13
P02787	P02787	52	52	50	Serotransferrin	TF	sp|P02787|TRFE_HUMAN Serotransferrin OS=Homo sapiens OX=9606 GN=TF PE=1 SV=3	1	52	52	50	31	31	31	35	42	31	28	23	19	19	22	17	45	49	48	48	48	48	31	31	31	35	42	31	28	23	19	19	22	17	45	49	48	48	48	48	31	30
P02788	P02788	21	19	19	Lactotransferrin;Lactoferricin-H;Kaliocin-1;Lactoferroxin-A;Lactoferroxin-B;Lactoferroxin-C	LTF	sp|P02788|TRFL_HUMAN Lactotransferrin OS=Homo sapiens OX=9606 GN=LTF PE=1 SV=6	1	21	19	19	8	7	11	8	8	18	14	5	7	7	6	1	8	14	3	11	3	6	7	6	10	7	7	17	13	4	6	6	5	0	6	13	2	10	2	5	7	6
P02790	P02790	21	21	21	Hemopexin	HPX	sp|P02790|HEMO_HUMAN Hemopexin OS=Homo sapiens OX=9606 GN=HPX PE=1 SV=2	1	21	21	21	14	12	12	11	18	15	16	8	4	6	8	4	16	21	21	21	21	20	14	12	12	11	18	15	16	8	4	6	8	4	16	21	21	21	21	20	14	12
P02792	P02792	1	1	1	Ferritin light chain	FTL	sp|P02792|FRIL_HUMAN Ferritin light chain OS=Homo sapiens OX=9606 GN=FTL PE=1 SV=2	1	1	1	1	1	1	1	1	1	1	1	0	0	0	1	0	0	1	0	0	0	0	1	1	1	1	1	1	1	0	0	0	1	0	0	1	0	0	0	0	1	1
P02814	P02814	1	1	1	Submaxillary gland androgen-regulated protein 3B;Peptide P-A;Peptide D1A	SMR3B	sp|P02814|SMR3B_HUMAN Submaxillary gland androgen-regulated protein 3B OS=Homo sapiens OX=9606 GN=SMR3B PE=1 SV=2	1	1	1	1	0	1	1	0	1	0	1	0	0	0	0	0	0	0	0	1	0	0	0	1	1	0	1	0	1	0	0	0	0	0	0	0	0	1	0	0	0	1
P03952	P03952	24	24	24	Plasma kallikrein;Plasma kallikrein heavy chain;Plasma kallikrein light chain	KLKB1	sp|P03952|KLKB1_HUMAN Plasma kallikrein OS=Homo sapiens OX=9606 GN=KLKB1 PE=1 SV=1	1	24	24	24	21	20	21	21	20	20	24	22	20	19	16	11	17	19	21	22	21	19	21	20	21	21	20	20	24	22	20	19	16	11	17	19	21	22	21	19	21	20
P04003;CON__Q28065	P04003	35;1	35;1	35;1	C4b-binding protein alpha chain	C4BPA	sp|P04003|C4BPA_HUMAN C4b-binding protein alpha chain OS=Homo sapiens OX=9606 GN=C4BPA PE=1 SV=2	2	35	35	35	30	29	32	31	32	30	34	30	31	31	29	32	28	29	28	29	28	28	30	29	32	31	32	30	34	30	31	31	29	32	28	29	28	29	28	28	30	29
223172;223173;223174;223175;223176;223177;223178;223179;223180;223181;223182;223183;223184;223185;223186;223187;223188;223189;223190;223191;223192;223193;223194;223195;223196;223197;223198;223199;223200;223201;223202;223203;223204;223205;223206;223207;223208;223209;223210;223211;223212;223213;223214;223215;223216;223217;223218;223219;223220;223221;223222;223223;223224;223225;223226;223227;223228;…	11499;26393;26535;26983;27335;30003;42982;52208;52798;76165;91268;92956;93660;116790;117004;136251;137440;137537;141340;142832;149504;157069;159996;169379;169772;178401;178469;184691;196424;205001;223756;229922;257426;265294;265856	319;320;321	249;556;567
P04004	P04004	13	13	10	Vitronectin;Vitronectin V65 subunit;Vitronectin V10 subunit;Somatomedin-B	VTN	sp|P04004|VTNC_HUMAN Vitronectin OS=Homo sapiens OX=9606 GN=VTN PE=1 SV=1	1	13	13	10	13	10	13	12	10	11	13	10	10	10	8	9	9	13	13	13	13	13	13	10	13	12	10	11	13	10	10	10	8	9	9	13	13	13	13	13	10	8
P04040	P04040	14	14	14	Catalase	CAT	sp|P04040|CATA_HUMAN Catalase OS=Homo sapiens OX=9606 GN=CAT PE=1 SV=3	1	14	14	14	10	5	8	6	13	13	4	4	5	7	5	3	8	8	5	13	4	2	10	5	8	6	13	13	4	4	5	7	5	3	8	8	5	13	4	2	10	5
P04062	P04062	4	4	4	Glucosylceramidase	GBA	sp|P04062|GLCM_HUMAN Lysosomal acid glucosylceramidase OS=Homo sapiens OX=9606 GN=GBA PE=1 SV=3	1	4	4	4	0	0	0	0	0	4	0	0	0	0	0	0	0	1	0	1	0	0	0	0	0	0	0	4	0	0	0	0	0	0	0	1	0	1	0	0	0	0
P04070	P04070	4	4	4	Vitamin K-dependent protein C;Vitamin K-dependent protein C light chain;Vitamin K-dependent protein C heavy chain;Activation peptide	PROC	sp|P04070|PROC_HUMAN Vitamin K-dependent protein C OS=Homo sapiens OX=9606 GN=PROC PE=1 SV=1	1	4	4	4	0	0	0	0	0	0	0	0	0	0	0	0	3	4	3	4	4	2	0	0	0	0	0	0	0	0	0	0	0	0	3	4	3	4	4	2	0	0
P04075;P05062	P04075	16;1	16;1	12;0	Fructose-bisphosphate aldolase A	ALDOA	sp|P04075|ALDOA_HUMAN Fructose-bisphosphate aldolase A OS=Homo sapiens OX=9606 GN=ALDOA PE=1 SV=2	2	16	16	12	8	8	4	4	16	13	2	4	3	5	1	0	5	14	2	11	3	4	8	8	4	4	16	13	2	4	3	5	1	0	5	14	2	11	3	4	6	6
P04080	P04080	5	5	5	Cystatin-B	CSTB	sp|P04080|CYTB_HUMAN Cystatin-B OS=Homo sapiens OX=9606 GN=CSTB PE=1 SV=2	1	5	5	5	1	2	2	4	5	3	1	2	2	1	4	1	1	1	0	5	4	2	1	2	2	4	5	3	1	2	2	1	4	1	1	1	0	5	4	2	1	2
P04083	P04083	17	17	17	Annexin A1	ANXA1	sp|P04083|ANXA1_HUMAN Annexin A1 OS=Homo sapiens OX=9606 GN=ANXA1 PE=1 SV=2	1	17	17	17	4	5	2	11	7	5	1	11	5	3	7	0	2	3	2	16	7	3	4	5	2	11	7	5	1	11	5	3	7	0	2	3	2	16	7	3	4	5
P04114	P04114	263	263	259	Apolipoprotein B-100;Apolipoprotein B-48	APOB	sp|P04114|APOB_HUMAN Apolipoprotein B-100 OS=Homo sapiens OX=9606 GN=APOB PE=1 SV=2	1	263	263	259	252	214	260	248	244	260	252	205	220	194	244	215	192	242	244	242	249	219	252	214	260	248	244	260	252	205	220	194	244	215	192	242	244	242	249	219	248	210
40;84641;84642;84643;84644;84645;84646;84647;84648;84649;84650;84651;84652;84653;84654;84655;84656;84657;84658;85852;85853;85854;85855;85856;85857;85858;85859;85860;85861;85862;85863;85864;85865;85866;85867;85868;85869;85870;85871;85872;85873;85874;85875;85876;85877;85878;85879;85880;85881;85882;85883;85884;85885;85886;85887;85888;85889;85890;85891;85892;85893;85894;85895;85896;85897;85898;86297;…
4484;144485;144486;144487;144488;144489;144490;144491;144492;144493;144494;144495;144496;144497;144498;144499;144500;144501;144502;144503;144504;144505;144506;144507;144508;144509;144510;144511;144512;144513;144514;144515;144516;144517;144518;144519;144520;144521;144522;144523;144524;144525;144526;144527;144528;144529;144530;144531;144532;144533;144534;144535;144536;144537;144538;144539;144540;14…
1846;191847;191848;191849;191850;191851;191852;191853;191854;191855;191856;191857;191858;191859;191860;191861;191862;191863;191864;191865;191866;191867;191868;191869;191870;191871;191872;191873;191874;191875;191876;191877;191878;191879;191880;191881;191882;191883;191884;191885;191886;191887;191888;191889;191890;191891;191892;191893;191894;191895;191896;191897;191898;191899;191900;191901;191902;19…
1005;271006;271007;271008;271009;271010;271011;271012;271013;271014;271015;271016;275718;275719;275720;275721;275722;275723;275724;275725;275726;275727;275728;275729;275730;275731;275732;275733;275734;275735;275736;275737;275738;275739;275740;275741;275742;275743;275744;275745;275746;275747;275748;275749;275750;275751;275752;275753;275754;275755;275756;275757;275758;275759;275760;275761;275762;27…	670;671;672;673;674;675;676;677;678;679;680;681;682;683;684;685;686;687;688;689;690;691;692;693;694;695;696;697;698;699;700;701;702;703;704;705;706;707;708;709;710;711;712;713;714;715;716;717;718;719;720;721;722;723;724;725;726;727;728;729;730;731;732;733;734;735;736;737;738;739;740;741;742;743;744;745;746;747;748;749;750;751;752;753;754;2088;2089;2090;2091;2092;2093;2094;2095;2096;2097;2098;2099…
2;77443;78027;78028;78029;78030;78031;78032;78033;78034;78035;78036;78037;78038;78039;78040;78041;78042;78043;78044;78045;78046;78047;78048;78049;78050;78051;78052;78053;78054;78055;78056;78057;78058;78059;78060;78061;78062;78063;78064;78065;78066;78067;78068;78069;78070;78071;78072;78073;78074;78075;78076;78077;78078;78079;78080;78081;78082;78083;78084;78085;78086;78087;78088;78089;78090;78091;7…
4183;124184;124185;124186;124187;124188;124189;124190;124191;124192;124193;124194;124195;124196;124197;124198;124199;124200;124201;124202;124203;124204;124205;124206;124207;124208;124209;124210;124211;124212;124213;124214;124215;124216;124217;124218;124219;124220;124221;124222;124223;124224;124225;124226;124227;124228;124229;124230;124231;124232;124233;124234;124235;124236;124237;124238;124239;12…
4734;164735;164736;164737;164738;164739;164740;164741;164742;164743;164744;164745;164746;164747;164748;164749;164750;164751;164752;164753;164754;164755;164756;164757;164758;164759;164760;164761;164762;164763;164764;164765;164766;164767;164768;164769;164770;164771;164772;164773;164774;164775;164776;164777;164778;164779;164780;164781;164782;164783;164784;164785;164786;164787;164788;164789;164790;16…
5005;225006;225007;225008;225009;225010;225011;225012;225013;225014;225324;225325;225326;225327;225328;225329;225330;225331;225332;225333;225334;225335;225336;225337;225338;225339;225340;225341;225342;225343;225344;225345;225346;225347;225348;225349;225350;225351;225352;225353;225354;225355;225356;225357;225358;225359;225360;225361;225362;225363;225364;225365;225366;225367;225368;225369;225370;22…	726;2127;2199;4241;5511;6254;8731;9393;9763;14090;14150;14185;14494;17102;17418;18476;20115;20315;20578;21030;23478;31374;33611;34246;35406;35497;36090;36204;36254;38714;38871;39762;39835;41679;42040;42167;44213;49009;49032;49340;52944;53474;54240;55936;56418;57635;59016;59295;62187;63003;64041;64182;65157;65191;67214;67951;68885;70175;71623;71730;72657;73529;73572;74928;75075;75778;75836;77072;7…	329;330;331;332;333;334;335;336;337;338;339;340;341;342;343;344;345;346;347;348;349;350;351;352;353;354;355;356;357;358;359;360;361;362;363;364;365;366;367;368;369;370;371;372;373	126;231;278;306;432;495;499;522;564;566;628;750;755;801;812;869;1049;1107;1150;1189;1206;1221;1234;1587;1589;1742;1743;1749;1900;1905;2358;2523;2526;2843;3007;3280;3421;3458;4011;4013;4184;4219;4268;4548;4552
P04180	P04180	6	6	6	Phosphatidylcholine-sterol acyltransferase	LCAT	sp|P04180|LCAT_HUMAN Phosphatidylcholine-sterol acyltransferase OS=Homo sapiens OX=9606 GN=LCAT PE=1 SV=1	1	6	6	6	0	0	3	1	0	2	1	0	0	0	1	0	5	6	6	6	6	6	0	0	3	1	0	2	1	0	0	0	1	0	5	6	6	6	6	6	0	0
P04196	P04196	14	14	14	Histidine-rich glycoprotein	HRG	sp|P04196|HRG_HUMAN Histidine-rich glycoprotein OS=Homo sapiens OX=9606 GN=HRG PE=1 SV=1	1	14	14	14	13	8	11	12	10	13	13	7	7	5	4	6	11	14	13	14	13	12	13	8	11	12	10	13	13	7	7	5	4	6	11	14	13	14	13	12	13	8
P04211	P04211	3	1	1	Ig lambda chain V region 4A		sp|P04211|LV743_HUMAN Immunoglobulin lambda variable 7-43 OS=Homo sapiens OX=9606 GN=IGLV7-43 PE=3 SV=2	1	3	1	1	3	3	3	3	3	3	3	3	3	3	3	3	2	2	2	2	2	2	1	1	1	1	1	1	1	1	1	1	1	1	0	0	0	0	0	0	1	1
P04217	P04217	10	10	9	Alpha-1B-glycoprotein	A1BG	sp|P04217|A1BG_HUMAN Alpha-1B-glycoprotein OS=Homo sapiens OX=9606 GN=A1BG PE=1 SV=4	1	10	10	9	4	3	5	4	5	4	2	0	1	2	2	1	8	10	9	9	9	8	4	3	5	4	5	4	2	0	1	2	2	1	8	10	9	9	9	8	3	2
P04259	P04259	65	65	3	Keratin, type II cytoskeletal 6B	KRT6B	sp|P04259|K2C6B_HUMAN Keratin, type II cytoskeletal 6B OS=Homo sapiens OX=9606 GN=KRT6B PE=1 SV=5	1	65	65	3	45	48	46	50	65	60	40	51	45	41	47	42	49	52	42	55	42	41	45	48	46	50	65	60	40	51	45	41	47	42	49	52	42	55	42	41	1	2
P04264;CON__P04264	P04264;CON__P04264	59;57	54;52	39;37	Keratin, type II cytoskeletal 1	KRT1	sp|P04264|K2C1_HUMAN Keratin, type II cytoskeletal 1 OS=Homo sapiens OX=9606 GN=KRT1 PE=1 SV=6;	2	59	54	39	52	45	53	53	50	57	51	50	49	43	46	48	50	56	51	57	52	49	47	40	48	48	45	52	46	45	44	38	41	43	45	51	46	52	47	44	32	26
89010;189011;189012;189013;189014;202693;202694;202695;202696;202697;202698;202699;202700;202701;202702;202703;202704;202705;202706;202707;202708;202709;202710;202711;202712;202713;202714;202715;202716;202717;202718;202719;202720;202721;202722;202723;202724;202725;202726;202727;202728;202729;202730;202731;202732;202733;202734;202735;202736;202737;202738;202739;202740;202741;202742;202743;202744;2…	4455;4456;4457;4458;4459;4460;4461;4462;4463;4464;4465;4466;4467;4468;4469;4470;4471;4472;4473;4474;4475;4476;4477;4478;4479;4480;4481;4482;4483;4484;4485;4486;4487;4488;4489;4490;4491;4492;4493;4494;4495;4496;4497;4498;4499;4500;4501;4502;4503;4504;4505;4506;4507;4508;4509;4510;4511;4512;4513;4514;4515;4516;4517;4518;4519;4520;4521;4522;4523;4524;4525;4526;4527;4528;4529;4530;4531;4532;4533;4534…
161933;161934;161935;161936;161937;161938;161939;161940;161941;161942;161943;161944;161945;161946;161947;161948;161949;161950;161951;161952;161953;161954;161955;161956;161957;161958;161959;161960;161961;161962;161963;161964;161965;161966;161967;161968;161969;161970;161971;161972;161973;161974;161975;161976;161977;161978;161979;161980;161981;161982;161983;161984;161985;161986;161987;161988;161989;…	4549;4599;17737;17826;46009;48277;74118;77122;78025;80635;82958;83342;90357;90371;91547;103218;103293;114411;117683;117830;120877;134728;136488;140401;140507;153437;158681;158913;159082;160949;162069;162150;175173;175204;175224;187384;187570;191275;192005;192075;194578;194661;194777;197046;198163;200385;200510;201291;205034;217252;219075;220397;220510;247499;255282;259322;259449;259965;260057	21;375;376;377;378	259;262;296;469;493
P04275	P04275	112	112	112	von Willebrand factor;von Willebrand antigen 2	VWF	sp|P04275|VWF_HUMAN von Willebrand factor OS=Homo sapiens OX=9606 GN=VWF PE=1 SV=4	1	112	112	112	108	95	104	102	107	103	110	99	100	88	97	95	81	104	101	106	100	97	108	95	104	102	107	103	110	99	100	88	97	95	81	104	101	106	100	97	108	95
128541;128542;128543;128544;128545;128546;128547;128548;128549;128550;128551;128552;128553;128554;128555;128556;128557;128558;128559;128560;128561;128562;128563;128564;128565;128566;128567;128568;128569;128570;128571;128572;128573;128574;128575;128576;128577;128578;128579;128580;128581;128582;128583;128584;128585;128586;128587;128588;128589;128590;128591;128592;128593;128594;128595;128596;128597;…
281873;281874;281875;281876;281877;281878;281879;281880;281881;281882;281883;281884;281885;281886;281887;281888;281889;281890;281891;281892;281893;281894;281895;281896;281897;281898;281899;281900;281901;281902;281903;281904;281905;281906;281907;281908;281909;281910;281911;281912;281913;281914;281915;281916;281917;281918;281919;281920;281921;281922;281923;281924;281925;281926;281927;281928;281929;…	5716;5717;5718;5719;5720;5721;5722;5723;5724;5725;5726;5727;5728;5729;5730;5731;5732;5733;5734;5735;5736;5737;5738;5739;5740;5741;5742;5743;5744;5745;5746;5747;5748;5749;5750;5751;5752;5753;5754;5755;5756;5757;5758;5759;5760;5761;5762;5763;5764;5765;5766;5767;5768;5769;5770;5771;5772;5773;5774;5775;5776;5777;5778;5779;5780;5781;5782;5783;5784;5785;5786;5787;5788;5789;5790;5791;5792;5793;5794;5795…
103946;103947;103948;103949;103950;103951;103952;103953;103954;103955;103956;103957;103958;103959;103960;103961;103962;103963;103964;103965;103966;103967;103968;103969;103970;103971;103972;103973;103974;103975;103976;103977;103978;103979;103980;103981;103982;103983;103984;103985;103986;103987;103988;103989;103990;103991;103992;103993;103994;103995;103996;103997;103998;103999;104000;104001;104002;…
211202;211203;211204;211205;211206;211207;211208;211209;211210;211211;211212;211213;211214;211215;211216;211217;211218;211219;211220;211221;211222;211223;211224;211225;211226;211227;211228;211229;211230;211231;211232;211233;211234;211235;211236;211237;211238;211239;211240;211241;211242;211243;211244;211245;211246;211247;211248;211249;211250;211251;211252;211253;211254;211255;211256;211257;211258;…	5730;7250;7794;9743;13538;14994;16736;27198;27946;28223;28369;28609;28823;29013;35640;35662;37054;49317;53133;53327;54023;54951;59207;61758;61833;61875;68080;79945;81455;83164;86364;86459;86833;94187;96217;101349;101465;102067;102568;103961;103986;105976;106055;106195;106263;107245;107437;107972;111269;118393;118394;118500;118898;122488;129624;131843;137933;137990;140285;141521;144589;145993;1460…	379;380;381;382;383;384;385;386;387;388;389;390;391;392;393;394;395;396	771;1051;1055;1303;1304;1385;1521;1606;1761;1785;1860;1880;2097;2201;2596;2606;2659;2759
P04278;CON__Q6T181	P04278	3;1	3;1	3;1	Sex hormone-binding globulin	SHBG	sp|P04278|SHBG_HUMAN Sex hormone-binding globulin OS=Homo sapiens OX=9606 GN=SHBG PE=1 SV=2	2	3	3	3	2	1	1	1	0	1	1	0	0	0	0	0	1	3	3	3	3	2	2	1	1	1	0	1	1	0	0	0	0	0	1	3	3	3	3	2	2	1
P04406;O14556	P04406	13;1	13;1	13;1	Glyceraldehyde-3-phosphate dehydrogenase	GAPDH	sp|P04406|G3P_HUMAN Glyceraldehyde-3-phosphate dehydrogenase OS=Homo sapiens OX=9606 GN=GAPDH PE=1 SV=3	2	13	13	13	11	9	11	10	13	12	10	8	7	7	8	7	11	12	11	11	11	11	11	9	11	10	13	12	10	8	7	7	8	7	11	12	11	11	11	11	11	9
P04430	P04430	1	1	1	Ig kappa chain V-I region BAN		sp|P04430|KV116_HUMAN Immunoglobulin kappa variable 1-16 OS=Homo sapiens OX=9606 GN=IGKV1-16 PE=1 SV=2	1	1	1	1	1	1	1	1	1	1	1	1	1	1	1	1	0	1	1	1	1	1	1	1	1	1	1	1	1	1	1	1	1	1	0	1	1	1	1	1	1	1
P04439	P04439	10	8	6	HLA class I histocompatibility antigen, A-3 alpha chain	HLA-A	sp|P04439|HLAA_HUMAN HLA class I histocompatibility antigen, A alpha chain OS=Homo sapiens OX=9606 GN=HLA-A PE=1 SV=2	1	10	8	6	6	6	8	8	9	8	3	5	3	5	9	3	4	10	8	9	8	9	5	5	6	6	8	6	3	5	2	4	7	2	4	8	7	7	7	7	3	3
P04632	P04632	2	2	2	Calpain small subunit 1	CAPNS1	sp|P04632|CPNS1_HUMAN Calpain small subunit 1 OS=Homo sapiens OX=9606 GN=CAPNS1 PE=1 SV=1	1	2	2	2	0	0	0	0	2	0	0	0	0	0	0	0	1	1	0	1	0	0	0	0	0	0	2	0	0	0	0	0	0	0	1	1	0	1	0	0	0	0
P19961;P04746;P04745	P19961;P04746;P04745	1;1;1	1;1;1	1;1;1	Alpha-amylase 2B;Pancreatic alpha-amylase;Alpha-amylase 1	AMY2B;AMY2A;AMY1A	sp|P19961|AMY2B_HUMAN Alpha-amylase 2B OS=Homo sapiens OX=9606 GN=AMY2B PE=1 SV=1;sp|P04746|AMYP_HUMAN Pancreatic alpha-amylase OS=Homo sapiens OX=9606 GN=AMY2A PE=1 SV=2;sp|P04745|AMY1_HUMAN Alpha-amylase 1 OS=Homo sapiens OX=9606 GN=AMY1A PE=1 SV=2	3	1	1	1	0	1	0	0	0	0	0	0	0	0	0	0	0	0	0	0	1	0	0	1	0	0	0	0	0	0	0	0	0	0	0	0	0	0	1	0	0	1
P04792	P04792	12	12	12	Heat shock protein beta-1	HSPB1	sp|P04792|HSPB1_HUMAN Heat shock protein beta-1 OS=Homo sapiens OX=9606 GN=HSPB1 PE=1 SV=2	1	12	12	12	8	8	8	8	12	10	4	7	7	6	7	5	8	9	6	10	7	3	8	8	8	8	12	10	4	7	7	6	7	5	8	9	6	10	7	3	8	8
P04843	P04843	3	3	3	Dolichyl-diphosphooligosaccharide--protein glycosyltransferase subunit 1	RPN1	sp|P04843|RPN1_HUMAN Dolichyl-diphosphooligosaccharide--protein glycosyltransferase subunit 1 OS=Homo sapiens OX=9606 GN=RPN1 PE=1 SV=1	1	3	3	3	2	1	0	0	3	2	0	0	0	0	0	0	0	0	0	1	0	0	2	1	0	0	3	2	0	0	0	0	0	0	0	0	0	1	0	0	2	1
P04844	P04844	1	1	1	Dolichyl-diphosphooligosaccharide--protein glycosyltransferase subunit 2	RPN2	sp|P04844|RPN2_HUMAN Dolichyl-diphosphooligosaccharide--protein glycosyltransferase subunit 2 OS=Homo sapiens OX=9606 GN=RPN2 PE=1 SV=3	1	1	1	1	0	0	0	0	1	0	0	0	0	0	0	0	0	0	0	0	0	0	0	0	0	0	1	0	0	0	0	0	0	0	0	0	0	0	0	0	0	0
P04899;P63096;P11488;P09471;P19087;A8MTJ3;P38405	P04899	11;5;2;2;2;2;1	11;5;2;2;2;2;1	6;0;0;0;0;0;0	Guanine nucleotide-binding protein G(i) subunit alpha-2	GNAI2	sp|P04899|GNAI2_HUMAN Guanine nucleotide-binding protein G(i) subunit alpha-2 OS=Homo sapiens OX=9606 GN=GNAI2 PE=1 SV=3	7	11	11	6	7	6	7	8	8	9	4	5	8	6	9	6	4	10	9	7	8	8	7	6	7	8	8	9	4	5	8	6	9	6	4	10	9	7	8	8	3	2
Q99878;Q96KK5;Q9BTM1;Q16777;Q93077;Q7L7L0;Q6FI13;P20671;P0C0S8;P04908;Q96QV6;P16104;Q71UI9;P0C0S5;Q8IUE6	Q99878;Q96KK5;Q9BTM1;Q16777;Q93077;Q7L7L0;Q6FI13;P20671;P0C0S8;P04908;Q96QV6;P16104;Q71UI9;P0C0S5	4;4;4;4;4;4;4;4;4;4;3;3;2;2;1	4;4;4;4;4;4;4;4;4;4;3;3;2;2;1	4;4;4;4;4;4;4;4;4;4;3;3;2;2;1	Histone H2A type 1-J;Histone H2A type 1-H;Histone H2A.J;Histone H2A type 2-C;Histone H2A type 1-C;Histone H2A type 3;Histone H2A type 2-A;Histone H2A type 1-D;Histone H2A type 1;Histone H2A type 1-B/E;Histone H2A type 1-A;Histone H2AX;Histone H2A.V;Histone H2A.Z	HIST1H2AJ;HIST1H2AH;H2AFJ;HIST2H2AC;HIST1H2AC;HIST3H2A;HIST2H2AA3;HIST1H2AD;HIST1H2AG;HIST1H2AB;HIST1H2AA;H2AFX;H2AFV;H2AFZ	sp|Q99878|H2A1J_HUMAN Histone H2A type 1-J OS=Homo sapiens OX=9606 GN=H2AC14 PE=1 SV=3;sp|Q96KK5|H2A1H_HUMAN Histone H2A type 1-H OS=Homo sapiens OX=9606 GN=HIST1H2AH PE=1 SV=3;sp|Q9BTM1|H2AJ_HUMAN Histone H2A.J OS=Homo sapiens OX=9606 GN=H2AFJ PE=1 SV=1;s	15	4	4	4	2	1	3	1	4	1	1	1	1	2	1	1	2	1	1	4	1	2	2	1	3	1	4	1	1	1	1	2	1	1	2	1	1	4	1	2	2	1
P04921	P04921	1	1	1	Glycophorin-C	GYPC	sp|P04921|GLPC_HUMAN Glycophorin-C OS=Homo sapiens OX=9606 GN=GYPC PE=1 SV=1	1	1	1	1	0	0	0	0	1	0	0	0	0	0	0	0	0	1	0	1	0	0	0	0	0	0	1	0	0	0	0	0	0	0	0	1	0	1	0	0	0	0
P05023	P05023	8	8	4	Sodium/potassium-transporting ATPase subunit alpha-1	ATP1A1	sp|P05023|AT1A1_HUMAN Sodium/potassium-transporting ATPase subunit alpha-1 OS=Homo sapiens OX=9606 GN=ATP1A1 PE=1 SV=1	1	8	8	4	0	5	0	6	5	6	2	0	0	3	2	0	0	7	5	4	3	4	0	5	0	6	5	6	2	0	0	3	2	0	0	7	5	4	3	4	0	4
P05026	P05026	2	2	2	Sodium/potassium-transporting ATPase subunit beta-1	ATP1B1	sp|P05026|AT1B1_HUMAN Sodium/potassium-transporting ATPase subunit beta-1 OS=Homo sapiens OX=9606 GN=ATP1B1 PE=1 SV=1	1	2	2	2	0	0	0	0	2	0	0	0	0	0	0	0	0	0	0	1	0	0	0	0	0	0	2	0	0	0	0	0	0	0	0	0	0	1	0	0	0	0
P05089	P05089	9	9	9	Arginase-1	ARG1	sp|P05089|ARGI1_HUMAN Arginase-1 OS=Homo sapiens OX=9606 GN=ARG1 PE=1 SV=2	1	9	9	9	7	5	6	6	6	9	6	4	6	5	5	4	6	8	4	8	6	5	7	5	6	6	6	9	6	4	6	5	5	4	6	8	4	8	6	5	7	5
P05090	P05090	9	9	9	Apolipoprotein D	APOD	sp|P05090|APOD_HUMAN Apolipoprotein D OS=Homo sapiens OX=9606 GN=APOD PE=1 SV=1	1	9	9	9	8	7	8	7	7	8	8	6	6	7	9	8	6	8	9	9	8	8	8	7	8	7	7	8	8	6	6	7	9	8	6	8	9	9	8	8	8	7
P05091	P05091	7	7	7	Aldehyde dehydrogenase, mitochondrial	ALDH2	sp|P05091|ALDH2_HUMAN Aldehyde dehydrogenase, mitochondrial OS=Homo sapiens OX=9606 GN=ALDH2 PE=1 SV=2	1	7	7	7	2	0	0	0	7	1	0	0	0	0	0	0	0	0	0	3	0	0	2	0	0	0	7	1	0	0	0	0	0	0	0	0	0	3	0	0	2	0
P05106	P05106	19	19	19	Integrin beta-3	ITGB3	sp|P05106|ITB3_HUMAN Integrin beta-3 OS=Homo sapiens OX=9606 GN=ITGB3 PE=1 SV=2	1	19	19	19	12	16	13	18	14	16	9	13	12	13	11	9	9	19	16	17	17	16	12	16	13	18	14	16	9	13	12	13	11	9	9	19	16	17	17	16	12	16
P05107	P05107	6	6	6	Integrin beta-2	ITGB2	sp|P05107|ITB2_HUMAN Integrin beta-2 OS=Homo sapiens OX=9606 GN=ITGB2 PE=1 SV=2	1	6	6	6	1	3	1	4	4	2	0	3	1	3	1	0	0	5	4	3	4	2	1	3	1	4	4	2	0	3	1	3	1	0	0	5	4	3	4	2	1	3
P05109	P05109	10	10	10	Protein S100-A8;Protein S100-A8, N-terminally processed	S100A8	sp|P05109|S10A8_HUMAN Protein S100-A8 OS=Homo sapiens OX=9606 GN=S100A8 PE=1 SV=1	1	10	10	10	10	10	9	10	10	10	9	9	10	8	9	8	8	8	8	9	9	9	10	10	9	10	10	10	9	9	10	8	9	8	8	8	8	9	9	9	10	10
P05141;Q9H0C2	P05141	9;2	9;2	3;0	ADP/ATP translocase 2;ADP/ATP translocase 2, N-terminally processed	SLC25A5	sp|P05141|ADT2_HUMAN ADP/ATP translocase 2 OS=Homo sapiens OX=9606 GN=SLC25A5 PE=1 SV=7	2	9	9	3	5	1	4	1	9	8	1	1	1	2	1	1	3	2	1	8	1	1	5	1	4	1	9	8	1	1	1	2	1	1	3	2	1	8	1	1	2	1
P05154	P05154	2	2	2	Plasma serine protease inhibitor	SERPINA5	sp|P05154|IPSP_HUMAN Plasma serine protease inhibitor OS=Homo sapiens OX=9606 GN=SERPINA5 PE=1 SV=3	1	2	2	2	2	0	1	0	1	1	2	0	0	0	0	0	1	2	2	0	2	0	2	0	1	0	1	1	2	0	0	0	0	0	1	2	2	0	2	0	2	0
P05155;CON__P50448	P05155	13;1	13;1	13;1	Plasma protease C1 inhibitor	SERPING1	sp|P05155|IC1_HUMAN Plasma protease C1 inhibitor OS=Homo sapiens OX=9606 GN=SERPING1 PE=1 SV=2	2	13	13	13	12	10	12	11	8	12	12	9	8	8	10	10	11	13	12	13	13	11	12	10	12	11	8	12	12	9	8	8	10	10	11	13	12	13	13	11	12	10
P05156;CON__Q32PI4	P05156	15;2	15;2	15;2	Complement factor I;Complement factor I heavy chain;Complement factor I light chain	CFI	sp|P05156|CFAI_HUMAN Complement factor I OS=Homo sapiens OX=9606 GN=CFI PE=1 SV=2	2	15	15	15	11	11	5	10	4	7	6	0	0	0	0	1	11	15	14	12	15	10	11	11	5	10	4	7	6	0	0	0	0	1	11	15	14	12	15	10	11	11
P05160;CON__Q2TBQ1	P05160	11;1	11;1	11;1	Coagulation factor XIII B chain	F13B	sp|P05160|F13B_HUMAN Coagulation factor XIII B chain OS=Homo sapiens OX=9606 GN=F13B PE=1 SV=3	2	11	11	11	4	1	1	4	0	1	0	0	0	0	0	0	8	11	8	11	9	10	4	1	1	4	0	1	0	0	0	0	0	0	8	11	8	11	9	10	4	1
P05186	P05186	6	6	6	Alkaline phosphatase, tissue-nonspecific isozyme	ALPL	sp|P05186|PPBT_HUMAN Alkaline phosphatase, tissue-nonspecific isozyme OS=Homo sapiens OX=9606 GN=ALPL PE=1 SV=4	1	6	6	6	2	5	5	6	5	4	0	5	4	4	6	2	1	4	5	4	6	4	2	5	5	6	5	4	0	5	4	4	6	2	1	4	5	4	6	4	2	5
P05198	P05198	2	2	2	Eukaryotic translation initiation factor 2 subunit 1	EIF2S1	sp|P05198|IF2A_HUMAN Eukaryotic translation initiation factor 2 subunit 1 OS=Homo sapiens OX=9606 GN=EIF2S1 PE=1 SV=3	1	2	2	2	0	0	0	0	2	0	0	0	0	0	0	0	0	0	0	0	0	0	0	0	0	0	2	0	0	0	0	0	0	0	0	0	0	0	0	0	0	0
P05362	P05362	4	4	4	Intercellular adhesion molecule 1	ICAM1	sp|P05362|ICAM1_HUMAN Intercellular adhesion molecule 1 OS=Homo sapiens OX=9606 GN=ICAM1 PE=1 SV=2	1	4	4	4	1	2	2	2	2	3	0	1	2	2	2	1	1	4	2	4	1	2	1	2	2	2	2	3	0	1	2	2	2	1	1	4	2	4	1	2	1	2
P05387	P05387	2	2	2	60S acidic ribosomal protein P2	RPLP2	sp|P05387|RLA2_HUMAN 60S acidic ribosomal protein P2 OS=Homo sapiens OX=9606 GN=RPLP2 PE=1 SV=1	1	2	2	2	1	1	1	1	2	1	1	1	1	1	1	1	1	1	1	1	1	1	1	1	1	1	2	1	1	1	1	1	1	1	1	1	1	1	1	1	1	1
P05452;CON__Q2KIS7	P05452;CON__Q2KIS7	4;2	4;2	4;2	Tetranectin	CLEC3B	sp|P05452|TETN_HUMAN Tetranectin OS=Homo sapiens OX=9606 GN=CLEC3B PE=1 SV=3;	2	4	4	4	1	0	0	0	4	0	0	0	0	0	0	0	1	4	4	4	4	3	1	0	0	0	4	0	0	0	0	0	0	0	1	4	4	4	4	3	1	0
P05543;CON__Q9TT36	P05543;CON__Q9TT36	2;1	2;1	2;1	Thyroxine-binding globulin	SERPINA7	sp|P05543|THBG_HUMAN Thyroxine-binding globulin OS=Homo sapiens OX=9606 GN=SERPINA7 PE=1 SV=2;	2	2	2	2	0	0	0	0	1	0	0	0	0	0	0	0	0	1	1	1	1	0	0	0	0	0	1	0	0	0	0	0	0	0	0	1	1	1	1	0	0	0
P05546;CON__ENSEMBL:ENSBTAP00000018574	P05546	12;1	12;1	12;1	Heparin cofactor 2	SERPIND1	sp|P05546|HEP2_HUMAN Heparin cofactor 2 OS=Homo sapiens OX=9606 GN=SERPIND1 PE=1 SV=3	2	12	12	12	12	8	12	11	9	11	8	4	8	8	9	4	11	11	11	10	11	9	12	8	12	11	9	11	8	4	8	8	9	4	11	11	11	10	11	9	12	8
P05556	P05556	13	13	13	Integrin beta-1	ITGB1	sp|P05556|ITB1_HUMAN Integrin beta-1 OS=Homo sapiens OX=9606 GN=ITGB1 PE=1 SV=2	1	13	13	13	5	9	10	11	12	11	4	9	8	9	7	4	0	10	10	9	8	9	5	9	10	11	12	11	4	9	8	9	7	4	0	10	10	9	8	9	5	9
P06276	P06276	1	1	1	Cholinesterase	BCHE	sp|P06276|CHLE_HUMAN Cholinesterase OS=Homo sapiens OX=9606 GN=BCHE PE=1 SV=1	1	1	1	1	0	1	0	0	0	0	1	0	0	0	0	0	0	1	1	1	1	1	0	1	0	0	0	0	1	0	0	0	0	0	0	1	1	1	1	1	0	1
P06310	P06310	4	4	3	Ig kappa chain V-II region RPMI 6410		sp|P06310|KV230_HUMAN Immunoglobulin kappa variable 2-30 OS=Homo sapiens OX=9606 GN=IGKV2-30 PE=3 SV=2	1	4	4	3	3	4	3	4	3	4	4	4	3	3	4	4	3	3	4	4	3	3	3	4	3	4	3	4	4	4	3	3	4	4	3	3	4	4	3	3	2	3
P06312	P06312	5	5	5	Ig kappa chain V-IV region	IGKV4-1	sp|P06312|KV401_HUMAN Immunoglobulin kappa variable 4-1 OS=Homo sapiens OX=9606 GN=IGKV4-1 PE=1 SV=1	1	5	5	5	5	5	5	5	5	5	5	5	5	5	4	4	5	5	4	5	3	4	5	5	5	5	5	5	5	5	5	5	4	4	5	5	4	5	3	4	5	5
P06396;CON__Q3SX14	P06396;CON__Q3SX14	18;11	18;11	18;11	Gelsolin	GSN	sp|P06396|GELS_HUMAN Gelsolin OS=Homo sapiens OX=9606 GN=GSN PE=1 SV=1;	2	18	18	18	14	10	11	11	16	10	10	10	6	8	7	7	12	17	15	16	13	14	14	10	11	11	16	10	10	10	6	8	7	7	12	17	15	16	13	14	14	10
P06454	P06454	1	1	1	Prothymosin alpha;Prothymosin alpha, N-terminally processed;Thymosin alpha-1	PTMA	sp|P06454|PTMA_HUMAN Prothymosin alpha OS=Homo sapiens OX=9606 GN=PTMA PE=1 SV=2	1	1	1	1	0	1	0	0	1	0	0	0	0	1	0	0	0	0	0	0	0	0	0	1	0	0	1	0	0	0	0	1	0	0	0	0	0	0	0	0	0	1
P06576	P06576	14	14	14	ATP synthase subunit beta, mitochondrial	ATP5B	sp|P06576|ATPB_HUMAN ATP synthase subunit beta, mitochondrial OS=Homo sapiens OX=9606 GN=ATP5F1B PE=1 SV=3	1	14	14	14	1	2	4	1	14	8	0	1	2	1	0	0	2	0	0	10	0	0	1	2	4	1	14	8	0	1	2	1	0	0	2	0	0	10	0	0	1	2
P06681	P06681	3	3	3	Complement C2;Complement C2b fragment;Complement C2a fragment	C2	sp|P06681|CO2_HUMAN Complement C2 OS=Homo sapiens OX=9606 GN=C2 PE=1 SV=2	1	3	3	3	0	0	0	0	1	0	0	0	0	0	0	0	1	2	3	2	2	2	0	0	0	0	1	0	0	0	0	0	0	0	1	2	3	2	2	2	0	0
P06702	P06702	10	10	10	Protein S100-A9	S100A9	sp|P06702|S10A9_HUMAN Protein S100-A9 OS=Homo sapiens OX=9606 GN=S100A9 PE=1 SV=1	1	10	10	10	7	6	8	6	10	9	7	5	5	5	6	6	7	8	6	9	7	6	7	6	8	6	10	9	7	5	5	5	6	6	7	8	6	9	7	6	7	6
P06703	P06703	3	3	3	Protein S100-A6	S100A6	sp|P06703|S10A6_HUMAN Protein S100-A6 OS=Homo sapiens OX=9606 GN=S100A6 PE=1 SV=1	1	3	3	3	0	1	0	1	3	1	0	0	1	1	0	0	0	1	0	2	0	0	0	1	0	1	3	1	0	0	1	1	0	0	0	1	0	2	0	0	0	1
P06727	P06727	35	35	33	Apolipoprotein A-IV	APOA4	sp|P06727|APOA4_HUMAN Apolipoprotein A-IV OS=Homo sapiens OX=9606 GN=APOA4 PE=1 SV=3	1	35	35	33	30	20	33	28	28	30	32	24	25	20	28	26	31	35	35	35	35	34	30	20	33	28	28	30	32	24	25	20	28	26	31	35	35	35	35	34	28	19
P06733;P13929	P06733	14;1	14;1	13;0	Alpha-enolase	ENO1	sp|P06733|ENOA_HUMAN Alpha-enolase OS=Homo sapiens OX=9606 GN=ENO1 PE=1 SV=2	2	14	14	13	12	11	11	11	13	14	6	8	8	6	8	7	10	12	8	11	8	8	12	11	11	11	13	14	6	8	8	6	8	7	10	12	8	11	8	8	11	11
P06744;CON__Q3ZBD7	P06744	4;1	4;1	4;1	Glucose-6-phosphate isomerase	GPI	sp|P06744|G6PI_HUMAN Glucose-6-phosphate isomerase OS=Homo sapiens OX=9606 GN=GPI PE=1 SV=4	2	4	4	4	0	0	0	1	4	2	0	0	0	1	0	0	0	1	0	1	0	0	0	0	0	1	4	2	0	0	0	1	0	0	0	1	0	1	0	0	0	0
P06748	P06748	4	4	4	Nucleophosmin	NPM1	sp|P06748|NPM_HUMAN Nucleophosmin OS=Homo sapiens OX=9606 GN=NPM1 PE=1 SV=2	1	4	4	4	2	1	1	1	3	2	2	2	1	1	0	1	1	2	0	1	0	0	2	1	1	1	3	2	2	2	1	1	0	1	1	2	0	1	0	0	2	1
P06753	P06753	10	4	4	Tropomyosin alpha-3 chain	TPM3	sp|P06753|TPM3_HUMAN Tropomyosin alpha-3 chain OS=Homo sapiens OX=9606 GN=TPM3 PE=1 SV=2	1	10	4	4	7	5	5	6	10	6	3	4	4	3	4	4	5	5	3	6	5	4	3	2	1	2	4	2	0	1	0	0	0	0	1	2	0	3	1	0	3	2
Q16778;P33778;P23527;P06899;Q8N257;Q6DRA6;Q6DN03	Q16778;P33778;P23527;P06899;Q8N257	5;5;5;5;4;1;1	1;1;1;1;1;1;1	1;1;1;1;1;1;1	Histone H2B type 2-E;Histone H2B type 1-B;Histone H2B type 1-O;Histone H2B type 1-J;Histone H2B type 3-B	HIST2H2BE;HIST1H2BB;HIST1H2BO;HIST1H2BJ;HIST3H2BB	sp|Q16778|H2B2E_HUMAN Histone H2B type 2-E OS=Homo sapiens OX=9606 GN=HIST2H2BE PE=1 SV=3;sp|P33778|H2B1B_HUMAN Histone H2B type 1-B OS=Homo sapiens OX=9606 GN=HIST1H2BB PE=1 SV=2;sp|P23527|H2B1O_HUMAN Histone H2B type 1-O OS=Homo sapiens OX=9606 GN=HIST1H	7	5	1	1	2	2	4	2	5	3	2	2	1	2	2	1	1	1	0	4	1	1	0	0	1	0	1	0	0	0	0	0	0	0	0	0	0	1	0	0	0	0
P07195	P07195	2	1	1	L-lactate dehydrogenase B chain	LDHB	sp|P07195|LDHB_HUMAN L-lactate dehydrogenase B chain OS=Homo sapiens OX=9606 GN=LDHB PE=1 SV=2	1	2	1	1	0	1	1	1	2	0	0	0	0	0	0	0	0	1	0	1	0	0	0	1	1	1	1	0	0	0	0	0	0	0	0	1	0	1	0	0	0	1
P07225	P07225	27	27	24	Vitamin K-dependent protein S	PROS1	sp|P07225|PROS_HUMAN Vitamin K-dependent protein S OS=Homo sapiens OX=9606 GN=PROS1 PE=1 SV=1	1	27	27	24	27	21	27	23	25	23	26	23	23	19	21	22	18	24	21	24	21	19	27	21	27	23	25	23	26	23	23	19	21	22	18	24	21	24	21	19	24	19
P07237	P07237	12	12	12	Protein disulfide-isomerase	P4HB	sp|P07237|PDIA1_HUMAN Protein disulfide-isomerase OS=Homo sapiens OX=9606 GN=P4HB PE=1 SV=3	1	12	12	12	2	0	2	2	12	4	3	2	0	1	3	0	0	2	1	9	2	0	2	0	2	2	12	4	3	2	0	1	3	0	0	2	1	9	2	0	2	0
P07339	P07339	13	13	13	Cathepsin D;Cathepsin D light chain;Cathepsin D heavy chain	CTSD	sp|P07339|CATD_HUMAN Cathepsin D OS=Homo sapiens OX=9606 GN=CTSD PE=1 SV=1	1	13	13	13	11	9	11	10	11	12	7	8	10	8	9	5	9	10	7	11	9	7	11	9	11	10	11	12	7	8	10	8	9	5	9	10	7	11	9	7	11	9
P07355;A6NMY6	P07355;A6NMY6	24;18	24;18	24;18	Annexin A2;Putative annexin A2-like protein	ANXA2;ANXA2P2	sp|P07355|ANXA2_HUMAN Annexin A2 OS=Homo sapiens OX=9606 GN=ANXA2 PE=1 SV=2;sp|A6NMY6|AXA2L_HUMAN Putative annexin A2-like protein OS=Homo sapiens OX=9606 GN=ANXA2P2 PE=5 SV=2	2	24	24	24	22	17	14	15	24	23	10	14	12	12	12	11	18	21	14	22	13	12	22	17	14	15	24	23	10	14	12	12	12	11	18	21	14	22	13	12	22	17
P07357	P07357	11	11	11	Complement component C8 alpha chain	C8A	sp|P07357|CO8A_HUMAN Complement component C8 alpha chain OS=Homo sapiens OX=9606 GN=C8A PE=1 SV=2	1	11	11	11	9	8	8	7	4	7	11	5	5	4	0	4	6	10	6	9	8	7	9	8	8	7	4	7	11	5	5	4	0	4	6	10	6	9	8	7	9	8
P07358	P07358	14	14	14	Complement component C8 beta chain	C8B	sp|P07358|CO8B_HUMAN Complement component C8 beta chain OS=Homo sapiens OX=9606 GN=C8B PE=1 SV=3	1	14	14	14	12	11	11	10	6	11	12	8	4	4	1	5	11	13	9	10	12	7	12	11	11	10	6	11	12	8	4	4	1	5	11	13	9	10	12	7	12	11
P07359	P07359	1	1	1	Platelet glycoprotein Ib alpha chain;Glycocalicin	GP1BA	sp|P07359|GP1BA_HUMAN Platelet glycoprotein Ib alpha chain OS=Homo sapiens OX=9606 GN=GP1BA PE=1 SV=2	1	1	1	1	0	1	0	1	0	1	0	1	0	1	1	1	0	1	1	1	1	1	0	1	0	1	0	1	0	1	0	1	1	1	0	1	1	1	1	1	0	1
P07360	P07360	8	8	8	Complement component C8 gamma chain	C8G	sp|P07360|CO8G_HUMAN Complement component C8 gamma chain OS=Homo sapiens OX=9606 GN=C8G PE=1 SV=3	1	8	8	8	7	6	7	7	5	5	7	5	5	2	4	3	4	8	7	7	7	6	7	6	7	7	5	5	7	5	5	2	4	3	4	8	7	7	7	6	7	6
P07384	P07384	5	5	5	Calpain-1 catalytic subunit	CAPN1	sp|P07384|CAN1_HUMAN Calpain-1 catalytic subunit OS=Homo sapiens OX=9606 GN=CAPN1 PE=1 SV=1	1	5	5	5	4	1	2	1	5	5	1	0	1	1	0	0	2	3	2	4	3	1	4	1	2	1	5	5	1	0	1	1	0	0	2	3	2	4	3	1	4	1
P07437;A6NNZ2;CON__ENSEMBL:ENSBTAP00000025008;Q9H4B7	P07437	14;6;3;3	3;0;0;0	2;0;0;0	Tubulin beta chain	TUBB	sp|P07437|TBB5_HUMAN Tubulin beta chain OS=Homo sapiens OX=9606 GN=TUBB PE=1 SV=2	4	14	3	2	4	3	8	2	14	10	2	3	2	6	1	1	1	7	3	10	3	1	0	0	2	0	3	2	0	0	1	2	0	0	0	1	1	2	0	0	0	0
P07476	P07476	18	18	18	Involucrin	IVL	sp|P07476|INVO_HUMAN Involucrin OS=Homo sapiens OX=9606 GN=IVL PE=1 SV=2	1	18	18	18	3	1	2	3	17	1	1	11	1	1	1	1	2	2	2	16	1	1	3	1	2	3	17	1	1	11	1	1	1	1	2	2	2	16	1	1	3	1
P07602	P07602	3	3	3	Prosaposin;Saposin-A;Saposin-B-Val;Saposin-B;Saposin-C;Saposin-D	PSAP	sp|P07602|SAP_HUMAN Prosaposin OS=Homo sapiens OX=9606 GN=PSAP PE=1 SV=2	1	3	3	3	1	3	2	3	3	3	2	2	1	3	3	0	3	3	1	1	2	1	1	3	2	3	3	3	2	2	1	3	3	0	3	3	1	1	2	1	1	3
P07686	P07686	2	2	2	Beta-hexosaminidase subunit beta;Beta-hexosaminidase subunit beta chain B;Beta-hexosaminidase subunit beta chain A	HEXB	sp|P07686|HEXB_HUMAN Beta-hexosaminidase subunit beta OS=Homo sapiens OX=9606 GN=HEXB PE=1 SV=3	1	2	2	2	1	1	0	1	1	1	0	0	0	0	0	0	1	0	0	2	0	0	1	1	0	1	1	1	0	0	0	0	0	0	1	0	0	2	0	0	1	1
P07737;CON__P02584	P07737	8;3	8;3	8;3	Profilin-1	PFN1	sp|P07737|PROF1_HUMAN Profilin-1 OS=Homo sapiens OX=9606 GN=PFN1 PE=1 SV=2	2	8	8	8	1	3	4	2	7	5	1	1	3	6	4	0	1	4	2	5	2	1	1	3	4	2	7	5	1	1	3	6	4	0	1	4	2	5	2	1	1	3
P07741	P07741	4	4	4	Adenine phosphoribosyltransferase	APRT	sp|P07741|APT_HUMAN Adenine phosphoribosyltransferase OS=Homo sapiens OX=9606 GN=APRT PE=1 SV=2	1	4	4	4	0	0	0	0	4	1	0	0	1	0	0	1	0	1	0	1	0	0	0	0	0	0	4	1	0	0	1	0	0	1	0	1	0	1	0	0	0	0
P07814	P07814	2	2	2	Bifunctional glutamate/proline--tRNA ligase;Glutamate--tRNA ligase;Proline--tRNA ligase	EPRS	sp|P07814|SYEP_HUMAN Bifunctional glutamate/proline--tRNA ligase OS=Homo sapiens OX=9606 GN=EPRS PE=1 SV=5	1	2	2	2	0	0	0	0	2	0	0	0	0	0	0	0	0	0	0	0	0	0	0	0	0	0	2	0	0	0	0	0	0	0	0	0	0	0	0	0	0	0
P07858	P07858	4	4	4	Cathepsin B;Cathepsin B light chain;Cathepsin B heavy chain	CTSB	sp|P07858|CATB_HUMAN Cathepsin B OS=Homo sapiens OX=9606 GN=CTSB PE=1 SV=3	1	4	4	4	2	2	3	2	4	3	0	1	0	1	1	0	4	3	0	4	2	2	2	2	3	2	4	3	0	1	0	1	1	0	4	3	0	4	2	2	2	2
P07900;Q14568;Q58FF6	P07900	19;4;4	9;2;0	8;2;0	Heat shock protein HSP 90-alpha	HSP90AA1	sp|P07900|HS90A_HUMAN Heat shock protein HSP 90-alpha OS=Homo sapiens OX=9606 GN=HSP90AA1 PE=1 SV=5	3	19	9	8	2	5	7	4	19	6	0	4	1	7	1	0	5	5	3	14	4	2	0	1	2	1	9	2	0	1	0	4	0	0	1	1	0	7	1	0	0	1
P07910;Q86SE5;P0DMR1;O60812;B7ZW38;B2RXH8	P07910	4;1;1;1;1;1	4;1;1;1;1;1	4;1;1;1;1;1	Heterogeneous nuclear ribonucleoproteins C1/C2	HNRNPC	sp|P07910|HNRPC_HUMAN Heterogeneous nuclear ribonucleoproteins C1/C2 OS=Homo sapiens OX=9606 GN=HNRNPC PE=1 SV=4	6	4	4	4	1	0	0	0	4	1	0	1	0	0	0	0	0	0	0	1	0	0	1	0	0	0	4	1	0	1	0	0	0	0	0	0	0	1	0	0	1	0
P12931;P07947;P06239;P06241	P12931;P07947;P06239;P06241	2;2;1;1	2;2;1;1	2;2;1;1	Proto-oncogene tyrosine-protein kinase Src;Tyrosine-protein kinase Yes;Tyrosine-protein kinase Lck;Tyrosine-protein kinase Fyn	SRC;YES1;LCK;FYN	sp|P12931|SRC_HUMAN Proto-oncogene tyrosine-protein kinase Src OS=Homo sapiens OX=9606 GN=SRC PE=1 SV=3;sp|P07947|YES_HUMAN Tyrosine-protein kinase Yes OS=Homo sapiens OX=9606 GN=YES1 PE=1 SV=3;sp|P06239|LCK_HUMAN Tyrosine-protein kinase Lck OS=Homo sapien	4	2	2	2	0	1	0	1	1	1	0	0	0	1	0	0	0	2	2	1	2	1	0	1	0	1	1	1	0	0	0	1	0	0	0	2	2	1	2	1	0	1
P07948;P08631	P07948	4;1	4;1	4;1	Tyrosine-protein kinase Lyn	LYN	sp|P07948|LYN_HUMAN Tyrosine-protein kinase Lyn OS=Homo sapiens OX=9606 GN=LYN PE=1 SV=3	2	4	4	4	0	1	0	1	1	2	0	0	0	2	2	0	0	3	1	2	0	2	0	1	0	1	1	2	0	0	0	2	2	0	0	3	1	2	0	2	0	1
P07951;CON__Q3SX28	P07951;CON__Q3SX28	12;11	2;2	2;2	Tropomyosin beta chain	TPM2	sp|P07951|TPM2_HUMAN Tropomyosin beta chain OS=Homo sapiens OX=9606 GN=TPM2 PE=1 SV=1;	2	12	2	2	3	2	3	4	12	3	2	2	3	2	3	4	3	2	2	4	3	3	0	0	0	0	2	0	0	0	0	0	0	0	0	0	0	0	0	0	0	0
P07954	P07954	1	1	1	Fumarate hydratase, mitochondrial	FH	sp|P07954|FUMH_HUMAN Fumarate hydratase, mitochondrial OS=Homo sapiens OX=9606 GN=FH PE=1 SV=3	1	1	1	1	0	0	0	0	1	0	0	0	0	0	0	0	0	0	0	0	0	0	0	0	0	0	1	0	0	0	0	0	0	0	0	0	0	0	0	0	0	0
P07996;CON__Q28194	P07996;CON__Q28194	9;7	9;7	8;7	Thrombospondin-1	THBS1	sp|P07996|TSP1_HUMAN Thrombospondin-1 OS=Homo sapiens OX=9606 GN=THBS1 PE=1 SV=2;	2	9	9	8	9	8	9	7	8	9	8	8	5	6	8	7	2	8	4	2	3	5	9	8	9	7	8	9	8	8	5	6	8	7	2	8	4	2	3	5	8	7
P08123	P08123	1	1	1	Collagen alpha-2(I) chain	COL1A2	sp|P08123|CO1A2_HUMAN Collagen alpha-2(I) chain OS=Homo sapiens OX=9606 GN=COL1A2 PE=1 SV=7	1	1	1	1	1	1	1	1	1	1	1	1	1	1	1	1	1	1	1	1	1	1	1	1	1	1	1	1	1	1	1	1	1	1	1	1	1	1	1	1	1	1
P08185	P08185	3	3	3	Corticosteroid-binding globulin	SERPINA6	sp|P08185|CBG_HUMAN Corticosteroid-binding globulin OS=Homo sapiens OX=9606 GN=SERPINA6 PE=1 SV=1	1	3	3	3	0	0	0	0	1	0	0	0	1	0	0	0	0	3	2	3	3	2	0	0	0	0	1	0	0	0	1	0	0	0	0	3	2	3	3	2	0	0
P08195	P08195	3	3	3	4F2 cell-surface antigen heavy chain	SLC3A2	sp|P08195|4F2_HUMAN 4F2 cell-surface antigen heavy chain OS=Homo sapiens OX=9606 GN=SLC3A2 PE=1 SV=3	1	3	3	3	0	0	0	0	0	1	0	0	0	0	0	0	0	3	1	1	1	0	0	0	0	0	0	1	0	0	0	0	0	0	0	3	1	1	1	0	0	0
P08238;Q58FF7;Q58FF8	P08238	24;9;6	24;9;6	13;3;3	Heat shock protein HSP 90-beta	HSP90AB1	sp|P08238|HS90B_HUMAN Heat shock protein HSP 90-beta OS=Homo sapiens OX=9606 GN=HSP90AB1 PE=1 SV=4	3	24	24	13	2	7	10	4	24	9	0	6	2	10	1	0	5	6	4	17	3	3	2	7	10	4	24	9	0	6	2	10	1	0	5	6	4	17	3	3	0	3
P08473	P08473	22	22	22	Neprilysin	MME	sp|P08473|NEP_HUMAN Neprilysin OS=Homo sapiens OX=9606 GN=MME PE=1 SV=2	1	22	22	22	10	14	12	14	17	17	0	8	13	12	10	7	4	21	16	18	18	15	10	14	12	14	17	17	0	8	13	12	10	7	4	21	16	18	18	15	10	14
P08514	P08514	22	22	22	Integrin alpha-IIb;Integrin alpha-IIb heavy chain;Integrin alpha-IIb light chain, form 1;Integrin alpha-IIb light chain, form 2	ITGA2B	sp|P08514|ITA2B_HUMAN Integrin alpha-IIb OS=Homo sapiens OX=9606 GN=ITGA2B PE=1 SV=3	1	22	22	22	8	14	13	17	16	18	6	10	11	7	14	10	3	21	17	19	17	15	8	14	13	17	16	18	6	10	11	7	14	10	3	21	17	19	17	15	8	14
P08519	P08519	26	26	26	Apolipoprotein(a)	LPA	sp|P08519|APOA_HUMAN Apolipoprotein(a) OS=Homo sapiens OX=9606 GN=LPA PE=1 SV=1	1	26	26	26	17	11	25	20	9	23	19	7	10	9	20	10	8	12	18	16	18	8	17	11	25	20	9	23	19	7	10	9	20	10	8	12	18	16	18	8	17	11
P08571	P08571	1	1	1	Monocyte differentiation antigen CD14;Monocyte differentiation antigen CD14, urinary form;Monocyte differentiation antigen CD14, membrane-bound form	CD14	sp|P08571|CD14_HUMAN Monocyte differentiation antigen CD14 OS=Homo sapiens OX=9606 GN=CD14 PE=1 SV=2	1	1	1	1	0	0	0	0	0	0	0	0	0	0	0	0	0	1	0	1	0	0	0	0	0	0	0	0	0	0	0	0	0	0	0	1	0	1	0	0	0	0
P08575	P08575	9	9	9	Receptor-type tyrosine-protein phosphatase C	PTPRC	sp|P08575|PTPRC_HUMAN Receptor-type tyrosine-protein phosphatase C OS=Homo sapiens OX=9606 GN=PTPRC PE=1 SV=3	1	9	9	9	1	7	2	6	5	4	2	4	3	4	5	1	1	8	8	6	6	6	1	7	2	6	5	4	2	4	3	4	5	1	1	8	8	6	6	6	1	7
P08603	P08603	58	58	50	Complement factor H	CFH	sp|P08603|CFAH_HUMAN Complement factor H OS=Homo sapiens OX=9606 GN=CFH PE=1 SV=4	1	58	58	50	57	50	52	51	39	53	54	44	40	38	31	38	42	52	51	54	51	49	57	50	52	51	39	53	54	44	40	38	31	38	42	52	51	54	51	49	49	44
P08637	P08637	1	1	1	Low affinity immunoglobulin gamma Fc region receptor III-A	FCGR3A	sp|P08637|FCG3A_HUMAN Low affinity immunoglobulin gamma Fc region receptor III-A OS=Homo sapiens OX=9606 GN=FCGR3A PE=1 SV=2	1	1	1	1	1	0	1	1	1	1	1	0	0	0	1	0	0	1	1	1	1	1	1	0	1	1	1	1	1	0	0	0	1	0	0	1	1	1	1	1	1	0
P08670;P14136;P17661	P08670	13;2;1	12;1;1	12;1;1	Vimentin	VIM	sp|P08670|VIME_HUMAN Vimentin OS=Homo sapiens OX=9606 GN=VIM PE=1 SV=4	3	13	12	12	2	1	9	1	11	1	1	2	1	4	1	1	2	2	1	12	1	1	1	0	8	0	10	0	0	1	0	3	0	0	1	1	0	11	0	0	1	0
P08697	P08697	16	16	14	Alpha-2-antiplasmin	SERPINF2	sp|P08697|A2AP_HUMAN Alpha-2-antiplasmin OS=Homo sapiens OX=9606 GN=SERPINF2 PE=1 SV=3	1	16	16	14	10	10	11	10	6	10	10	5	4	6	9	4	9	16	14	15	13	14	10	10	11	10	6	10	10	5	4	6	9	4	9	16	14	15	13	14	9	9
P08758	P08758	4	4	4	Annexin A5	ANXA5	sp|P08758|ANXA5_HUMAN Annexin A5 OS=Homo sapiens OX=9606 GN=ANXA5 PE=1 SV=2	1	4	4	4	3	2	0	2	4	2	1	0	0	1	1	0	1	2	3	4	2	2	3	2	0	2	4	2	1	0	0	1	1	0	1	2	3	4	2	2	3	2
P08842	P08842	2	2	2	Steryl-sulfatase	STS	sp|P08842|STS_HUMAN Steryl-sulfatase OS=Homo sapiens OX=9606 GN=STS PE=1 SV=2	1	2	2	2	0	0	0	0	0	2	0	0	0	0	0	0	0	0	0	0	0	0	0	0	0	0	0	2	0	0	0	0	0	0	0	0	0	0	0	0	0	0
P08865	P08865	5	5	5	40S ribosomal protein SA	RPSA	sp|P08865|RSSA_HUMAN 40S ribosomal protein SA OS=Homo sapiens OX=9606 GN=RPSA PE=1 SV=4	1	5	5	5	1	1	1	1	4	1	0	1	0	2	0	0	1	0	1	4	1	1	1	1	1	1	4	1	0	1	0	2	0	0	1	0	1	4	1	1	1	1
P08962	P08962	3	3	3	CD63 antigen	CD63	sp|P08962|CD63_HUMAN CD63 antigen OS=Homo sapiens OX=9606 GN=CD63 PE=1 SV=2	1	3	3	3	3	3	3	3	3	3	3	3	3	3	3	3	2	3	3	2	3	3	3	3	3	3	3	3	3	3	3	3	3	3	2	3	3	2	3	3	3	3
P09211	P09211	11	11	11	Glutathione S-transferase P	GSTP1	sp|P09211|GSTP1_HUMAN Glutathione S-transferase P OS=Homo sapiens OX=9606 GN=GSTP1 PE=1 SV=2	1	11	11	11	7	1	0	2	11	8	1	2	0	0	1	0	0	3	1	6	1	2	7	1	0	2	11	8	1	2	0	0	1	0	0	3	1	6	1	2	7	1
P09382	P09382	6	6	6	Galectin-1	LGALS1	sp|P09382|LEG1_HUMAN Galectin-1 OS=Homo sapiens OX=9606 GN=LGALS1 PE=1 SV=2	1	6	6	6	0	0	1	1	6	2	0	0	0	1	1	0	0	1	1	1	0	0	0	0	1	1	6	2	0	0	0	1	1	0	0	1	1	1	0	0	0	0
P09455	P09455	2	2	2	Retinol-binding protein 1	RBP1	sp|P09455|RET1_HUMAN Retinol-binding protein 1 OS=Homo sapiens OX=9606 GN=RBP1 PE=1 SV=2	1	2	2	2	0	0	0	0	2	0	0	0	0	0	0	0	0	0	0	0	0	0	0	0	0	0	2	0	0	0	0	0	0	0	0	0	0	0	0	0	0	0
P09493	P09493	13	9	5	Tropomyosin alpha-1 chain	TPM1	sp|P09493|TPM1_HUMAN Tropomyosin alpha-1 chain OS=Homo sapiens OX=9606 GN=TPM1 PE=1 SV=2	1	13	9	5	3	2	3	3	13	3	2	2	3	2	3	3	3	2	2	3	3	3	0	0	0	0	9	0	0	0	0	0	0	0	0	0	0	0	0	0	0	0
P09525	P09525	9	9	9	Annexin A4	ANXA4	sp|P09525|ANXA4_HUMAN Annexin A4 OS=Homo sapiens OX=9606 GN=ANXA4 PE=1 SV=4	1	9	9	9	0	1	0	0	9	6	0	2	0	0	0	0	0	2	0	4	0	0	0	1	0	0	9	6	0	2	0	0	0	0	0	2	0	4	0	0	0	1
P09622	P09622	4	4	4	Dihydrolipoyl dehydrogenase, mitochondrial	DLD	sp|P09622|DLDH_HUMAN Dihydrolipoyl dehydrogenase, mitochondrial OS=Homo sapiens OX=9606 GN=DLD PE=1 SV=2	1	4	4	4	1	1	0	1	4	1	0	0	0	0	0	0	1	0	0	2	0	1	1	1	0	1	4	1	0	0	0	0	0	0	1	0	0	2	0	1	1	1
P09651;Q32P51	P09651;Q32P51	7;5	6;4	6;4	Heterogeneous nuclear ribonucleoprotein A1;Heterogeneous nuclear ribonucleoprotein A1, N-terminally processed;Heterogeneous nuclear ribonucleoprotein A1-like 2	HNRNPA1;HNRNPA1L2	sp|P09651|ROA1_HUMAN Heterogeneous nuclear ribonucleoprotein A1 OS=Homo sapiens OX=9606 GN=HNRNPA1 PE=1 SV=5;sp|Q32P51|RA1L2_HUMAN Heterogeneous nuclear ribonucleoprotein A1-like 2 OS=Homo sapiens OX=9606 GN=HNRNPA1L2 PE=2 SV=2	2	7	6	6	1	1	3	2	7	1	0	0	0	0	0	0	1	2	0	2	1	0	1	1	2	1	6	0	0	0	0	0	0	0	0	1	0	1	1	0	1	1
P09668	P09668	3	3	3	Pro-cathepsin H;Cathepsin H mini chain;Cathepsin H;Cathepsin H heavy chain;Cathepsin H light chain	CTSH	sp|P09668|CATH_HUMAN Pro-cathepsin H OS=Homo sapiens OX=9606 GN=CTSH PE=1 SV=4	1	3	3	3	1	0	2	1	1	3	1	0	2	3	0	0	3	3	2	3	2	2	1	0	2	1	1	3	1	0	2	3	0	0	3	3	2	3	2	2	1	0
P09758	P09758	1	1	1	Tumor-associated calcium signal transducer 2	TACSTD2	sp|P09758|TACD2_HUMAN Tumor-associated calcium signal transducer 2 OS=Homo sapiens OX=9606 GN=TACSTD2 PE=1 SV=3	1	1	1	1	0	0	0	0	1	0	0	0	0	0	0	0	0	0	0	0	0	0	0	0	0	0	1	0	0	0	0	0	0	0	0	0	0	0	0	0	0	0
P09871	P09871	20	20	19	Complement C1s subcomponent;Complement C1s subcomponent heavy chain;Complement C1s subcomponent light chain	C1S	sp|P09871|C1S_HUMAN Complement C1s subcomponent OS=Homo sapiens OX=9606 GN=C1S PE=1 SV=1	1	20	20	19	20	18	20	18	14	17	18	15	15	15	15	11	11	17	16	14	15	10	20	18	20	18	14	17	18	15	15	15	15	11	11	17	16	14	15	10	19	17
P09972	P09972	6	2	2	Fructose-bisphosphate aldolase C	ALDOC	sp|P09972|ALDOC_HUMAN Fructose-bisphosphate aldolase C OS=Homo sapiens OX=9606 GN=ALDOC PE=1 SV=2	1	6	2	2	3	2	2	2	6	6	1	1	1	1	1	0	1	5	1	2	2	1	1	0	0	0	2	2	0	0	0	0	0	0	0	1	0	0	0	0	1	0
P0C0L4	P0C0L4	72	72	3	Complement C4-A;Complement C4 beta chain;Complement C4-A alpha chain;C4a anaphylatoxin;C4b-A;C4d-A;Complement C4 gamma chain	C4A	sp|P0C0L4|CO4A_HUMAN Complement C4-A OS=Homo sapiens OX=9606 GN=C4A PE=1 SV=2	1	72	72	3	69	52	71	58	61	67	69	53	58	49	60	54	54	70	66	69	66	66	69	52	71	58	61	67	69	53	58	49	60	54	54	70	66	69	66	66	3	1
247012;247013;247014;247015;247016;247017;247018;247019;247020;247021;247022;247023;247024;247025;247026;247027;247028;247029;247030;247031;247032;247033;247034;247035;247036;247037;247038;247039;247040;247041;247042;247043;247044;247045;247046;247047;249657;249658;249659;249660;249661;249662;249663;249664;249665;252611;252612;252613;262895;262896;262897;262898;262899;262900;262901;262902;262903;…	68;3523;5437;6182;12001;16043;30489;30530;34516;35755;35820;37337;43864;53038;53605;54450;58618;59572;59587;69103;72116;72188;84464;85317;86183;87873;89076;89123;90188;96886;111678;113241;120039;125192;128235;131584;137277;139334;145229;145291;147596;153348;162671;169914;174448;182125;182147;182878;190471;193580;195889;196361;214595;218629;226458;230946;233574;234660;236136;236231;237091;239316;2…	481;482;483;484;485;486;487;488;489	167;177;328;393;518;621;968;1281;1389
P0C0L5	P0C0L5	71	3	3	Complement C4-B;Complement C4 beta chain;Complement C4-B alpha chain;C4a anaphylatoxin;C4b-B;C4d-B;Complement C4 gamma chain	C4B	sp|P0C0L5|CO4B_HUMAN Complement C4-B OS=Homo sapiens OX=9606 GN=C4B PE=1 SV=2	1	71	3	3	68	52	70	58	60	66	68	53	58	48	59	52	53	69	65	68	66	66	3	2	3	3	3	3	3	3	3	1	2	1	2	3	2	3	3	3	3	2
2355;242356;242357;242358;242359;242360;242361;242362;242363;242364;242365;242366;242367;242368;242369;242370;242371;242372;242373;242374;242375;242376;242377;242378;242379;242380;242381;242382;242383;242384;242385;242386;242387;242388;242389;242390;242391;242392;242393;242394;242395;242396;242397;242398;242399;242400;242401;242402;242403;242404;242405;246984;246985;246986;246987;246988;246989;24…	68;3523;5437;6034;12001;19333;30489;30530;34516;35755;35820;37337;53038;53605;54450;58618;59572;59587;69103;72116;72188;84464;85317;86183;87873;89076;89123;90188;91123;96886;111678;113241;120039;125192;128235;131584;137277;145229;145291;147596;153348;162671;169914;174448;182125;182147;182878;190471;193580;195889;196361;214595;218629;226458;230946;233574;234660;236136;236231;237091;239316;242292;2…	482;483;484;485;486;487;488;489;490	167;177;328;393;518;621;968;1281;1389
P62987;P62979;P0CG47;P0CG48	P62987;P62979;P0CG47;P0CG48	5;5;5;5	5;5;5;5	5;5;5;5	Ubiquitin-60S ribosomal protein L40;Ubiquitin;60S ribosomal protein L40;Ubiquitin-40S ribosomal protein S27a;Ubiquitin;40S ribosomal protein S27a;Polyubiquitin-B;Ubiquitin;Polyubiquitin-C;Ubiquitin	UBA52;RPS27A;UBB;UBC	sp|P62987|RL40_HUMAN Ubiquitin-60S ribosomal protein L40 OS=Homo sapiens OX=9606 GN=UBA52 PE=1 SV=2;sp|P62979|RS27A_HUMAN Ubiquitin-40S ribosomal protein S27a OS=Homo sapiens OX=9606 GN=RPS27A PE=1 SV=2;sp|P0CG47|UBB_HUMAN Polyubiquitin-B OS=Homo sapiens O	4	5	5	5	5	5	5	5	5	4	3	3	5	4	4	4	4	5	4	5	4	4	5	5	5	5	5	4	3	3	5	4	4	4	4	5	4	5	4	4	5	5
P0DJI8	P0DJI8	4	4	3	Serum amyloid A-1 protein;Amyloid protein A;Serum amyloid protein A(2-104);Serum amyloid protein A(3-104);Serum amyloid protein A(2-103);Serum amyloid protein A(2-102);Serum amyloid protein A(4-101)	SAA1	sp|P0DJI8|SAA1_HUMAN Serum amyloid A-1 protein OS=Homo sapiens OX=9606 GN=SAA1 PE=1 SV=1	1	4	4	3	4	2	4	4	4	4	4	3	3	1	4	2	2	4	4	4	4	2	4	2	4	4	4	4	4	3	3	1	4	2	2	4	4	4	4	2	3	1
P0DJI9	P0DJI9	3	2	2	Serum amyloid A-2 protein	SAA2	sp|P0DJI9|SAA2_HUMAN Serum amyloid A-2 protein OS=Homo sapiens OX=9606 GN=SAA2 PE=1 SV=1	1	3	2	2	3	1	3	2	2	3	3	1	1	1	3	1	1	3	3	1	3	1	2	0	2	1	1	2	2	0	0	0	2	0	0	2	2	0	2	0	2	0
P0DMV8;P0DMV9;P34931	P0DMV8;P0DMV9	18;18;6	15;15;3	11;11;2	Heat shock 70 kDa protein 1A;Heat shock 70 kDa protein 1B	HSPA1A;HSPA1B	sp|P0DMV8|HS71A_HUMAN Heat shock 70 kDa protein 1A OS=Homo sapiens OX=9606 GN=HSPA1A PE=1 SV=1;sp|P0DMV9|HS71B_HUMAN Heat shock 70 kDa protein 1B OS=Homo sapiens OX=9606 GN=HSPA1B PE=1 SV=1	3	18	15	11	6	6	4	8	18	9	1	6	4	4	6	4	5	12	7	17	7	6	3	3	1	5	15	6	0	3	1	1	3	2	2	9	4	14	4	3	2	3
P0DN76;Q01081;Q8WU68	P0DN76;Q01081	3;3;1	3;3;1	3;3;1	Splicing factor U2AF 35 kDa subunit	U2AF1	sp|P0DN76|U2AF5_HUMAN Splicing factor U2AF 35 kDa subunit-like protein OS=Homo sapiens OX=9606 GN=U2AF1L5 PE=1 SV=1;sp|Q01081|U2AF1_HUMAN Splicing factor U2AF 35 kDa subunit OS=Homo sapiens OX=9606 GN=U2AF1 PE=1 SV=3	3	3	3	3	0	0	0	0	3	0	0	0	0	0	0	0	0	0	0	0	0	0	0	0	0	0	3	0	0	0	0	0	0	0	0	0	0	0	0	0	0	0
P0DOX2;A0A0J9YVY3	P0DOX2	13;1	6;1	3;0			sp|P0DOX2|IGA2_HUMAN Immunoglobulin alpha-2 heavy chain OS=Homo sapiens OX=9606 PE=1 SV=2	2	13	6	3	12	11	12	11	12	12	12	11	10	10	11	11	10	12	12	12	13	12	6	5	6	5	6	6	6	5	5	4	5	5	4	6	6	6	6	6	3	3
P0DOX3;P01880	P0DOX3;P01880	5;3	5;3	5;3	Ig delta chain C region	IGHD	sp|P0DOX3|IGD_HUMAN Immunoglobulin delta heavy chain OS=Homo sapiens OX=9606 PE=1 SV=1;sp|P01880|IGHD_HUMAN Immunoglobulin heavy constant delta OS=Homo sapiens OX=9606 GN=IGHD PE=1 SV=3	2	5	5	5	5	3	3	4	0	4	5	1	2	2	0	0	2	2	3	2	3	2	5	3	3	4	0	4	5	1	2	2	0	0	2	2	3	2	3	2	5	3
P0DOX5;P01857	P0DOX5;P01857	19;18	19;18	10;9	Ig gamma-1 chain C region	IGHG1	sp|P0DOX5|IGG1_HUMAN Immunoglobulin gamma-1 heavy chain OS=Homo sapiens OX=9606 PE=1 SV=2;sp|P01857|IGHG1_HUMAN Immunoglobulin heavy constant gamma 1 OS=Homo sapiens OX=9606 GN=IGHG1 PE=1 SV=1	2	19	19	10	17	12	15	13	14	16	16	11	11	12	11	11	14	18	19	18	18	15	17	12	15	13	14	16	16	11	11	12	11	11	14	18	19	18	18	15	9	6
P0DOX6	P0DOX6	25	1	0			sp|P0DOX6|IGM_HUMAN Immunoglobulin mu heavy chain OS=Homo sapiens OX=9606 PE=1 SV=2	1	25	1	0	23	21	23	23	23	22	25	22	23	19	21	22	19	22	21	22	21	21	1	1	1	1	1	1	1	1	1	0	0	0	1	1	1	1	1	1	0	0
268057;268058;268059;268060;268061;268062;268063;268064;268065;268066;268067;268068;268069;268070;268071;268072;268073;268074;268075;268076;268077;268078;268079;268080;268081;268082;268083;268084;268085;268086;268087;268088;268089;268090;268091;268092;268093;268094;268095;268096;268097;268098;268099;268100;268101;268102;268103;268104;268105;268106;268107;268108;268109;268110;268111;268112;268113;…	12191;36550;36804;55128;55144;63571;77654;81858;82011;86695;92380;129512;166940;179872;180797;180983;197547;206815;236201;248889;249149;249241;251433;258096;268284	241;494	506;568
P0DOX7;P01602	P0DOX7	11;1	11;1	3;1			sp|P0DOX7|IGK_HUMAN Immunoglobulin kappa light chain OS=Homo sapiens OX=9606 PE=1 SV=1	2	11	11	3	9	8	10	9	10	10	10	8	9	6	8	8	7	10	8	11	9	8	9	8	10	9	10	10	10	8	9	6	8	8	7	10	8	11	9	8	3	3
P0DOX8;B9A064;P0CG04	P0DOX8;B9A064;P0CG04	11;9;8	11;9;8	4;4;3	Immunoglobulin lambda-like polypeptide 5;Ig lambda-1 chain C regions	IGLL5;IGLC1	sp|P0DOX8|IGL1_HUMAN Immunoglobulin lambda-1 light chain OS=Homo sapiens OX=9606 PE=1 SV=1;sp|B9A064|IGLL5_HUMAN Immunoglobulin lambda-like polypeptide 5 OS=Homo sapiens OX=9606 GN=IGLL5 PE=2 SV=2;sp|P0CG04|IGLC1_HUMAN Immunoglobulin lambda constant 1 OS=H	3	11	11	4	10	10	10	11	11	9	11	11	11	10	10	10	10	11	11	9	10	11	10	10	10	11	11	9	11	11	11	10	10	10	10	11	11	9	10	11	3	3
P0DOY2;P0DOY3;P0CF74	P0DOY2;P0DOY3;P0CF74	8;7;4	3;3;1	2;2;0	Ig lambda-6 chain C region	IGLC6	sp|P0DOY2|IGLC2_HUMAN Immunoglobulin lambda constant 2 OS=Homo sapiens OX=9606 GN=IGLC2 PE=1 SV=1;sp|P0DOY3|IGLC3_HUMAN Immunoglobulin lambda constant 3 OS=Homo sapiens OX=9606 GN=IGLC3 PE=1 SV=1;sp|P0CF74|IGLC6_HUMAN Immunoglobulin lambda constant 6 OS=Ho	3	8	3	2	8	8	8	8	8	7	8	8	8	8	7	8	8	8	8	7	8	8	3	3	3	3	3	3	3	3	3	3	3	3	3	3	3	3	3	3	2	2
P0DP25;P0DP24;P0DP23;P02585	P0DP25;P0DP24;P0DP23	8;8;8;1	6;6;6;0	6;6;6;0			sp|P0DP25|CALM3_HUMAN Calmodulin-3 OS=Homo sapiens OX=9606 GN=CALM3 PE=1 SV=1;sp|P0DP24|CALM2_HUMAN Calmodulin-2 OS=Homo sapiens OX=9606 GN=CALM2 PE=1 SV=1;sp|P0DP23|CALM1_HUMAN Calmodulin-1 OS=Homo sapiens OX=9606 GN=CALM1 PE=1 SV=1	4	8	6	6	6	6	7	7	8	7	3	5	7	7	7	7	6	6	6	7	7	6	5	5	5	5	6	5	3	4	5	5	5	5	4	4	4	5	5	4	5	5
P0DP57	P0DP57	1	1	1			sp|P0DP57|SLUR2_HUMAN Secreted Ly-6/uPAR domain-containing protein 2 OS=Homo sapiens OX=9606 GN=SLURP2 PE=1 SV=1	1	1	1	1	1	0	0	0	0	1	0	0	0	0	0	0	1	0	0	0	0	0	1	0	0	0	0	1	0	0	0	0	0	0	1	0	0	0	0	0	1	0
P10253	P10253	2	2	2	Lysosomal alpha-glucosidase;76 kDa lysosomal alpha-glucosidase;70 kDa lysosomal alpha-glucosidase	GAA	sp|P10253|LYAG_HUMAN Lysosomal alpha-glucosidase OS=Homo sapiens OX=9606 GN=GAA PE=1 SV=4	1	2	2	2	0	0	0	0	0	1	0	0	0	0	0	0	2	1	0	1	0	0	0	0	0	0	0	1	0	0	0	0	0	0	2	1	0	1	0	0	0	0
P10321	P10321	7	3	3	HLA class I histocompatibility antigen, Cw-7 alpha chain	HLA-C	sp|P10321|HLAC_HUMAN HLA class I histocompatibility antigen, C alpha chain OS=Homo sapiens OX=9606 GN=HLA-C PE=1 SV=3	1	7	3	3	7	6	6	6	7	7	4	5	5	4	5	3	2	6	5	7	5	6	3	3	2	2	3	3	2	2	2	1	2	1	0	2	2	3	2	2	3	3
P10599	P10599	6	6	6	Thioredoxin	TXN	sp|P10599|THIO_HUMAN Thioredoxin OS=Homo sapiens OX=9606 GN=TXN PE=1 SV=3	1	6	6	6	6	5	6	6	6	6	6	6	6	5	6	5	6	6	6	6	5	6	6	5	6	6	6	6	6	6	6	5	6	5	6	6	6	6	5	6	6	5
P10606	P10606	2	2	2	Cytochrome c oxidase subunit 5B, mitochondrial	COX5B	sp|P10606|COX5B_HUMAN Cytochrome c oxidase subunit 5B, mitochondrial OS=Homo sapiens OX=9606 GN=COX5B PE=1 SV=2	1	2	2	2	0	0	0	0	2	1	0	0	0	0	0	0	0	1	0	0	0	1	0	0	0	0	2	1	0	0	0	0	0	0	0	1	0	0	0	1	0	0
P10619	P10619	4	4	4	Lysosomal protective protein;Lysosomal protective protein 32 kDa chain;Lysosomal protective protein 20 kDa chain	CTSA	sp|P10619|PPGB_HUMAN Lysosomal protective protein OS=Homo sapiens OX=9606 GN=CTSA PE=1 SV=2	1	4	4	4	1	2	1	0	1	4	0	1	1	2	2	1	3	2	1	4	0	0	1	2	1	0	1	4	0	1	1	2	2	1	3	2	1	4	0	0	1	2
P10643;CON__Q29RQ1	P10643	11;1	11;1	11;1	Complement component C7	C7	sp|P10643|CO7_HUMAN Complement component C7 OS=Homo sapiens OX=9606 GN=C7 PE=1 SV=2	2	11	11	11	9	8	7	8	0	7	8	1	4	2	1	3	6	11	9	10	10	7	9	8	7	8	0	7	8	1	4	2	1	3	6	11	9	10	10	7	9	8
P10809	P10809	8	8	8	60 kDa heat shock protein, mitochondrial	HSPD1	sp|P10809|CH60_HUMAN 60 kDa heat shock protein, mitochondrial OS=Homo sapiens OX=9606 GN=HSPD1 PE=1 SV=2	1	8	8	8	0	0	3	0	8	2	0	0	0	0	0	0	0	0	0	1	0	0	0	0	3	0	8	2	0	0	0	0	0	0	0	0	0	1	0	0	0	0
P10909	P10909	21	21	21	Clusterin;Clusterin beta chain;Clusterin alpha chain	CLU	sp|P10909|CLUS_HUMAN Clusterin OS=Homo sapiens OX=9606 GN=CLU PE=1 SV=1	1	21	21	21	21	17	21	17	19	20	21	18	18	16	20	18	18	21	20	21	20	21	21	17	21	17	19	20	21	18	18	16	20	18	18	21	20	21	20	21	21	17
P11021	P11021	16	16	16	78 kDa glucose-regulated protein	HSPA5	sp|P11021|BIP_HUMAN Endoplasmic reticulum chaperone BiP OS=Homo sapiens OX=9606 GN=HSPA5 PE=1 SV=2	1	16	16	16	9	5	6	6	15	10	2	6	5	4	2	2	6	7	4	12	2	3	9	5	6	6	15	10	2	6	5	4	2	2	6	7	4	12	2	3	9	5
P11049	P11049	2	2	2	Leukocyte antigen CD37	CD37	sp|P11049|CD37_HUMAN Leukocyte antigen CD37 OS=Homo sapiens OX=9606 GN=CD37 PE=1 SV=2	1	2	2	2	2	2	2	2	2	2	2	2	2	1	2	2	1	2	2	2	2	2	2	2	2	2	2	2	2	2	2	1	2	2	1	2	2	2	2	2	2	2
P11142	P11142	22	22	13	Heat shock cognate 71 kDa protein	HSPA8	sp|P11142|HSP7C_HUMAN Heat shock cognate 71 kDa protein OS=Homo sapiens OX=9606 GN=HSPA8 PE=1 SV=1	1	22	22	13	11	17	17	15	22	19	5	17	12	11	13	9	11	21	18	21	20	18	11	17	17	15	22	19	5	17	12	11	13	9	11	21	18	21	20	18	5	10
P11166	P11166	2	2	2	Solute carrier family 2, facilitated glucose transporter member 1	SLC2A1	sp|P11166|GTR1_HUMAN Solute carrier family 2, facilitated glucose transporter member 1 OS=Homo sapiens OX=9606 GN=SLC2A1 PE=1 SV=2	1	2	2	2	2	2	2	2	2	2	2	1	2	1	2	1	1	2	1	2	2	1	2	2	2	2	2	2	2	1	2	1	2	1	1	2	1	2	2	1	2	2
P11171	P11171	1	1	1	Protein 4.1	EPB41	sp|P11171|41_HUMAN Protein 4.1 OS=Homo sapiens OX=9606 GN=EPB41 PE=1 SV=4	1	1	1	1	0	0	0	0	1	1	0	0	0	0	0	0	0	1	1	0	0	0	0	0	0	0	1	1	0	0	0	0	0	0	0	1	1	0	0	0	0	0
P11216;P11217;P06737	P11216	7;3;3	7;3;3	7;3;3	Glycogen phosphorylase, brain form	PYGB	sp|P11216|PYGB_HUMAN Glycogen phosphorylase, brain form OS=Homo sapiens OX=9606 GN=PYGB PE=1 SV=5	3	7	7	7	0	0	0	0	7	1	0	0	0	0	0	0	0	0	0	1	0	0	0	0	0	0	7	1	0	0	0	0	0	0	0	0	0	1	0	0	0	0
P11226	P11226	5	5	5	Mannose-binding protein C	MBL2	sp|P11226|MBL2_HUMAN Mannose-binding protein C OS=Homo sapiens OX=9606 GN=MBL2 PE=1 SV=2	1	5	5	5	5	5	5	5	5	5	5	5	5	5	5	5	5	4	2	4	2	1	5	5	5	5	5	5	5	5	5	5	5	5	5	4	2	4	2	1	5	5
P11233	P11233	2	2	1	Ras-related protein Ral-A	RALA	sp|P11233|RALA_HUMAN Ras-related protein Ral-A OS=Homo sapiens OX=9606 GN=RALA PE=1 SV=1	1	2	2	1	1	2	1	2	1	1	0	2	2	2	2	0	2	1	2	1	2	2	1	2	1	2	1	1	0	2	2	2	2	0	2	1	2	1	2	2	1	1
P11234	P11234	2	1	1	Ras-related protein Ral-B	RALB	sp|P11234|RALB_HUMAN Ras-related protein Ral-B OS=Homo sapiens OX=9606 GN=RALB PE=1 SV=1	1	2	1	1	0	2	1	2	1	2	0	1	1	2	2	0	1	1	2	1	2	2	0	1	0	1	1	1	0	0	0	1	1	0	0	1	1	1	1	1	0	1
P11279	P11279	3	3	3	Lysosome-associated membrane glycoprotein 1	LAMP1	sp|P11279|LAMP1_HUMAN Lysosome-associated membrane glycoprotein 1 OS=Homo sapiens OX=9606 GN=LAMP1 PE=1 SV=3	1	3	3	3	1	0	0	0	3	3	0	1	1	1	2	1	2	2	3	2	0	0	1	0	0	0	3	3	0	1	1	1	2	1	2	2	3	2	0	0	1	0
P11498	P11498	2	2	2	Pyruvate carboxylase, mitochondrial	PC	sp|P11498|PYC_HUMAN Pyruvate carboxylase, mitochondrial OS=Homo sapiens OX=9606 GN=PC PE=1 SV=2	1	2	2	2	0	0	0	0	2	0	0	0	0	0	0	0	0	0	0	0	0	0	0	0	0	0	2	0	0	0	0	0	0	0	0	0	0	0	0	0	0	0
P11586	P11586	2	2	2	C-1-tetrahydrofolate synthase, cytoplasmic;Methylenetetrahydrofolate dehydrogenase;Methenyltetrahydrofolate cyclohydrolase;Formyltetrahydrofolate synthetase;C-1-tetrahydrofolate synthase, cytoplasmic, N-terminally processed	MTHFD1	sp|P11586|C1TC_HUMAN C-1-tetrahydrofolate synthase, cytoplasmic OS=Homo sapiens OX=9606 GN=MTHFD1 PE=1 SV=3	1	2	2	2	1	0	0	1	2	1	0	1	0	0	0	0	1	0	0	0	0	0	1	0	0	1	2	1	0	1	0	0	0	0	1	0	0	0	0	0	1	0
P11597	P11597	2	2	2	Cholesteryl ester transfer protein	CETP	sp|P11597|CETP_HUMAN Cholesteryl ester transfer protein OS=Homo sapiens OX=9606 GN=CETP PE=1 SV=2	1	2	2	2	0	0	1	1	0	1	2	1	2	1	2	0	0	2	1	0	2	2	0	0	1	1	0	1	2	1	2	1	2	0	0	2	1	0	2	2	0	0
P11940;Q4VXU2;Q9H361;Q13310	P11940	5;2;2;2	5;2;2;2	5;2;2;2	Polyadenylate-binding protein 1	PABPC1	sp|P11940|PABP1_HUMAN Polyadenylate-binding protein 1 OS=Homo sapiens OX=9606 GN=PABPC1 PE=1 SV=2	4	5	5	5	0	0	0	0	5	0	0	0	0	0	0	0	0	0	0	1	1	0	0	0	0	0	5	0	0	0	0	0	0	0	0	0	0	1	1	0	0	0
P12035;CON__P12035	P12035;CON__P12035	22;21	4;4	3;3	Keratin, type II cytoskeletal 3	KRT3	sp|P12035|K2C3_HUMAN Keratin, type II cytoskeletal 3 OS=Homo sapiens OX=9606 GN=KRT3 PE=1 SV=3;	2	22	4	3	15	15	14	15	17	19	15	15	13	14	14	14	16	16	14	19	15	14	1	0	0	0	1	2	1	0	0	0	0	1	1	1	1	4	1	0	1	0
P12109	P12109	8	8	8	Collagen alpha-1(VI) chain	COL6A1	sp|P12109|CO6A1_HUMAN Collagen alpha-1(VI) chain OS=Homo sapiens OX=9606 GN=COL6A1 PE=1 SV=3	1	8	8	8	7	5	7	5	7	5	7	4	3	3	3	1	0	5	3	1	4	2	7	5	7	5	7	5	7	4	3	3	3	1	0	5	3	1	4	2	7	5
P12111	P12111	7	7	7	Collagen alpha-3(VI) chain	COL6A3	sp|P12111|CO6A3_HUMAN Collagen alpha-3(VI) chain OS=Homo sapiens OX=9606 GN=COL6A3 PE=1 SV=5	1	7	7	7	6	3	5	3	2	4	7	2	1	1	1	2	0	3	4	3	3	2	6	3	5	3	2	4	7	2	1	1	1	2	0	3	4	3	3	2	6	3
P12236;P12235	P12236;P12235	9;5	3;1	3;1	ADP/ATP translocase 3;ADP/ATP translocase 3, N-terminally processed;ADP/ATP translocase 1	SLC25A6;SLC25A4	sp|P12236|ADT3_HUMAN ADP/ATP translocase 3 OS=Homo sapiens OX=9606 GN=SLC25A6 PE=1 SV=4;sp|P12235|ADT1_HUMAN ADP/ATP translocase 1 OS=Homo sapiens OX=9606 GN=SLC25A4 PE=1 SV=4	2	9	3	3	3	0	3	0	9	7	0	0	0	1	0	1	2	1	0	7	0	0	0	0	0	0	3	1	0	0	0	0	0	1	0	0	0	1	0	0	0	0
P12259	P12259	49	49	37	Coagulation factor V;Coagulation factor V heavy chain;Coagulation factor V light chain	F5	sp|P12259|FA5_HUMAN Coagulation factor V OS=Homo sapiens OX=9606 GN=F5 PE=1 SV=4	1	49	49	37	45	42	46	46	43	48	47	35	34	37	39	26	23	44	41	34	41	31	45	42	46	46	43	48	47	35	34	37	39	26	23	44	41	34	41	31	34	32
P12270	P12270	2	2	2	Nucleoprotein TPR	TPR	sp|P12270|TPR_HUMAN Nucleoprotein TPR OS=Homo sapiens OX=9606 GN=TPR PE=1 SV=3	1	2	2	2	0	0	0	0	1	0	0	0	0	1	0	0	1	0	0	0	0	0	0	0	0	0	1	0	0	0	0	1	0	0	1	0	0	0	0	0	0	0
P12273	P12273	4	4	4	Prolactin-inducible protein	PIP	sp|P12273|PIP_HUMAN Prolactin-inducible protein OS=Homo sapiens OX=9606 GN=PIP PE=1 SV=1	1	4	4	4	2	3	3	1	2	4	4	1	2	2	3	1	3	4	2	3	3	2	2	3	3	1	2	4	4	1	2	2	3	1	3	4	2	3	3	2	2	3
P12277	P12277	9	9	9	Creatine kinase B-type	CKB	sp|P12277|KCRB_HUMAN Creatine kinase B-type OS=Homo sapiens OX=9606 GN=CKB PE=1 SV=1	1	9	9	9	0	0	0	0	9	0	0	0	0	0	0	0	0	0	0	1	0	0	0	0	0	0	9	0	0	0	0	0	0	0	0	0	0	1	0	0	0	0
P12429	P12429	11	11	11	Annexin A3	ANXA3	sp|P12429|ANXA3_HUMAN Annexin A3 OS=Homo sapiens OX=9606 GN=ANXA3 PE=1 SV=3	1	11	11	11	0	1	0	0	11	1	1	1	1	1	0	1	0	2	0	3	0	0	0	1	0	0	11	1	1	1	1	1	0	1	0	2	0	3	0	0	0	1
P12532;P17540	P12532	12;3	12;3	12;3	Creatine kinase U-type, mitochondrial	CKMT1A	sp|P12532|KCRU_HUMAN Creatine kinase U-type, mitochondrial OS=Homo sapiens OX=9606 GN=CKMT1A PE=1 SV=1	2	12	12	12	2	0	0	0	12	8	0	0	0	0	0	0	2	0	0	3	1	0	2	0	0	0	12	8	0	0	0	0	0	0	2	0	0	3	1	0	2	0
P12814;P35609	P12814	34;10	18;1	18;1	Alpha-actinin-1	ACTN1	sp|P12814|ACTN1_HUMAN Alpha-actinin-1 OS=Homo sapiens OX=9606 GN=ACTN1 PE=1 SV=2	2	34	18	18	8	5	6	5	34	12	4	4	1	3	3	3	1	8	3	11	5	1	1	2	1	1	18	3	2	1	0	1	2	1	0	3	0	2	1	0	1	2
P12830	P12830	6	6	6	Cadherin-1;E-Cad/CTF1;E-Cad/CTF2;E-Cad/CTF3	CDH1	sp|P12830|CADH1_HUMAN Cadherin-1 OS=Homo sapiens OX=9606 GN=CDH1 PE=1 SV=3	1	6	6	6	0	0	0	0	6	1	0	1	0	0	0	0	1	1	1	3	1	0	0	0	0	0	6	1	0	1	0	0	0	0	1	1	1	3	1	0	0	0
P12955	P12955	2	2	2	Xaa-Pro dipeptidase	PEPD	sp|P12955|PEPD_HUMAN Xaa-Pro dipeptidase OS=Homo sapiens OX=9606 GN=PEPD PE=1 SV=3	1	2	2	2	0	0	0	0	2	2	0	0	0	0	0	0	0	0	0	0	0	0	0	0	0	0	2	2	0	0	0	0	0	0	0	0	0	0	0	0	0	0
P12956	P12956	2	2	2	X-ray repair cross-complementing protein 6	XRCC6	sp|P12956|XRCC6_HUMAN X-ray repair cross-complementing protein 6 OS=Homo sapiens OX=9606 GN=XRCC6 PE=1 SV=2	1	2	2	2	0	0	0	0	2	0	0	0	0	0	1	0	0	0	0	0	0	0	0	0	0	0	2	0	0	0	0	0	1	0	0	0	0	0	0	0	0	0
P13010	P13010	4	4	4	X-ray repair cross-complementing protein 5	XRCC5	sp|P13010|XRCC5_HUMAN X-ray repair cross-complementing protein 5 OS=Homo sapiens OX=9606 GN=XRCC5 PE=1 SV=3	1	4	4	4	0	0	0	0	4	1	0	0	0	0	0	0	0	0	0	0	0	0	0	0	0	0	4	1	0	0	0	0	0	0	0	0	0	0	0	0	0	0
P13073	P13073	4	4	4	Cytochrome c oxidase subunit 4 isoform 1, mitochondrial	COX4I1	sp|P13073|COX41_HUMAN Cytochrome c oxidase subunit 4 isoform 1, mitochondrial OS=Homo sapiens OX=9606 GN=COX4I1 PE=1 SV=1	1	4	4	4	0	0	0	0	4	0	0	0	0	0	0	0	0	0	0	0	0	0	0	0	0	0	4	0	0	0	0	0	0	0	0	0	0	0	0	0	0	0
P13224	P13224	4	4	4	Platelet glycoprotein Ib beta chain	GP1BB	sp|P13224|GP1BB_HUMAN Platelet glycoprotein Ib beta chain OS=Homo sapiens OX=9606 GN=GP1BB PE=1 SV=1	1	4	4	4	1	4	3	4	4	3	2	2	2	4	2	2	2	4	4	3	4	4	1	4	3	4	4	3	2	2	2	4	2	2	2	4	4	3	4	4	1	4
P13284	P13284	1	1	1	Gamma-interferon-inducible lysosomal thiol reductase	IFI30	sp|P13284|GILT_HUMAN Gamma-interferon-inducible lysosomal thiol reductase OS=Homo sapiens OX=9606 GN=IFI30 PE=1 SV=3	1	1	1	1	0	0	0	0	0	1	0	0	1	1	1	0	1	1	1	1	0	0	0	0	0	0	0	1	0	0	1	1	1	0	1	1	1	1	0	0	0	0
P13489	P13489	12	12	12	Ribonuclease inhibitor	RNH1	sp|P13489|RINI_HUMAN Ribonuclease inhibitor OS=Homo sapiens OX=9606 GN=RNH1 PE=1 SV=2	1	12	12	12	1	1	2	1	11	2	1	4	1	2	1	1	0	1	1	4	1	1	1	1	2	1	11	2	1	4	1	2	1	1	0	1	1	4	1	1	1	1
P13598	P13598	2	2	2	Intercellular adhesion molecule 2	ICAM2	sp|P13598|ICAM2_HUMAN Intercellular adhesion molecule 2 OS=Homo sapiens OX=9606 GN=ICAM2 PE=1 SV=2	1	2	2	2	1	1	1	1	2	2	0	0	1	1	0	0	1	2	2	2	2	2	1	1	1	1	2	2	0	0	1	1	0	0	1	2	2	2	2	2	1	1
P13639	P13639	16	16	15	Elongation factor 2	EEF2	sp|P13639|EF2_HUMAN Elongation factor 2 OS=Homo sapiens OX=9606 GN=EEF2 PE=1 SV=4	1	16	16	15	7	1	5	3	16	10	0	6	0	4	1	0	2	8	0	9	2	1	7	1	5	3	16	10	0	6	0	4	1	0	2	8	0	9	2	1	6	1
P13646;CON__ENSEMBL:ENSP00000377550	P13646;CON__ENSEMBL:ENSP00000377550	28;25	21;18	0;0	Keratin, type I cytoskeletal 13	KRT13	sp|P13646|K1C13_HUMAN Keratin, type I cytoskeletal 13 OS=Homo sapiens OX=9606 GN=KRT13 PE=1 SV=4;	2	28	21	0	14	20	16	28	17	24	21	18	19	11	28	11	13	13	13	28	26	17	7	13	9	21	10	17	14	11	12	4	21	4	6	6	6	21	19	11	0	0
P13671	P13671	17	17	17	Complement component C6	C6	sp|P13671|CO6_HUMAN Complement component C6 OS=Homo sapiens OX=9606 GN=C6 PE=1 SV=3	1	17	17	17	16	10	13	13	5	15	13	3	2	2	1	1	11	16	14	16	14	12	16	10	13	13	5	15	13	3	2	2	1	1	11	16	14	16	14	12	16	10
P13688;P31997;P06731	P13688	4;1;1	4;1;1	4;1;1	Carcinoembryonic antigen-related cell adhesion molecule 1	CEACAM1	sp|P13688|CEAM1_HUMAN Carcinoembryonic antigen-related cell adhesion molecule 1 OS=Homo sapiens OX=9606 GN=CEACAM1 PE=1 SV=2	3	4	4	4	1	2	1	3	3	3	0	1	1	1	2	1	0	4	3	4	3	1	1	2	1	3	3	3	0	1	1	1	2	1	0	4	3	4	3	1	1	2
P13693;Q9HAU6	P13693;Q9HAU6	2;1	2;1	2;1	Translationally-controlled tumor protein;Putative translationally-controlled tumor protein-like protein TPT1P8	TPT1;TPT1P8	sp|P13693|TCTP_HUMAN Translationally-controlled tumor protein OS=Homo sapiens OX=9606 GN=TPT1 PE=1 SV=1;sp|Q9HAU6|TCTP8_HUMAN Putative translationally-controlled tumor protein-like protein TPT1P8 OS=Homo sapiens OX=9606 GN=TPT1P8 PE=5 SV=2	2	2	2	2	1	1	1	1	2	1	1	2	1	1	1	1	1	1	1	2	1	1	1	1	1	1	2	1	1	2	1	1	1	1	1	1	1	2	1	1	1	1
P13796	P13796	9	5	5	Plastin-2	LCP1	sp|P13796|PLSL_HUMAN Plastin-2 OS=Homo sapiens OX=9606 GN=LCP1 PE=1 SV=6	1	9	5	5	4	3	0	2	9	6	1	1	1	3	2	0	2	6	5	8	5	1	2	1	0	2	5	3	1	0	0	0	1	0	0	3	2	4	3	0	2	1
P13797;Q14651	P13797	10;1	10;1	6;1	Plastin-3	PLS3	sp|P13797|PLST_HUMAN Plastin-3 OS=Homo sapiens OX=9606 GN=PLS3 PE=1 SV=4	2	10	10	6	3	2	0	0	10	4	0	1	1	3	1	0	2	4	4	8	3	1	3	2	0	0	10	4	0	1	1	3	1	0	2	4	4	8	3	1	1	0
P13798	P13798	3	3	3	Acylamino-acid-releasing enzyme	APEH	sp|P13798|ACPH_HUMAN Acylamino-acid-releasing enzyme OS=Homo sapiens OX=9606 GN=APEH PE=1 SV=4	1	3	3	3	1	0	0	0	3	3	0	0	0	0	0	0	1	1	0	2	0	0	1	0	0	0	3	3	0	0	0	0	0	0	1	1	0	2	0	0	1	0
Q5VT79;P13928	Q5VT79;P13928	8;8	8;8	8;8	Annexin A8-like protein 2;Annexin A8	ANXA8L2;ANXA8	sp|Q5VT79|AXA81_HUMAN Annexin A8-like protein 1 OS=Homo sapiens OX=9606 GN=ANXA8L1 PE=2 SV=2;sp|P13928|ANXA8_HUMAN Annexin A8 OS=Homo sapiens OX=9606 GN=ANXA8 PE=1 SV=3	2	8	8	8	0	0	0	0	7	1	1	1	0	0	0	0	0	0	0	2	0	0	0	0	0	0	7	1	1	1	0	0	0	0	0	0	0	2	0	0	0	0
P13987	P13987	4	4	4	CD59 glycoprotein	CD59	sp|P13987|CD59_HUMAN CD59 glycoprotein OS=Homo sapiens OX=9606 GN=CD59 PE=1 SV=1	1	4	4	4	3	4	3	4	4	3	3	4	2	3	3	3	2	3	4	3	4	4	3	4	3	4	4	3	3	4	2	3	3	3	2	3	4	3	4	4	3	4
P14151	P14151	6	6	6	L-selectin	SELL	sp|P14151|LYAM1_HUMAN L-selectin OS=Homo sapiens OX=9606 GN=SELL PE=1 SV=2	1	6	6	6	5	5	6	6	5	6	5	5	5	3	6	4	3	6	6	6	5	5	5	5	6	6	5	6	5	5	5	3	6	4	3	6	6	6	5	5	5	5
P14314	P14314	1	1	1	Glucosidase 2 subunit beta	PRKCSH	sp|P14314|GLU2B_HUMAN Glucosidase 2 subunit beta OS=Homo sapiens OX=9606 GN=PRKCSH PE=1 SV=2	1	1	1	1	0	0	0	0	1	0	0	0	0	0	0	0	0	0	0	0	0	0	0	0	0	0	1	0	0	0	0	0	0	0	0	0	0	0	0	0	0	0
P14324	P14324	5	5	5	Farnesyl pyrophosphate synthase	FDPS	sp|P14324|FPPS_HUMAN Farnesyl pyrophosphate synthase OS=Homo sapiens OX=9606 GN=FDPS PE=1 SV=4	1	5	5	5	1	0	0	1	5	0	1	1	1	0	0	0	0	0	0	0	0	0	1	0	0	1	5	0	1	1	1	0	0	0	0	0	0	0	0	0	1	0
P14406	P14406	1	1	1	Cytochrome c oxidase subunit 7A2, mitochondrial	COX7A2	sp|P14406|CX7A2_HUMAN Cytochrome c oxidase subunit 7A2, mitochondrial OS=Homo sapiens OX=9606 GN=COX7A2 PE=1 SV=1	1	1	1	1	0	0	0	0	1	0	0	0	0	0	0	0	0	0	0	1	0	0	0	0	0	0	1	0	0	0	0	0	0	0	0	0	0	1	0	0	0	0
P14550	P14550	2	2	2	Alcohol dehydrogenase [NADP(+)]	AKR1A1	sp|P14550|AK1A1_HUMAN Aldo-keto reductase family 1 member A1 OS=Homo sapiens OX=9606 GN=AKR1A1 PE=1 SV=3	1	2	2	2	0	0	0	0	2	0	0	0	0	0	0	0	0	0	0	0	0	0	0	0	0	0	2	0	0	0	0	0	0	0	0	0	0	0	0	0	0	0
P14618;P30613	P14618	14;1	14;1	14;1	Pyruvate kinase PKM	PKM	sp|P14618|KPYM_HUMAN Pyruvate kinase PKM OS=Homo sapiens OX=9606 GN=PKM PE=1 SV=4	2	14	14	14	10	4	7	6	14	10	3	8	5	5	4	3	6	10	7	10	8	3	10	4	7	6	14	10	3	8	5	5	4	3	6	10	7	10	8	3	10	4
P14625;Q58FF3	P14625	11;2	10;2	10;2	Endoplasmin	HSP90B1	sp|P14625|ENPL_HUMAN Endoplasmin OS=Homo sapiens OX=9606 GN=HSP90B1 PE=1 SV=1	2	11	10	10	0	1	1	0	11	2	0	0	0	2	0	0	0	1	1	2	0	0	0	1	1	0	10	2	0	0	0	2	0	0	0	1	1	2	0	0	0	1
P14735	P14735	15	15	15	Insulin-degrading enzyme	IDE	sp|P14735|IDE_HUMAN Insulin-degrading enzyme OS=Homo sapiens OX=9606 GN=IDE PE=1 SV=4	1	15	15	15	14	5	0	0	10	15	1	1	0	0	0	1	2	11	0	9	2	0	14	5	0	0	10	15	1	1	0	0	0	1	2	11	0	9	2	0	14	5
P14770	P14770	3	3	3	Platelet glycoprotein IX	GP9	sp|P14770|GPIX_HUMAN Platelet glycoprotein IX OS=Homo sapiens OX=9606 GN=GP9 PE=1 SV=3	1	3	3	3	0	1	0	0	1	0	0	0	0	0	1	0	0	3	1	1	2	1	0	1	0	0	1	0	0	0	0	0	1	0	0	3	1	1	2	1	0	1
P14923	P14923	32	32	27	Junction plakoglobin	JUP	sp|P14923|PLAK_HUMAN Junction plakoglobin OS=Homo sapiens OX=9606 GN=JUP PE=1 SV=3	1	32	32	27	28	19	22	21	31	29	20	25	19	19	20	16	22	26	19	29	19	15	28	19	22	21	31	29	20	25	19	19	20	16	22	26	19	29	19	15	25	19
P15104	P15104	5	5	5	Glutamine synthetase	GLUL	sp|P15104|GLNA_HUMAN Glutamine synthetase OS=Homo sapiens OX=9606 GN=GLUL PE=1 SV=4	1	5	5	5	2	1	0	0	4	3	0	0	0	0	0	0	1	4	0	4	1	0	2	1	0	0	4	3	0	0	0	0	0	0	1	4	0	4	1	0	2	1
P15144	P15144	37	37	37	Aminopeptidase N	ANPEP	sp|P15144|AMPN_HUMAN Aminopeptidase N OS=Homo sapiens OX=9606 GN=ANPEP PE=1 SV=4	1	37	37	37	35	31	36	35	36	37	28	29	32	24	33	28	32	36	36	36	36	36	35	31	36	35	36	37	28	29	32	24	33	28	32	36	36	36	36	36	35	31
P15153;P60763;P17081;Q9H4E5	P15153;P60763	6;3;1;1	6;3;1;1	3;0;0;0	Ras-related C3 botulinum toxin substrate 2;Ras-related C3 botulinum toxin substrate 3	RAC2;RAC3	sp|P15153|RAC2_HUMAN Ras-related C3 botulinum toxin substrate 2 OS=Homo sapiens OX=9606 GN=RAC2 PE=1 SV=1;sp|P60763|RAC3_HUMAN Ras-related C3 botulinum toxin substrate 3 OS=Homo sapiens OX=9606 GN=RAC3 PE=1 SV=1	4	6	6	3	4	6	4	6	5	5	2	3	4	3	5	1	2	5	5	5	6	5	4	6	4	6	5	5	2	3	4	3	5	1	2	5	5	5	6	5	1	3
P15169;CON__Q2KJ83	P15169	5;1	5;1	5;1	Carboxypeptidase N catalytic chain	CPN1	sp|P15169|CBPN_HUMAN Carboxypeptidase N catalytic chain OS=Homo sapiens OX=9606 GN=CPN1 PE=1 SV=1	2	5	5	5	3	4	5	3	1	3	4	3	0	1	0	1	2	3	4	3	2	2	3	4	5	3	1	3	4	3	0	1	0	1	2	3	4	3	2	2	3	4
P15170;Q8IYD1	P15170;Q8IYD1	1;1	1;1	1;1	Eukaryotic peptide chain release factor GTP-binding subunit ERF3A;Eukaryotic peptide chain release factor GTP-binding subunit ERF3B	GSPT1;GSPT2	sp|P15170|ERF3A_HUMAN Eukaryotic peptide chain release factor GTP-binding subunit ERF3A OS=Homo sapiens OX=9606 GN=GSPT1 PE=1 SV=1;sp|Q8IYD1|ERF3B_HUMAN Eukaryotic peptide chain release factor GTP-binding subunit ERF3B OS=Homo sapiens OX=9606 GN=GSPT2 PE=1	2	1	1	1	0	0	0	0	1	0	0	0	0	0	0	0	0	0	0	0	0	0	0	0	0	0	1	0	0	0	0	0	0	0	0	0	0	0	0	0	0	0
P15309	P15309	2	2	2	Prostatic acid phosphatase;PAPf39	ACPP	sp|P15309|PPAP_HUMAN Prostatic acid phosphatase OS=Homo sapiens OX=9606 GN=ACPP PE=1 SV=3	1	2	2	2	0	0	0	0	1	1	0	0	0	0	0	0	0	0	0	0	0	0	0	0	0	0	1	1	0	0	0	0	0	0	0	0	0	0	0	0	0	0
P15311	P15311	12	4	3	Ezrin	EZR	sp|P15311|EZRI_HUMAN Ezrin OS=Homo sapiens OX=9606 GN=EZR PE=1 SV=4	1	12	4	3	7	10	7	8	9	11	7	8	7	9	6	6	4	11	8	10	8	8	0	3	0	2	3	3	0	1	1	2	0	0	0	3	1	3	0	1	0	2
P15374	P15374	2	2	2	Ubiquitin carboxyl-terminal hydrolase isozyme L3	UCHL3	sp|P15374|UCHL3_HUMAN Ubiquitin carboxyl-terminal hydrolase isozyme L3 OS=Homo sapiens OX=9606 GN=UCHL3 PE=1 SV=1	1	2	2	2	0	0	0	0	2	0	0	0	0	0	0	0	0	0	0	0	0	0	0	0	0	0	2	0	0	0	0	0	0	0	0	0	0	0	0	0	0	0
P15880	P15880	4	4	4	40S ribosomal protein S2	RPS2	sp|P15880|RS2_HUMAN 40S ribosomal protein S2 OS=Homo sapiens OX=9606 GN=RPS2 PE=1 SV=2	1	4	4	4	0	0	0	0	4	1	0	0	0	1	0	0	0	0	0	2	0	0	0	0	0	0	4	1	0	0	0	1	0	0	0	0	0	2	0	0	0	0
P15924	P15924	148	148	148	Desmoplakin	DSP	sp|P15924|DESP_HUMAN Desmoplakin OS=Homo sapiens OX=9606 GN=DSP PE=1 SV=3	1	148	148	148	119	77	75	86	138	130	53	114	65	65	58	51	85	95	74	118	70	49	119	77	75	86	138	130	53	114	65	65	58	51	85	95	74	118	70	49	119	77
P16070	P16070	4	4	4	CD44 antigen	CD44	sp|P16070|CD44_HUMAN CD44 antigen OS=Homo sapiens OX=9606 GN=CD44 PE=1 SV=3	1	4	4	4	0	2	1	2	2	1	1	2	2	2	2	0	0	4	2	2	2	1	0	2	1	2	2	1	1	2	2	2	2	0	0	4	2	2	2	1	0	2
P16150	P16150	3	3	3	Leukosialin	SPN	sp|P16150|LEUK_HUMAN Leukosialin OS=Homo sapiens OX=9606 GN=SPN PE=1 SV=1	1	3	3	3	2	2	2	2	3	3	1	2	2	2	2	2	2	3	3	3	3	2	2	2	2	2	3	3	1	2	2	2	2	2	2	3	3	3	3	2	2	2
P16152	P16152	5	5	3	Carbonyl reductase [NADPH] 1	CBR1	sp|P16152|CBR1_HUMAN Carbonyl reductase [NADPH] 1 OS=Homo sapiens OX=9606 GN=CBR1 PE=1 SV=3	1	5	5	3	1	0	0	0	5	0	0	1	0	0	0	0	0	0	0	3	0	0	1	0	0	0	5	0	0	1	0	0	0	0	0	0	0	3	0	0	0	0
P16284	P16284	13	13	13	Platelet endothelial cell adhesion molecule	PECAM1	sp|P16284|PECA1_HUMAN Platelet endothelial cell adhesion molecule OS=Homo sapiens OX=9606 GN=PECAM1 PE=1 SV=2	1	13	13	13	3	8	3	8	9	8	1	6	5	8	7	2	4	10	9	10	7	9	3	8	3	8	9	8	1	6	5	8	7	2	4	10	9	10	7	9	3	8
P16615;Q93084;O14983	P16615;Q93084	5;3;2	5;3;2	5;3;2	Sarcoplasmic/endoplasmic reticulum calcium ATPase 2;Sarcoplasmic/endoplasmic reticulum calcium ATPase 3	ATP2A2;ATP2A3	sp|P16615|AT2A2_HUMAN Sarcoplasmic/endoplasmic reticulum calcium ATPase 2 OS=Homo sapiens OX=9606 GN=ATP2A2 PE=1 SV=1;sp|Q93084|AT2A3_HUMAN Sarcoplasmic/endoplasmic reticulum calcium ATPase 3 OS=Homo sapiens OX=9606 GN=ATP2A3 PE=1 SV=2	3	5	5	5	0	0	0	0	5	1	0	0	0	0	0	0	0	1	0	0	0	0	0	0	0	0	5	1	0	0	0	0	0	0	0	1	0	0	0	0	0	0
P16671	P16671	8	8	8	Platelet glycoprotein 4	CD36	sp|P16671|CD36_HUMAN Platelet glycoprotein 4 OS=Homo sapiens OX=9606 GN=CD36 PE=1 SV=2	1	8	8	8	8	7	8	8	8	8	7	6	7	6	8	5	4	8	7	8	8	8	8	7	8	8	8	8	7	6	7	6	8	5	4	8	7	8	8	8	8	7
P17066;P48741	P17066;P48741	9;5	1;1	1;1	Heat shock 70 kDa protein 6;Putative heat shock 70 kDa protein 7	HSPA6;HSPA7	sp|P17066|HSP76_HUMAN Heat shock 70 kDa protein 6 OS=Homo sapiens OX=9606 GN=HSPA6 PE=1 SV=2;sp|P48741|HSP77_HUMAN Putative heat shock 70 kDa protein 7 OS=Homo sapiens OX=9606 GN=HSPA7 PE=5 SV=2	2	9	1	1	6	5	5	6	9	7	2	6	5	4	5	4	7	7	7	8	6	5	1	1	1	1	1	1	0	1	1	1	1	1	1	1	1	1	1	1	1	1
P17655	P17655	2	2	2	Calpain-2 catalytic subunit	CAPN2	sp|P17655|CAN2_HUMAN Calpain-2 catalytic subunit OS=Homo sapiens OX=9606 GN=CAPN2 PE=1 SV=6	1	2	2	2	0	0	0	0	2	0	0	0	0	0	0	0	0	0	0	0	0	0	0	0	0	0	2	0	0	0	0	0	0	0	0	0	0	0	0	0	0	0
P17813	P17813	2	2	2	Endoglin	ENG	sp|P17813|EGLN_HUMAN Endoglin OS=Homo sapiens OX=9606 GN=ENG PE=1 SV=2	1	2	2	2	0	1	0	0	0	0	0	0	0	0	0	0	0	1	0	1	2	0	0	1	0	0	0	0	0	0	0	0	0	0	0	1	0	1	2	0	0	1
P17844;Q92841	P17844;Q92841	2;2	2;2	2;2	Probable ATP-dependent RNA helicase DDX5;Probable ATP-dependent RNA helicase DDX17	DDX5;DDX17	sp|P17844|DDX5_HUMAN Probable ATP-dependent RNA helicase DDX5 OS=Homo sapiens OX=9606 GN=DDX5 PE=1 SV=1;sp|Q92841|DDX17_HUMAN Probable ATP-dependent RNA helicase DDX17 OS=Homo sapiens OX=9606 GN=DDX17 PE=1 SV=2	2	2	2	2	0	0	1	0	2	0	0	0	0	0	0	0	0	0	0	0	0	0	0	0	1	0	2	0	0	0	0	0	0	0	0	0	0	0	0	0	0	0
P17858	P17858	3	3	3	ATP-dependent 6-phosphofructokinase, liver type	PFKL	sp|P17858|PFKAL_HUMAN ATP-dependent 6-phosphofructokinase, liver type OS=Homo sapiens OX=9606 GN=PFKL PE=1 SV=6	1	3	3	3	0	0	0	0	3	0	0	0	0	0	0	0	0	0	0	0	0	0	0	0	0	0	3	0	0	0	0	0	0	0	0	0	0	0	0	0	0	0
P17900	P17900	5	5	5	Ganglioside GM2 activator;Ganglioside GM2 activator isoform short	GM2A	sp|P17900|SAP3_HUMAN Ganglioside GM2 activator OS=Homo sapiens OX=9606 GN=GM2A PE=1 SV=4	1	5	5	5	3	3	3	2	4	5	0	1	3	2	1	1	4	3	0	3	2	0	3	3	3	2	4	5	0	1	3	2	1	1	4	3	0	3	2	0	3	3
P17936	P17936	1	1	1	Insulin-like growth factor-binding protein 3	IGFBP3	sp|P17936|IBP3_HUMAN Insulin-like growth factor-binding protein 3 OS=Homo sapiens OX=9606 GN=IGFBP3 PE=1 SV=2	1	1	1	1	0	1	0	0	0	0	0	0	0	0	0	0	0	1	1	1	1	1	0	1	0	0	0	0	0	0	0	0	0	0	0	1	1	1	1	1	0	1
P17980	P17980	2	2	2	26S protease regulatory subunit 6A	PSMC3	sp|P17980|PRS6A_HUMAN 26S proteasome regulatory subunit 6A OS=Homo sapiens OX=9606 GN=PSMC3 PE=1 SV=3	1	2	2	2	0	0	0	0	2	0	0	0	0	0	0	0	0	0	0	0	0	0	0	0	0	0	2	0	0	0	0	0	0	0	0	0	0	0	0	0	0	0
P17987	P17987	2	2	2	T-complex protein 1 subunit alpha	TCP1	sp|P17987|TCPA_HUMAN T-complex protein 1 subunit alpha OS=Homo sapiens OX=9606 GN=TCP1 PE=1 SV=1	1	2	2	2	0	0	0	0	2	0	0	0	0	0	0	0	0	0	0	1	0	0	0	0	0	0	2	0	0	0	0	0	0	0	0	0	0	1	0	0	0	0
P18085	P18085	2	1	1	ADP-ribosylation factor 4	ARF4	sp|P18085|ARF4_HUMAN ADP-ribosylation factor 4 OS=Homo sapiens OX=9606 GN=ARF4 PE=1 SV=3	1	2	1	1	1	2	0	0	2	2	0	0	0	0	0	0	0	1	0	1	0	0	0	1	0	0	1	1	0	0	0	0	0	0	0	1	0	0	0	0	0	1
P18124	P18124	3	3	3	60S ribosomal protein L7	RPL7	sp|P18124|RL7_HUMAN 60S ribosomal protein L7 OS=Homo sapiens OX=9606 GN=RPL7 PE=1 SV=1	1	3	3	3	0	0	0	0	3	0	0	0	0	1	0	0	0	0	0	2	0	0	0	0	0	0	3	0	0	0	0	1	0	0	0	0	0	2	0	0	0	0
P18206	P18206	9	9	9	Vinculin	VCL	sp|P18206|VINC_HUMAN Vinculin OS=Homo sapiens OX=9606 GN=VCL PE=1 SV=4	1	9	9	9	5	4	3	4	9	5	0	2	1	3	1	2	2	6	3	6	4	4	5	4	3	4	9	5	0	2	1	3	1	2	2	6	3	6	4	4	5	4
P18428	P18428	8	8	8	Lipopolysaccharide-binding protein	LBP	sp|P18428|LBP_HUMAN Lipopolysaccharide-binding protein OS=Homo sapiens OX=9606 GN=LBP PE=1 SV=3	1	8	8	8	7	5	8	6	6	8	7	4	3	2	6	3	2	8	7	8	7	6	7	5	8	6	6	8	7	4	3	2	6	3	2	8	7	8	7	6	7	5
P18510	P18510	3	3	3	Interleukin-1 receptor antagonist protein	IL1RN	sp|P18510|IL1RA_HUMAN Interleukin-1 receptor antagonist protein OS=Homo sapiens OX=9606 GN=IL1RN PE=1 SV=1	1	3	3	3	2	0	0	0	2	2	0	0	0	0	1	0	0	3	0	3	0	0	2	0	0	0	2	2	0	0	0	0	1	0	0	3	0	3	0	0	2	0
P18669;P15259;Q8N0Y7	P18669	8;3;2	8;3;2	8;3;2	Phosphoglycerate mutase 1	PGAM1	sp|P18669|PGAM1_HUMAN Phosphoglycerate mutase 1 OS=Homo sapiens OX=9606 GN=PGAM1 PE=1 SV=2	3	8	8	8	2	1	1	2	8	3	1	2	1	2	2	1	1	2	1	3	1	1	2	1	1	2	8	3	1	2	1	2	2	1	1	2	1	3	1	1	2	1
P19338	P19338	3	3	3	Nucleolin	NCL	sp|P19338|NUCL_HUMAN Nucleolin OS=Homo sapiens OX=9606 GN=NCL PE=1 SV=3	1	3	3	3	0	1	0	1	3	0	0	0	0	1	1	0	0	0	0	0	0	0	0	1	0	1	3	0	0	0	0	1	1	0	0	0	0	0	0	0	0	1
P19397	P19397	1	1	1	Leukocyte surface antigen CD53	CD53	sp|P19397|CD53_HUMAN Leukocyte surface antigen CD53 OS=Homo sapiens OX=9606 GN=CD53 PE=1 SV=1	1	1	1	1	1	1	1	1	1	1	1	1	1	1	1	1	1	1	1	1	1	1	1	1	1	1	1	1	1	1	1	1	1	1	1	1	1	1	1	1	1	1
P19440;A6NGU5;P36268;Q14390;B5MD39	P19440;A6NGU5;P36268	9;6;6;1;1	9;6;6;1;1	9;6;6;1;1	Gamma-glutamyltranspeptidase 1;Gamma-glutamyltranspeptidase 1 heavy chain;Gamma-glutamyltranspeptidase 1 light chain;Putative gamma-glutamyltranspeptidase 3;Putative gamma-glutamyltranspeptidase 3 heavy chain;Putative gamma-glutamyltranspeptidase 3 light chain;Inactive gamma-glutamyltranspeptidase 2	GGT1;GGT3P;GGT2	sp|P19440|GGT1_HUMAN Glutathione hydrolase 1 proenzyme OS=Homo sapiens OX=9606 GN=GGT1 PE=1 SV=2;sp|A6NGU5|GGT3_HUMAN Putative glutathione hydrolase 3 proenzyme OS=Homo sapiens OX=9606 GN=GGT3P PE=5 SV=2;sp|P36268|GGT2_HUMAN Inactive glutathione hydrolase	5	9	9	9	7	7	9	9	9	9	3	7	8	6	8	5	5	9	9	9	9	9	7	7	9	9	9	9	3	7	8	6	8	5	5	9	9	9	9	9	7	7
P19652	P19652	8	8	6	Alpha-1-acid glycoprotein 2	ORM2	sp|P19652|A1AG2_HUMAN Alpha-1-acid glycoprotein 2 OS=Homo sapiens OX=9606 GN=ORM2 PE=1 SV=2	1	8	8	6	6	4	6	7	7	7	7	4	6	4	6	4	6	7	7	7	7	6	6	4	6	7	7	7	7	4	6	4	6	4	6	7	7	7	7	6	4	3
P19823	P19823	25	25	19	Inter-alpha-trypsin inhibitor heavy chain H2	ITIH2	sp|P19823|ITIH2_HUMAN Inter-alpha-trypsin inhibitor heavy chain H2 OS=Homo sapiens OX=9606 GN=ITIH2 PE=1 SV=2	1	25	25	19	23	23	22	22	17	23	24	20	19	18	18	20	23	25	25	24	25	22	23	23	22	22	17	23	24	20	19	18	18	20	23	25	25	24	25	22	17	17
P19827;CON__Q0VCM5	P19827	20;3	20;3	20;3	Inter-alpha-trypsin inhibitor heavy chain H1	ITIH1	sp|P19827|ITIH1_HUMAN Inter-alpha-trypsin inhibitor heavy chain H1 OS=Homo sapiens OX=9606 GN=ITIH1 PE=1 SV=3	2	20	20	20	20	16	18	19	11	19	19	12	13	9	10	13	14	19	18	19	17	15	20	16	18	19	11	19	19	12	13	9	10	13	14	19	18	19	17	15	20	16
P19957	P19957	2	2	2	Elafin	PI3	sp|P19957|ELAF_HUMAN Elafin OS=Homo sapiens OX=9606 GN=PI3 PE=1 SV=3	1	2	2	2	0	0	0	0	0	0	0	2	0	0	0	0	0	0	0	0	0	0	0	0	0	0	0	0	0	2	0	0	0	0	0	0	0	0	0	0	0	0
P19971	P19971	9	9	9	Thymidine phosphorylase	TYMP	sp|P19971|TYPH_HUMAN Thymidine phosphorylase OS=Homo sapiens OX=9606 GN=TYMP PE=1 SV=2	1	9	9	9	0	0	0	0	9	3	0	0	0	0	0	0	0	0	0	1	0	0	0	0	0	0	9	3	0	0	0	0	0	0	0	0	0	1	0	0	0	0
P20020;P23634;Q16720;Q01814	P20020;P23634;Q16720;Q01814	3;3;2;2	3;3;2;2	3;3;2;2	Plasma membrane calcium-transporting ATPase 1;Plasma membrane calcium-transporting ATPase 4;Plasma membrane calcium-transporting ATPase 3;Plasma membrane calcium-transporting ATPase 2	ATP2B1;ATP2B4;ATP2B3;ATP2B2	sp|P20020|AT2B1_HUMAN Plasma membrane calcium-transporting ATPase 1 OS=Homo sapiens OX=9606 GN=ATP2B1 PE=1 SV=4;sp|P23634|AT2B4_HUMAN Plasma membrane calcium-transporting ATPase 4 OS=Homo sapiens OX=9606 GN=ATP2B4 PE=1 SV=2;sp|Q16720|AT2B3_HUMAN Plasma mem	4	3	3	3	0	1	0	0	1	1	0	0	0	0	0	0	0	1	1	1	1	0	0	1	0	0	1	1	0	0	0	0	0	0	0	1	1	1	1	0	0	1
P20073	P20073	3	3	3	Annexin A7	ANXA7	sp|P20073|ANXA7_HUMAN Annexin A7 OS=Homo sapiens OX=9606 GN=ANXA7 PE=1 SV=3	1	3	3	3	1	1	0	1	2	3	0	2	0	0	0	0	0	2	0	2	0	1	1	1	0	1	2	3	0	2	0	0	0	0	0	2	0	2	0	1	1	1
P20340;Q9NRW1;Q14964	P20340;Q9NRW1;Q14964	2;2;1	2;2;1	2;2;1	Ras-related protein Rab-6A;Ras-related protein Rab-6B;Ras-related protein Rab-39A	RAB6A;RAB6B;RAB39A	sp|P20340|RAB6A_HUMAN Ras-related protein Rab-6A OS=Homo sapiens OX=9606 GN=RAB6A PE=1 SV=3;sp|Q9NRW1|RAB6B_HUMAN Ras-related protein Rab-6B OS=Homo sapiens OX=9606 GN=RAB6B PE=1 SV=1;sp|Q14964|RB39A_HUMAN Ras-related protein Rab-39A OS=Homo sapiens OX=960	3	2	2	2	0	0	0	0	2	1	0	0	1	0	1	0	1	1	1	1	1	1	0	0	0	0	2	1	0	0	1	0	1	0	1	1	1	1	1	1	0	0
P20618	P20618	3	3	3	Proteasome subunit beta type-1	PSMB1	sp|P20618|PSB1_HUMAN Proteasome subunit beta type-1 OS=Homo sapiens OX=9606 GN=PSMB1 PE=1 SV=2	1	3	3	3	3	0	2	0	3	2	0	0	0	0	0	0	1	0	0	2	0	0	3	0	2	0	3	2	0	0	0	0	0	0	1	0	0	2	0	0	3	0
P20674	P20674	1	1	1	Cytochrome c oxidase subunit 5A, mitochondrial	COX5A	sp|P20674|COX5A_HUMAN Cytochrome c oxidase subunit 5A, mitochondrial OS=Homo sapiens OX=9606 GN=COX5A PE=1 SV=2	1	1	1	1	0	0	0	0	1	0	0	0	0	0	0	0	0	0	0	0	0	0	0	0	0	0	1	0	0	0	0	0	0	0	0	0	0	0	0	0	0	0
P20700	P20700	6	5	5	Lamin-B1	LMNB1	sp|P20700|LMNB1_HUMAN Lamin-B1 OS=Homo sapiens OX=9606 GN=LMNB1 PE=1 SV=2	1	6	5	5	0	2	1	2	6	1	1	1	1	1	0	1	1	0	0	1	0	0	0	2	1	2	5	1	1	1	1	1	0	1	1	0	0	1	0	0	0	2
P20742	P20742	35	28	28	Pregnancy zone protein	PZP	sp|P20742|PZP_HUMAN Pregnancy zone protein OS=Homo sapiens OX=9606 GN=PZP PE=1 SV=4	1	35	28	28	33	24	33	29	26	34	33	24	22	21	23	18	19	31	29	28	28	20	26	17	26	22	19	27	26	17	15	16	16	12	12	24	22	21	21	13	26	17
P20851	P20851	8	8	8	C4b-binding protein beta chain	C4BPB	sp|P20851|C4BPB_HUMAN C4b-binding protein beta chain OS=Homo sapiens OX=9606 GN=C4BPB PE=1 SV=1	1	8	8	8	8	7	8	7	7	7	8	7	7	6	7	7	5	7	7	7	7	6	8	7	8	7	7	7	8	7	7	6	7	7	5	7	7	7	7	6	8	7
P20933	P20933	1	1	1	N(4)-(beta-N-acetylglucosaminyl)-L-asparaginase;Glycosylasparaginase alpha chain;Glycosylasparaginase beta chain	AGA	sp|P20933|ASPG_HUMAN N(4)-(beta-N-acetylglucosaminyl)-L-asparaginase OS=Homo sapiens OX=9606 GN=AGA PE=1 SV=2	1	1	1	1	0	0	0	0	0	1	0	0	0	0	0	0	1	0	0	0	0	0	0	0	0	0	0	1	0	0	0	0	0	0	1	0	0	0	0	0	0	0
P21128	P21128	5	5	5	Poly(U)-specific endoribonuclease	ENDOU	sp|P21128|ENDOU_HUMAN Poly(U)-specific endoribonuclease OS=Homo sapiens OX=9606 GN=ENDOU PE=1 SV=2	1	5	5	5	0	0	0	0	5	0	0	1	0	0	0	0	0	0	0	0	0	0	0	0	0	0	5	0	0	1	0	0	0	0	0	0	0	0	0	0	0	0
P21281;P15313	P21281	3;1	3;1	3;1	V-type proton ATPase subunit B, brain isoform	ATP6V1B2	sp|P21281|VATB2_HUMAN V-type proton ATPase subunit B, brain isoform OS=Homo sapiens OX=9606 GN=ATP6V1B2 PE=1 SV=3	2	3	3	3	0	0	0	0	3	1	0	0	0	0	0	0	0	0	0	0	0	0	0	0	0	0	3	1	0	0	0	0	0	0	0	0	0	0	0	0	0	0
P21291	P21291	4	4	4	Cysteine and glycine-rich protein 1	CSRP1	sp|P21291|CSRP1_HUMAN Cysteine and glycine-rich protein 1 OS=Homo sapiens OX=9606 GN=CSRP1 PE=1 SV=3	1	4	4	4	0	1	1	0	4	1	0	0	0	0	0	0	0	0	1	1	0	1	0	1	1	0	4	1	0	0	0	0	0	0	0	0	1	1	0	1	0	1
P21333	P21333	64	64	56	Filamin-A	FLNA	sp|P21333|FLNA_HUMAN Filamin-A OS=Homo sapiens OX=9606 GN=FLNA PE=1 SV=4	1	64	64	56	15	22	17	32	62	33	7	12	5	19	10	9	11	48	33	44	29	26	15	22	17	32	62	33	7	12	5	19	10	9	11	48	33	44	29	26	14	21
P21589	P21589	7	7	7	5-nucleotidase	NT5E	sp|P21589|5NTD_HUMAN 5-nucleotidase OS=Homo sapiens OX=9606 GN=NT5E PE=1 SV=1	1	7	7	7	3	5	4	6	6	6	1	4	4	4	4	2	2	7	6	7	6	3	3	5	4	6	6	6	1	4	4	4	4	2	2	7	6	7	6	3	3	5
P21730	P21730	2	2	2	C5a anaphylatoxin chemotactic receptor 1	C5AR1	sp|P21730|C5AR1_HUMAN C5a anaphylatoxin chemotactic receptor 1 OS=Homo sapiens OX=9606 GN=C5AR1 PE=1 SV=2	1	2	2	2	2	2	2	2	2	2	0	2	1	2	2	1	1	2	1	2	2	1	2	2	2	2	2	2	0	2	1	2	2	1	1	2	1	2	2	1	2	2
P21796	P21796	6	6	6	Voltage-dependent anion-selective channel protein 1	VDAC1	sp|P21796|VDAC1_HUMAN Voltage-dependent anion-selective channel protein 1 OS=Homo sapiens OX=9606 GN=VDAC1 PE=1 SV=2	1	6	6	6	4	1	1	1	6	5	0	1	0	1	0	0	2	2	1	3	0	0	4	1	1	1	6	5	0	1	0	1	0	0	2	2	1	3	0	0	4	1
P21912	P21912	2	2	2	Succinate dehydrogenase [ubiquinone] iron-sulfur subunit, mitochondrial	SDHB	sp|P21912|SDHB_HUMAN Succinate dehydrogenase [ubiquinone] iron-sulfur subunit, mitochondrial OS=Homo sapiens OX=9606 GN=SDHB PE=1 SV=3	1	2	2	2	0	0	0	0	2	0	0	0	0	0	0	0	0	0	0	0	0	0	0	0	0	0	2	0	0	0	0	0	0	0	0	0	0	0	0	0	0	0
P21926	P21926	6	6	6	CD9 antigen	CD9	sp|P21926|CD9_HUMAN CD9 antigen OS=Homo sapiens OX=9606 GN=CD9 PE=1 SV=4	1	6	6	6	5	6	5	5	5	6	4	6	5	4	5	5	4	6	5	5	6	6	5	6	5	5	5	6	4	6	5	4	5	5	4	6	5	5	6	6	5	6
P22234	P22234	1	1	1	Multifunctional protein ADE2;Phosphoribosylaminoimidazole-succinocarboxamide synthase;Phosphoribosylaminoimidazole carboxylase	PAICS	sp|P22234|PUR6_HUMAN Multifunctional protein ADE2 OS=Homo sapiens OX=9606 GN=PAICS PE=1 SV=3	1	1	1	1	0	0	0	0	1	1	0	0	0	0	0	0	0	0	0	1	0	0	0	0	0	0	1	1	0	0	0	0	0	0	0	0	0	1	0	0	0	0
P22314	P22314	12	12	12	Ubiquitin-like modifier-activating enzyme 1	UBA1	sp|P22314|UBA1_HUMAN Ubiquitin-like modifier-activating enzyme 1 OS=Homo sapiens OX=9606 GN=UBA1 PE=1 SV=3	1	12	12	12	0	0	0	0	12	1	0	0	0	1	0	0	0	0	0	4	0	0	0	0	0	0	12	1	0	0	0	1	0	0	0	0	0	4	0	0	0	0
P22352	P22352	3	3	3	Glutathione peroxidase 3	GPX3	sp|P22352|GPX3_HUMAN Glutathione peroxidase 3 OS=Homo sapiens OX=9606 GN=GPX3 PE=1 SV=2	1	3	3	3	0	1	0	1	2	0	1	0	0	0	0	0	2	2	3	3	3	3	0	1	0	1	2	0	1	0	0	0	0	0	2	2	3	3	3	3	0	1
P22392;O60361;P15531	P22392;O60361;P15531	5;4;3	5;4;3	5;4;3	Nucleoside diphosphate kinase B;Putative nucleoside diphosphate kinase;Nucleoside diphosphate kinase A	NME2;NME2P1;NME1	sp|P22392|NDKB_HUMAN Nucleoside diphosphate kinase B OS=Homo sapiens OX=9606 GN=NME2 PE=1 SV=1;sp|O60361|NDK8_HUMAN Putative nucleoside diphosphate kinase OS=Homo sapiens OX=9606 GN=NME2P1 PE=5 SV=1;sp|P15531|NDKA_HUMAN Nucleoside diphosphate kinase A OS=H	3	5	5	5	2	0	0	1	4	2	1	0	0	2	1	1	1	0	0	1	0	1	2	0	0	1	4	2	1	0	0	2	1	1	1	0	0	1	0	1	2	0
P22528	P22528	5	5	1	Cornifin-B	SPRR1B	sp|P22528|SPR1B_HUMAN Cornifin-B OS=Homo sapiens OX=9606 GN=SPRR1B PE=1 SV=2	1	5	5	1	1	2	2	2	5	4	1	4	2	1	1	2	3	1	2	4	2	2	1	2	2	2	5	4	1	4	2	1	1	2	3	1	2	4	2	2	0	0
P22531;Q9BYE4	P22531	5;2	2;0	0;0	Small proline-rich protein 2E	SPRR2E	sp|P22531|SPR2E_HUMAN Small proline-rich protein 2E OS=Homo sapiens OX=9606 GN=SPRR2E PE=2 SV=2	2	5	2	0	2	3	3	3	5	5	1	5	2	2	2	2	4	1	1	3	1	1	0	1	1	2	2	2	0	2	0	0	0	0	1	0	0	1	0	0	0	0
P22532	P22532	6	6	2	Small proline-rich protein 2D	SPRR2D	sp|P22532|SPR2D_HUMAN Small proline-rich protein 2D OS=Homo sapiens OX=9606 GN=SPRR2D PE=2 SV=2	1	6	6	2	2	4	3	2	6	6	1	5	2	3	2	2	5	1	1	4	1	1	2	4	3	2	6	6	1	5	2	3	2	2	5	1	1	4	1	1	0	1
P22626	P22626	8	8	7	Heterogeneous nuclear ribonucleoproteins A2/B1	HNRNPA2B1	sp|P22626|ROA2_HUMAN Heterogeneous nuclear ribonucleoproteins A2/B1 OS=Homo sapiens OX=9606 GN=HNRNPA2B1 PE=1 SV=2	1	8	8	7	1	0	5	2	8	3	0	2	0	3	0	0	2	1	0	4	0	0	1	0	5	2	8	3	0	2	0	3	0	0	2	1	0	4	0	0	1	0
P22695	P22695	2	2	2	Cytochrome b-c1 complex subunit 2, mitochondrial	UQCRC2	sp|P22695|QCR2_HUMAN Cytochrome b-c1 complex subunit 2, mitochondrial OS=Homo sapiens OX=9606 GN=UQCRC2 PE=1 SV=3	1	2	2	2	0	0	0	0	2	0	0	0	0	0	0	0	0	0	0	0	0	0	0	0	0	0	2	0	0	0	0	0	0	0	0	0	0	0	0	0	0	0
P22735	P22735	20	20	20	Protein-glutamine gamma-glutamyltransferase K	TGM1	sp|P22735|TGM1_HUMAN Protein-glutamine gamma-glutamyltransferase K OS=Homo sapiens OX=9606 GN=TGM1 PE=1 SV=4	1	20	20	20	13	9	10	10	13	20	7	8	8	7	5	4	10	10	5	14	6	7	13	9	10	10	13	20	7	8	8	7	5	4	10	10	5	14	6	7	13	9
P22748	P22748	3	3	3	Carbonic anhydrase 4	CA4	sp|P22748|CAH4_HUMAN Carbonic anhydrase 4 OS=Homo sapiens OX=9606 GN=CA4 PE=1 SV=2	1	3	3	3	3	3	2	3	3	2	1	3	3	3	2	2	2	3	3	3	3	3	3	3	2	3	3	2	1	3	3	3	2	2	2	3	3	3	3	3	3	3
P22792	P22792	6	6	6	Carboxypeptidase N subunit 2	CPN2	sp|P22792|CPN2_HUMAN Carboxypeptidase N subunit 2 OS=Homo sapiens OX=9606 GN=CPN2 PE=1 SV=3	1	6	6	6	5	5	6	5	2	6	4	2	2	1	4	2	4	5	6	5	5	5	5	5	6	5	2	6	4	2	2	1	4	2	4	5	6	5	5	5	5	5
P23083	P23083	3	2	2	Ig heavy chain V-I region V35		sp|P23083|HV102_HUMAN Immunoglobulin heavy variable 1-2 OS=Homo sapiens OX=9606 GN=IGHV1-2 PE=1 SV=2	1	3	2	2	3	3	3	3	2	3	2	3	3	3	2	3	3	2	2	1	2	2	2	2	2	2	1	2	1	2	2	2	1	2	2	1	1	0	1	1	2	2
P23142	P23142	7	7	7	Fibulin-1	FBLN1	sp|P23142|FBLN1_HUMAN Fibulin-1 OS=Homo sapiens OX=9606 GN=FBLN1 PE=1 SV=4	1	7	7	7	7	5	5	5	1	3	6	2	2	1	0	1	3	5	4	3	4	4	7	5	5	5	1	3	6	2	2	1	0	1	3	5	4	3	4	4	7	5
P23229	P23229	6	6	6	Integrin alpha-6;Integrin alpha-6 heavy chain;Integrin alpha-6 light chain;Processed integrin alpha-6	ITGA6	sp|P23229|ITA6_HUMAN Integrin alpha-6 OS=Homo sapiens OX=9606 GN=ITGA6 PE=1 SV=5	1	6	6	6	0	1	0	2	0	2	0	0	0	1	0	0	0	6	2	2	4	5	0	1	0	2	0	2	0	0	0	1	0	0	0	6	2	2	4	5	0	1
P23284	P23284	2	2	2	Peptidyl-prolyl cis-trans isomerase B	PPIB	sp|P23284|PPIB_HUMAN Peptidyl-prolyl cis-trans isomerase B OS=Homo sapiens OX=9606 GN=PPIB PE=1 SV=2	1	2	2	2	0	1	1	0	2	0	0	0	0	0	0	0	0	0	0	1	0	1	0	1	1	0	2	0	0	0	0	0	0	0	0	0	0	1	0	1	0	1
P23396	P23396	7	7	7	40S ribosomal protein S3	RPS3	sp|P23396|RS3_HUMAN 40S ribosomal protein S3 OS=Homo sapiens OX=9606 GN=RPS3 PE=1 SV=2	1	7	7	7	0	0	0	0	7	3	0	1	0	1	0	0	0	1	0	4	0	0	0	0	0	0	7	3	0	1	0	1	0	0	0	1	0	4	0	0	0	0
P23467	P23467	16	16	16	Receptor-type tyrosine-protein phosphatase beta	PTPRB	sp|P23467|PTPRB_HUMAN Receptor-type tyrosine-protein phosphatase beta OS=Homo sapiens OX=9606 GN=PTPRB PE=1 SV=3	1	16	16	16	3	13	5	14	6	15	1	8	7	12	10	0	1	10	8	5	9	3	3	13	5	14	6	15	1	8	7	12	10	0	1	10	8	5	9	3	3	13
P23490	P23490	1	1	1	Loricrin	LOR	sp|P23490|LORI_HUMAN Loricrin OS=Homo sapiens OX=9606 GN=LOR PE=1 SV=2	1	1	1	1	1	0	0	1	0	0	0	0	0	0	0	0	1	0	0	1	0	0	1	0	0	1	0	0	0	0	0	0	0	0	1	0	0	1	0	0	1	0
P23526	P23526	3	3	3	Adenosylhomocysteinase	AHCY	sp|P23526|SAHH_HUMAN Adenosylhomocysteinase OS=Homo sapiens OX=9606 GN=AHCY PE=1 SV=4	1	3	3	3	1	0	1	0	3	3	0	0	0	0	0	0	0	1	0	2	0	1	1	0	1	0	3	3	0	0	0	0	0	0	0	1	0	2	0	1	1	0
P23528;Q9Y281	P23528	11;1	11;1	11;1	Cofilin-1	CFL1	sp|P23528|COF1_HUMAN Cofilin-1 OS=Homo sapiens OX=9606 GN=CFL1 PE=1 SV=3	2	11	11	11	3	7	7	5	11	8	3	5	6	6	8	2	5	9	6	9	7	6	3	7	7	5	11	8	3	5	6	6	8	2	5	9	6	9	7	6	3	7
P24534	P24534	3	3	3	Elongation factor 1-beta	EEF1B2	sp|P24534|EF1B_HUMAN Elongation factor 1-beta OS=Homo sapiens OX=9606 GN=EEF1B2 PE=1 SV=3	1	3	3	3	1	1	1	1	3	1	1	1	1	1	0	1	0	0	1	3	0	0	1	1	1	1	3	1	1	1	1	1	0	1	0	0	1	3	0	0	1	1
P24539	P24539	2	2	2	ATP synthase F(0) complex subunit B1, mitochondrial	ATP5F1	sp|P24539|AT5F1_HUMAN ATP synthase F(0) complex subunit B1, mitochondrial OS=Homo sapiens OX=9606 GN=ATP5PB PE=1 SV=2	1	2	2	2	0	0	0	0	2	0	0	0	0	0	0	0	0	0	0	0	0	0	0	0	0	0	2	0	0	0	0	0	0	0	0	0	0	0	0	0	0	0
P24821	P24821	4	4	4	Tenascin	TNC	sp|P24821|TENA_HUMAN Tenascin OS=Homo sapiens OX=9606 GN=TNC PE=1 SV=3	1	4	4	4	2	2	3	2	0	1	2	1	0	0	0	1	0	0	0	0	0	0	2	2	3	2	0	1	2	1	0	0	0	1	0	0	0	0	0	0	2	2
P25311	P25311	13	13	13	Zinc-alpha-2-glycoprotein	AZGP1	sp|P25311|ZA2G_HUMAN Zinc-alpha-2-glycoprotein OS=Homo sapiens OX=9606 GN=AZGP1 PE=1 SV=2	1	13	13	13	9	8	10	10	11	11	10	7	7	9	7	6	11	13	11	13	11	11	9	8	10	10	11	11	10	7	7	9	7	6	11	13	11	13	11	11	9	8
P25705	P25705	14	14	14	ATP synthase subunit alpha, mitochondrial	ATP5A1	sp|P25705|ATPA_HUMAN ATP synthase subunit alpha, mitochondrial OS=Homo sapiens OX=9606 GN=ATP5F1A PE=1 SV=1	1	14	14	14	4	2	2	1	14	6	0	2	1	3	1	1	3	1	0	8	1	0	4	2	2	1	14	6	0	2	1	3	1	1	3	1	0	8	1	0	4	2
P25786	P25786	5	5	5	Proteasome subunit alpha type-1	PSMA1	sp|P25786|PSA1_HUMAN Proteasome subunit alpha type-1 OS=Homo sapiens OX=9606 GN=PSMA1 PE=1 SV=1	1	5	5	5	4	2	1	3	4	5	1	3	1	2	1	0	3	3	0	4	1	1	4	2	1	3	4	5	1	3	1	2	1	0	3	3	0	4	1	1	4	2
P25787	P25787	1	1	1	Proteasome subunit alpha type-2	PSMA2	sp|P25787|PSA2_HUMAN Proteasome subunit alpha type-2 OS=Homo sapiens OX=9606 GN=PSMA2 PE=1 SV=2	1	1	1	1	0	0	0	0	0	1	0	0	0	0	0	0	0	0	0	0	0	0	0	0	0	0	0	1	0	0	0	0	0	0	0	0	0	0	0	0	0	0
P25788	P25788	9	9	9	Proteasome subunit alpha type-3	PSMA3	sp|P25788|PSA3_HUMAN Proteasome subunit alpha type-3 OS=Homo sapiens OX=9606 GN=PSMA3 PE=1 SV=2	1	9	9	9	4	3	2	2	7	8	1	1	1	3	1	1	8	4	0	8	0	0	4	3	2	2	7	8	1	1	1	3	1	1	8	4	0	8	0	0	4	3
P25789	P25789	3	3	3	Proteasome subunit alpha type-4	PSMA4	sp|P25789|PSA4_HUMAN Proteasome subunit alpha type-4 OS=Homo sapiens OX=9606 GN=PSMA4 PE=1 SV=1	1	3	3	3	2	2	1	0	3	3	0	0	0	1	1	0	2	1	1	2	1	1	2	2	1	0	3	3	0	0	0	1	1	0	2	1	1	2	1	1	2	2
P25815	P25815	1	1	1	Protein S100-P	S100P	sp|P25815|S100P_HUMAN Protein S100-P OS=Homo sapiens OX=9606 GN=S100P PE=1 SV=2	1	1	1	1	1	1	1	1	1	1	1	1	1	1	1	0	1	1	1	1	1	1	1	1	1	1	1	1	1	1	1	1	1	0	1	1	1	1	1	1	1	1
P26038	P26038	27	27	18	Moesin	MSN	sp|P26038|MOES_HUMAN Moesin OS=Homo sapiens OX=9606 GN=MSN PE=1 SV=3	1	27	27	18	16	21	23	19	19	21	16	20	20	22	20	14	11	24	21	19	24	21	16	21	23	19	19	21	16	20	20	22	20	14	11	24	21	19	24	21	8	13
P26599;O95758	P26599	3;1	3;1	3;1	Polypyrimidine tract-binding protein 1	PTBP1	sp|P26599|PTBP1_HUMAN Polypyrimidine tract-binding protein 1 OS=Homo sapiens OX=9606 GN=PTBP1 PE=1 SV=1	2	3	3	3	0	0	0	0	3	1	0	0	0	0	0	0	0	0	0	1	0	0	0	0	0	0	3	1	0	0	0	0	0	0	0	0	0	1	0	0	0	0
P26639	P26639	2	2	2	Threonine--tRNA ligase, cytoplasmic	TARS	sp|P26639|SYTC_HUMAN Threonine--tRNA ligase 1, cytoplasmic OS=Homo sapiens OX=9606 GN=TARS1 PE=1 SV=3	1	2	2	2	0	0	0	0	2	0	0	0	0	0	0	0	0	0	0	0	0	0	0	0	0	0	2	0	0	0	0	0	0	0	0	0	0	0	0	0	0	0
P26641	P26641	4	4	4	Elongation factor 1-gamma	EEF1G	sp|P26641|EF1G_HUMAN Elongation factor 1-gamma OS=Homo sapiens OX=9606 GN=EEF1G PE=1 SV=3	1	4	4	4	1	1	0	0	4	1	0	0	0	1	0	0	0	0	0	3	0	0	1	1	0	0	4	1	0	0	0	1	0	0	0	0	0	3	0	0	1	1
P27105	P27105	9	9	9	Erythrocyte band 7 integral membrane protein	STOM	sp|P27105|STOM_HUMAN Erythrocyte band 7 integral membrane protein OS=Homo sapiens OX=9606 GN=STOM PE=1 SV=3	1	9	9	9	9	9	8	9	9	9	8	8	9	8	9	7	7	9	9	9	9	9	9	9	8	9	9	9	8	8	9	8	9	7	7	9	9	9	9	9	9	9
P27169	P27169	8	8	8	Serum paraoxonase/arylesterase 1	PON1	sp|P27169|PON1_HUMAN Serum paraoxonase/arylesterase 1 OS=Homo sapiens OX=9606 GN=PON1 PE=1 SV=3	1	8	8	8	8	7	8	7	7	8	7	7	7	6	7	7	6	7	7	7	7	7	8	7	8	7	7	8	7	7	7	6	7	7	6	7	7	7	7	7	8	7
P27348	P27348	13	9	9	14-3-3 protein theta	YWHAQ	sp|P27348|1433T_HUMAN 14-3-3 protein theta OS=Homo sapiens OX=9606 GN=YWHAQ PE=1 SV=1	1	13	9	9	3	6	4	3	13	7	3	5	4	5	4	4	3	7	5	7	5	5	0	2	1	1	9	3	0	1	0	1	0	1	0	3	1	3	1	1	0	2
P27482	P27482	14	14	12	Calmodulin-like protein 3	CALML3	sp|P27482|CALL3_HUMAN Calmodulin-like protein 3 OS=Homo sapiens OX=9606 GN=CALML3 PE=1 SV=2	1	14	14	12	9	6	5	10	14	9	1	10	9	4	4	8	10	8	5	10	4	6	9	6	5	10	14	9	1	10	9	4	4	8	10	8	5	10	4	6	8	5
P27487	P27487	26	26	26	Dipeptidyl peptidase 4;Dipeptidyl peptidase 4 membrane form;Dipeptidyl peptidase 4 soluble form	DPP4	sp|P27487|DPP4_HUMAN Dipeptidyl peptidase 4 OS=Homo sapiens OX=9606 GN=DPP4 PE=1 SV=2	1	26	26	26	10	14	14	13	19	19	3	13	13	12	18	6	8	22	20	22	23	18	10	14	14	13	19	19	3	13	13	12	18	6	8	22	20	22	23	18	10	14
P27635;Q96L21	P27635;Q96L21	2;1	2;1	2;1	60S ribosomal protein L10;60S ribosomal protein L10-like	RPL10;RPL10L	sp|P27635|RL10_HUMAN 60S ribosomal protein L10 OS=Homo sapiens OX=9606 GN=RPL10 PE=1 SV=4;sp|Q96L21|RL10L_HUMAN 60S ribosomal protein L10-like OS=Homo sapiens OX=9606 GN=RPL10L PE=1 SV=3	2	2	2	2	0	0	0	0	2	0	0	0	0	0	0	0	0	0	0	0	0	0	0	0	0	0	2	0	0	0	0	0	0	0	0	0	0	0	0	0	0	0
P27701	P27701	5	5	5	CD82 antigen	CD82	sp|P27701|CD82_HUMAN CD82 antigen OS=Homo sapiens OX=9606 GN=CD82 PE=1 SV=1	1	5	5	5	3	4	4	5	4	3	3	4	3	4	5	3	1	4	4	2	4	4	3	4	4	5	4	3	3	4	3	4	5	3	1	4	4	2	4	4	3	4
P27797	P27797	6	6	6	Calreticulin	CALR	sp|P27797|CALR_HUMAN Calreticulin OS=Homo sapiens OX=9606 GN=CALR PE=1 SV=1	1	6	6	6	0	0	0	0	6	1	0	1	0	0	0	0	0	0	0	4	0	0	0	0	0	0	6	1	0	1	0	0	0	0	0	0	0	4	0	0	0	0
P27824	P27824	6	6	6	Calnexin	CANX	sp|P27824|CALX_HUMAN Calnexin OS=Homo sapiens OX=9606 GN=CANX PE=1 SV=2	1	6	6	6	0	0	0	0	6	2	0	0	0	0	0	0	0	0	0	1	0	1	0	0	0	0	6	2	0	0	0	0	0	0	0	0	0	1	0	1	0	0
P27918	P27918	6	6	6	Properdin	CFP	sp|P27918|PROP_HUMAN Properdin OS=Homo sapiens OX=9606 GN=CFP PE=1 SV=2	1	6	6	6	4	5	5	5	1	4	4	3	2	4	3	2	2	1	1	1	1	3	4	5	5	5	1	4	4	3	2	4	3	2	2	1	1	1	1	3	4	5
P28066	P28066	5	5	5	Proteasome subunit alpha type-5	PSMA5	sp|P28066|PSA5_HUMAN Proteasome subunit alpha type-5 OS=Homo sapiens OX=9606 GN=PSMA5 PE=1 SV=3	1	5	5	5	3	2	0	3	4	5	2	1	3	3	2	0	4	3	1	4	2	1	3	2	0	3	4	5	2	1	3	3	2	0	4	3	1	4	2	1	3	2
P28070	P28070	4	4	4	Proteasome subunit beta type-4	PSMB4	sp|P28070|PSB4_HUMAN Proteasome subunit beta type-4 OS=Homo sapiens OX=9606 GN=PSMB4 PE=1 SV=4	1	4	4	4	3	2	2	2	3	3	2	2	2	2	2	0	4	2	1	3	0	0	3	2	2	2	3	3	2	2	2	2	2	0	4	2	1	3	0	0	3	2
P28072	P28072	3	3	3	Proteasome subunit beta type-6	PSMB6	sp|P28072|PSB6_HUMAN Proteasome subunit beta type-6 OS=Homo sapiens OX=9606 GN=PSMB6 PE=1 SV=4	1	3	3	3	2	2	2	2	2	3	2	1	1	2	1	0	3	2	0	3	0	0	2	2	2	2	2	3	2	1	1	2	1	0	3	2	0	3	0	0	2	2
P28074	P28074	4	4	4	Proteasome subunit beta type-5	PSMB5	sp|P28074|PSB5_HUMAN Proteasome subunit beta type-5 OS=Homo sapiens OX=9606 GN=PSMB5 PE=1 SV=3	1	4	4	4	3	1	1	3	4	4	0	0	0	0	0	0	1	0	0	3	1	0	3	1	1	3	4	4	0	0	0	0	0	0	1	0	0	3	1	0	3	1
P28331	P28331	3	3	3	NADH-ubiquinone oxidoreductase 75 kDa subunit, mitochondrial	NDUFS1	sp|P28331|NDUS1_HUMAN NADH-ubiquinone oxidoreductase 75 kDa subunit, mitochondrial OS=Homo sapiens OX=9606 GN=NDUFS1 PE=1 SV=3	1	3	3	3	0	0	0	0	3	0	0	0	0	0	0	0	0	0	0	0	0	0	0	0	0	0	3	0	0	0	0	0	0	0	0	0	0	0	0	0	0	0
P28799	P28799	1	1	1	Granulins;Acrogranin;Paragranulin;Granulin-1;Granulin-2;Granulin-3;Granulin-4;Granulin-5;Granulin-6;Granulin-7	GRN	sp|P28799|GRN_HUMAN Progranulin OS=Homo sapiens OX=9606 GN=GRN PE=1 SV=2	1	1	1	1	0	0	0	0	1	0	0	0	0	0	0	0	0	0	0	0	0	0	0	0	0	0	1	0	0	0	0	0	0	0	0	0	0	0	0	0	0	0
P28838	P28838	2	2	2	Cytosol aminopeptidase	LAP3	sp|P28838|AMPL_HUMAN Cytosol aminopeptidase OS=Homo sapiens OX=9606 GN=LAP3 PE=1 SV=3	1	2	2	2	0	0	0	0	2	0	0	0	0	0	0	0	0	0	0	0	0	0	0	0	0	0	2	0	0	0	0	0	0	0	0	0	0	0	0	0	0	0
P28906	P28906	3	3	3	Hematopoietic progenitor cell antigen CD34	CD34	sp|P28906|CD34_HUMAN Hematopoietic progenitor cell antigen CD34 OS=Homo sapiens OX=9606 GN=CD34 PE=1 SV=2	1	3	3	3	2	2	3	3	1	3	2	2	2	2	3	2	2	2	3	2	3	3	2	2	3	3	1	3	2	2	2	2	3	2	2	2	3	2	3	3	2	2
P29034	P29034	3	3	3	Protein S100-A2	S100A2	sp|P29034|S10A2_HUMAN Protein S100-A2 OS=Homo sapiens OX=9606 GN=S100A2 PE=1 SV=3	1	3	3	3	2	2	2	2	3	3	2	2	2	2	2	2	3	3	1	3	2	2	2	2	2	2	3	3	2	2	2	2	2	2	3	3	1	3	2	2	2	2
P29373	P29373	3	3	3	Cellular retinoic acid-binding protein 2	CRABP2	sp|P29373|RABP2_HUMAN Cellular retinoic acid-binding protein 2 OS=Homo sapiens OX=9606 GN=CRABP2 PE=1 SV=2	1	3	3	3	2	1	1	0	3	3	0	2	0	1	0	0	1	1	0	3	0	0	2	1	1	0	3	3	0	2	0	1	0	0	1	1	0	3	0	0	2	1
P29401	P29401	8	8	8	Transketolase	TKT	sp|P29401|TKT_HUMAN Transketolase OS=Homo sapiens OX=9606 GN=TKT PE=1 SV=3	1	8	8	8	4	1	0	0	8	6	0	0	0	2	1	0	0	0	0	2	0	0	4	1	0	0	8	6	0	0	0	2	1	0	0	0	0	2	0	0	4	1
P29508	P29508	18	18	7	Serpin B3	SERPINB3	sp|P29508|SPB3_HUMAN Serpin B3 OS=Homo sapiens OX=9606 GN=SERPINB3 PE=1 SV=2	1	18	18	7	13	11	14	12	18	18	11	12	11	13	9	7	13	16	8	17	10	11	13	11	14	12	18	18	11	12	11	13	9	7	13	16	8	17	10	11	3	1
P29622	P29622	4	4	4	Kallistatin	SERPINA4	sp|P29622|KAIN_HUMAN Kallistatin OS=Homo sapiens OX=9606 GN=SERPINA4 PE=1 SV=3	1	4	4	4	4	3	4	4	2	3	4	2	1	1	1	0	0	4	4	3	4	2	4	3	4	4	2	3	4	2	1	1	1	0	0	4	4	3	4	2	4	3
P29692	P29692	4	4	4	Elongation factor 1-delta	EEF1D	sp|P29692|EF1D_HUMAN Elongation factor 1-delta OS=Homo sapiens OX=9606 GN=EEF1D PE=1 SV=5	1	4	4	4	0	1	0	0	4	1	0	0	0	0	0	0	1	0	0	2	0	0	0	1	0	0	4	1	0	0	0	0	0	0	1	0	0	2	0	0	0	1
P29966	P29966	3	3	3	Myristoylated alanine-rich C-kinase substrate	MARCKS	sp|P29966|MARCS_HUMAN Myristoylated alanine-rich C-kinase substrate OS=Homo sapiens OX=9606 GN=MARCKS PE=1 SV=4	1	3	3	3	1	2	0	1	1	3	0	2	1	2	1	0	0	2	2	2	2	2	1	2	0	1	1	3	0	2	1	2	1	0	0	2	2	2	2	2	1	2
P29972	P29972	1	1	1	Aquaporin-1	AQP1	sp|P29972|AQP1_HUMAN Aquaporin-1 OS=Homo sapiens OX=9606 GN=AQP1 PE=1 SV=3	1	1	1	1	1	1	1	1	1	1	0	0	0	0	1	0	0	1	1	1	1	1	1	1	1	1	1	1	0	0	0	0	1	0	0	1	1	1	1	1	1	1
P30041	P30041	5	5	5	Peroxiredoxin-6	PRDX6	sp|P30041|PRDX6_HUMAN Peroxiredoxin-6 OS=Homo sapiens OX=9606 GN=PRDX6 PE=1 SV=3	1	5	5	5	3	2	4	2	5	4	0	2	1	3	1	0	2	1	1	4	1	0	3	2	4	2	5	4	0	2	1	3	1	0	2	1	1	4	1	0	3	2
P30044	P30044	2	2	2	Peroxiredoxin-5, mitochondrial	PRDX5	sp|P30044|PRDX5_HUMAN Peroxiredoxin-5, mitochondrial OS=Homo sapiens OX=9606 GN=PRDX5 PE=1 SV=4	1	2	2	2	0	0	0	0	2	0	0	0	0	0	0	0	0	0	0	1	0	0	0	0	0	0	2	0	0	0	0	0	0	0	0	0	0	1	0	0	0	0
P30048	P30048	1	1	1	Thioredoxin-dependent peroxide reductase, mitochondrial	PRDX3	sp|P30048|PRDX3_HUMAN Thioredoxin-dependent peroxide reductase, mitochondrial OS=Homo sapiens OX=9606 GN=PRDX3 PE=1 SV=3	1	1	1	1	0	0	0	0	1	1	0	0	0	0	0	0	0	0	0	0	0	0	0	0	0	0	1	1	0	0	0	0	0	0	0	0	0	0	0	0	0	0
P30050	P30050	5	5	5	60S ribosomal protein L12	RPL12	sp|P30050|RL12_HUMAN 60S ribosomal protein L12 OS=Homo sapiens OX=9606 GN=RPL12 PE=1 SV=1	1	5	5	5	0	1	0	0	5	2	0	0	0	1	0	0	0	0	1	2	0	0	0	1	0	0	5	2	0	0	0	1	0	0	0	0	1	2	0	0	0	1
P30084	P30084	3	3	3	Enoyl-CoA hydratase, mitochondrial	ECHS1	sp|P30084|ECHM_HUMAN Enoyl-CoA hydratase, mitochondrial OS=Homo sapiens OX=9606 GN=ECHS1 PE=1 SV=4	1	3	3	3	0	0	0	0	3	0	0	0	0	0	0	0	0	0	0	1	0	0	0	0	0	0	3	0	0	0	0	0	0	0	0	0	0	1	0	0	0	0
P30085	P30085	3	3	3	UMP-CMP kinase	CMPK1	sp|P30085|KCY_HUMAN UMP-CMP kinase OS=Homo sapiens OX=9606 GN=CMPK1 PE=1 SV=3	1	3	3	3	0	0	0	0	3	1	0	0	0	0	0	0	0	0	0	1	0	0	0	0	0	0	3	1	0	0	0	0	0	0	0	0	0	1	0	0	0	0
P30086	P30086	4	4	4	Phosphatidylethanolamine-binding protein 1;Hippocampal cholinergic neurostimulating peptide	PEBP1	sp|P30086|PEBP1_HUMAN Phosphatidylethanolamine-binding protein 1 OS=Homo sapiens OX=9606 GN=PEBP1 PE=1 SV=3	1	4	4	4	4	2	2	2	4	2	0	1	2	1	2	1	0	3	0	3	0	0	4	2	2	2	4	2	0	1	2	1	2	1	0	3	0	3	0	0	4	2
P30101	P30101	11	11	11	Protein disulfide-isomerase A3	PDIA3	sp|P30101|PDIA3_HUMAN Protein disulfide-isomerase A3 OS=Homo sapiens OX=9606 GN=PDIA3 PE=1 SV=4	1	11	11	11	0	0	0	0	11	2	0	0	0	1	0	0	0	0	0	6	0	0	0	0	0	0	11	2	0	0	0	1	0	0	0	0	0	6	0	0	0	0
P30153;P30154	P30153	5;1	5;1	5;1	Serine/threonine-protein phosphatase 2A 65 kDa regulatory subunit A alpha isoform	PPP2R1A	sp|P30153|2AAA_HUMAN Serine/threonine-protein phosphatase 2A 65 kDa regulatory subunit A alpha isoform OS=Homo sapiens OX=9606 GN=PPP2R1A PE=1 SV=4	2	5	5	5	0	0	0	0	5	1	0	0	0	0	0	0	0	0	0	2	0	0	0	0	0	0	5	1	0	0	0	0	0	0	0	0	0	2	0	0	0	0
P30408	P30408	1	1	1	Transmembrane 4 L6 family member 1	TM4SF1	sp|P30408|T4S1_HUMAN Transmembrane 4 L6 family member 1 OS=Homo sapiens OX=9606 GN=TM4SF1 PE=1 SV=1	1	1	1	1	1	1	1	1	1	1	1	1	1	1	1	1	1	1	1	1	1	1	1	1	1	1	1	1	1	1	1	1	1	1	1	1	1	1	1	1	1	1
P30519	P30519	1	1	1	Heme oxygenase 2	HMOX2	sp|P30519|HMOX2_HUMAN Heme oxygenase 2 OS=Homo sapiens OX=9606 GN=HMOX2 PE=1 SV=2	1	1	1	1	0	0	0	0	1	0	0	0	0	0	0	0	0	0	0	0	0	0	0	0	0	0	1	0	0	0	0	0	0	0	0	0	0	0	0	0	0	0
P30622	P30622	4	4	4	CAP-Gly domain-containing linker protein 1	CLIP1	sp|P30622|CLIP1_HUMAN CAP-Gly domain-containing linker protein 1 OS=Homo sapiens OX=9606 GN=CLIP1 PE=1 SV=2	1	4	4	4	0	0	0	0	4	0	0	0	0	0	0	0	0	0	0	0	0	0	0	0	0	0	4	0	0	0	0	0	0	0	0	0	0	0	0	0	0	0
P30740	P30740	1	1	1	Leukocyte elastase inhibitor	SERPINB1	sp|P30740|ILEU_HUMAN Leukocyte elastase inhibitor OS=Homo sapiens OX=9606 GN=SERPINB1 PE=1 SV=1	1	1	1	1	0	0	0	0	1	1	0	0	0	0	0	0	0	0	0	1	0	0	0	0	0	0	1	1	0	0	0	0	0	0	0	0	0	1	0	0	0	0
P30838	P30838	1	1	1	Aldehyde dehydrogenase, dimeric NADP-preferring	ALDH3A1	sp|P30838|AL3A1_HUMAN Aldehyde dehydrogenase, dimeric NADP-preferring OS=Homo sapiens OX=9606 GN=ALDH3A1 PE=1 SV=3	1	1	1	1	0	0	0	0	1	0	0	0	0	0	0	0	0	0	0	1	0	0	0	0	0	0	1	0	0	0	0	0	0	0	0	0	0	1	0	0	0	0
P31025;Q5VSP4	P31025;Q5VSP4	4;2	4;2	4;2	Lipocalin-1;Putative lipocalin 1-like protein 1	LCN1;LCN1P1	sp|P31025|LCN1_HUMAN Lipocalin-1 OS=Homo sapiens OX=9606 GN=LCN1 PE=1 SV=1;sp|Q5VSP4|LC1L1_HUMAN Putative lipocalin 1-like protein 1 OS=Homo sapiens OX=9606 GN=LCN1P1 PE=5 SV=1	2	4	4	4	4	4	4	4	4	4	4	4	3	4	4	4	4	4	4	4	4	4	4	4	4	4	4	4	4	4	3	4	4	4	4	4	4	4	4	4	4	4
P31151	P31151	9	9	4	Protein S100-A7	S100A7	sp|P31151|S10A7_HUMAN Protein S100-A7 OS=Homo sapiens OX=9606 GN=S100A7 PE=1 SV=4	1	9	9	4	8	7	6	8	9	8	8	7	8	5	8	8	8	8	5	8	8	5	8	7	6	8	9	8	8	7	8	5	8	8	8	8	5	8	8	5	4	3
P31930	P31930	7	7	7	Cytochrome b-c1 complex subunit 1, mitochondrial	UQCRC1	sp|P31930|QCR1_HUMAN Cytochrome b-c1 complex subunit 1, mitochondrial OS=Homo sapiens OX=9606 GN=UQCRC1 PE=1 SV=3	1	7	7	7	0	0	0	1	7	0	0	0	0	0	0	1	0	1	0	2	0	1	0	0	0	1	7	0	0	0	0	0	0	1	0	1	0	2	0	1	0	0
P31943	P31943	6	6	2	Heterogeneous nuclear ribonucleoprotein H;Heterogeneous nuclear ribonucleoprotein H, N-terminally processed	HNRNPH1	sp|P31943|HNRH1_HUMAN Heterogeneous nuclear ribonucleoprotein H OS=Homo sapiens OX=9606 GN=HNRNPH1 PE=1 SV=4	1	6	6	2	0	0	2	1	6	2	0	0	0	0	0	0	0	1	0	2	0	0	0	0	2	1	6	2	0	0	0	0	0	0	0	1	0	2	0	0	0	0
P31944	P31944	16	16	16	Caspase-14;Caspase-14 subunit p17, mature form;Caspase-14 subunit p10, mature form;Caspase-14 subunit p20, intermediate form;Caspase-14 subunit p8, intermediate form	CASP14	sp|P31944|CASPE_HUMAN Caspase-14 OS=Homo sapiens OX=9606 GN=CASP14 PE=1 SV=2	1	16	16	16	15	13	13	12	14	15	10	11	12	12	7	9	14	15	8	15	12	12	15	13	13	12	14	15	10	11	12	12	7	9	14	15	8	15	12	12	15	13
P31946	P31946	11	7	6	14-3-3 protein beta/alpha;14-3-3 protein beta/alpha, N-terminally processed	YWHAB	sp|P31946|1433B_HUMAN 14-3-3 protein beta/alpha OS=Homo sapiens OX=9606 GN=YWHAB PE=1 SV=3	1	11	7	6	5	6	5	4	11	7	4	5	6	5	5	4	4	8	6	8	7	5	2	2	2	2	7	3	1	1	2	1	1	1	1	4	2	4	3	1	2	2
P31947	P31947	17	17	14	14-3-3 protein sigma	SFN	sp|P31947|1433S_HUMAN 14-3-3 protein sigma OS=Homo sapiens OX=9606 GN=SFN PE=1 SV=1	1	17	17	14	9	7	6	7	17	10	7	12	6	9	9	7	7	7	6	13	4	5	9	7	6	7	17	10	7	12	6	9	9	7	7	7	6	13	4	5	6	4
P31949	P31949	4	4	4	Protein S100-A11;Protein S100-A11, N-terminally processed	S100A11	sp|P31949|S10AB_HUMAN Protein S100-A11 OS=Homo sapiens OX=9606 GN=S100A11 PE=1 SV=2	1	4	4	4	2	1	2	2	4	3	2	2	0	1	0	0	0	1	2	3	1	1	2	1	2	2	4	3	2	2	0	1	0	0	0	1	2	3	1	1	2	1
P32119	P32119	8	7	7	Peroxiredoxin-2	PRDX2	sp|P32119|PRDX2_HUMAN Peroxiredoxin-2 OS=Homo sapiens OX=9606 GN=PRDX2 PE=1 SV=5	1	8	7	7	7	4	6	5	8	8	5	4	3	2	3	3	7	8	1	7	4	3	6	3	5	4	7	7	4	3	2	1	2	2	6	7	0	6	3	2	6	3
P32320	P32320	1	1	1	Cytidine deaminase	CDA	sp|P32320|CDD_HUMAN Cytidine deaminase OS=Homo sapiens OX=9606 GN=CDA PE=1 SV=2	1	1	1	1	0	0	0	0	1	1	0	0	0	0	0	0	0	0	0	0	0	0	0	0	0	0	1	1	0	0	0	0	0	0	0	0	0	0	0	0	0	0
P32926	P32926	2	2	2	Desmoglein-3	DSG3	sp|P32926|DSG3_HUMAN Desmoglein-3 OS=Homo sapiens OX=9606 GN=DSG3 PE=1 SV=2	1	2	2	2	0	0	0	0	2	0	0	0	0	0	0	0	0	0	0	0	0	0	0	0	0	0	2	0	0	0	0	0	0	0	0	0	0	0	0	0	0	0
P32942	P32942	2	2	2	Intercellular adhesion molecule 3	ICAM3	sp|P32942|ICAM3_HUMAN Intercellular adhesion molecule 3 OS=Homo sapiens OX=9606 GN=ICAM3 PE=1 SV=2	1	2	2	2	0	1	1	2	2	1	1	1	1	1	2	0	0	2	2	2	2	1	0	1	1	2	2	1	1	1	1	1	2	0	0	2	2	2	2	1	0	1
P32969	P32969	3	3	3	60S ribosomal protein L9	RPL9	sp|P32969|RL9_HUMAN 60S ribosomal protein L9 OS=Homo sapiens OX=9606 GN=RPL9 PE=1 SV=1	1	3	3	3	0	0	0	0	3	0	0	1	1	0	0	0	0	0	0	1	0	0	0	0	0	0	3	0	0	1	1	0	0	0	0	0	0	1	0	0	0	0
P33121;Q9ULC5	P33121;Q9ULC5	2;1	2;1	2;1	Long-chain-fatty-acid--CoA ligase 1;Long-chain-fatty-acid--CoA ligase 5	ACSL1;ACSL5	sp|P33121|ACSL1_HUMAN Long-chain-fatty-acid--CoA ligase 1 OS=Homo sapiens OX=9606 GN=ACSL1 PE=1 SV=1;sp|Q9ULC5|ACSL5_HUMAN Long-chain-fatty-acid--CoA ligase 5 OS=Homo sapiens OX=9606 GN=ACSL5 PE=1 SV=1	2	2	2	2	0	0	0	0	2	0	0	0	0	0	0	0	0	0	0	0	0	0	0	0	0	0	2	0	0	0	0	0	0	0	0	0	0	0	0	0	0	0
P33151	P33151	2	2	2	Cadherin-5	CDH5	sp|P33151|CADH5_HUMAN Cadherin-5 OS=Homo sapiens OX=9606 GN=CDH5 PE=1 SV=5	1	2	2	2	0	0	0	0	0	0	0	0	0	0	0	0	0	1	1	2	2	1	0	0	0	0	0	0	0	0	0	0	0	0	0	1	1	2	2	1	0	0
P33176;O60282;Q12840	P33176	7;3;3	7;3;3	7;3;3	Kinesin-1 heavy chain	KIF5B	sp|P33176|KINH_HUMAN Kinesin-1 heavy chain OS=Homo sapiens OX=9606 GN=KIF5B PE=1 SV=1	3	7	7	7	0	0	0	0	6	0	0	0	0	0	0	0	1	1	1	1	1	1	0	0	0	0	6	0	0	0	0	0	0	0	1	1	1	1	1	1	0	0
P34897	P34897	1	1	1	Serine hydroxymethyltransferase, mitochondrial	SHMT2	sp|P34897|GLYM_HUMAN Serine hydroxymethyltransferase, mitochondrial OS=Homo sapiens OX=9606 GN=SHMT2 PE=1 SV=3	1	1	1	1	0	0	0	0	1	0	0	0	0	0	0	0	0	0	0	0	0	0	0	0	0	0	1	0	0	0	0	0	0	0	0	0	0	0	0	0	0	0
P35221	P35221	4	4	4	Catenin alpha-1	CTNNA1	sp|P35221|CTNA1_HUMAN Catenin alpha-1 OS=Homo sapiens OX=9606 GN=CTNNA1 PE=1 SV=1	1	4	4	4	0	0	0	0	4	0	0	0	0	0	0	0	0	0	0	0	0	0	0	0	0	0	4	0	0	0	0	0	0	0	0	0	0	0	0	0	0	0
P35222	P35222	6	1	1	Catenin beta-1	CTNNB1	sp|P35222|CTNB1_HUMAN Catenin beta-1 OS=Homo sapiens OX=9606 GN=CTNNB1 PE=1 SV=1	1	6	1	1	3	0	3	1	4	4	4	3	1	0	2	0	4	6	4	5	4	3	0	0	0	0	0	0	1	0	0	0	1	0	1	1	1	0	1	1	0	0
P35232	P35232	5	5	5	Prohibitin	PHB	sp|P35232|PHB_HUMAN Prohibitin OS=Homo sapiens OX=9606 GN=PHB PE=1 SV=1	1	5	5	5	0	0	0	0	5	1	0	0	0	0	0	0	0	0	0	1	0	0	0	0	0	0	5	1	0	0	0	0	0	0	0	0	0	1	0	0	0	0
P35241	P35241	12	2	2	Radixin	RDX	sp|P35241|RADI_HUMAN Radixin OS=Homo sapiens OX=9606 GN=RDX PE=1 SV=1	1	12	2	2	9	11	9	8	10	12	7	9	8	10	8	8	5	11	9	9	10	9	1	2	1	2	2	2	0	1	1	1	1	1	0	1	1	1	1	1	1	2
P35268	P35268	2	2	2	60S ribosomal protein L22	RPL22	sp|P35268|RL22_HUMAN 60S ribosomal protein L22 OS=Homo sapiens OX=9606 GN=RPL22 PE=1 SV=2	1	2	2	2	0	0	0	0	2	2	0	0	0	0	0	0	0	0	0	1	0	0	0	0	0	0	2	2	0	0	0	0	0	0	0	0	0	1	0	0	0	0
P35321	P35321	5	1	1	Cornifin-A	SPRR1A	sp|P35321|SPR1A_HUMAN Cornifin-A OS=Homo sapiens OX=9606 GN=SPRR1A PE=1 SV=2	1	5	1	1	1	3	2	2	5	4	1	4	2	1	1	2	3	1	2	4	2	2	0	1	0	0	1	1	0	1	0	0	0	0	0	0	0	1	0	0	0	1
P35442	P35442	4	3	3	Thrombospondin-2	THBS2	sp|P35442|TSP2_HUMAN Thrombospondin-2 OS=Homo sapiens OX=9606 GN=THBS2 PE=1 SV=2	1	4	3	3	1	1	1	1	4	1	1	0	0	0	1	0	0	1	1	1	1	1	0	0	0	0	3	0	0	0	0	0	0	0	0	0	0	0	0	0	0	0
P35527;CON__P35527	P35527;CON__P35527	29;28	28;27	28;27	Keratin, type I cytoskeletal 9	KRT9	sp|P35527|K1C9_HUMAN Keratin, type I cytoskeletal 9 OS=Homo sapiens OX=9606 GN=KRT9 PE=1 SV=3;	2	29	28	28	22	21	23	25	24	26	23	24	24	22	22	25	20	26	23	23	24	23	21	20	22	24	23	25	22	23	23	21	21	24	19	25	22	22	23	22	21	20
P35542	P35542	7	7	7	Serum amyloid A-4 protein	SAA4	sp|P35542|SAA4_HUMAN Serum amyloid A-4 protein OS=Homo sapiens OX=9606 GN=SAA4 PE=1 SV=2	1	7	7	7	7	5	7	7	7	7	7	5	6	4	7	5	5	7	6	6	7	6	7	5	7	7	7	7	7	5	6	4	7	5	5	7	6	6	7	6	7	5
P35579;P35749;P35580;REV__Q9UKV3	P35579	85;11;8;1	85;11;8;1	80;6;5;1	Myosin-9	MYH9	sp|P35579|MYH9_HUMAN Myosin-9 OS=Homo sapiens OX=9606 GN=MYH9 PE=1 SV=4	4	85	85	80	32	26	27	32	85	43	13	25	14	19	13	20	9	30	16	34	13	17	32	26	27	32	85	43	13	25	14	19	13	20	9	30	16	34	13	17	31	25
P35606	P35606	1	1	1	Coatomer subunit beta	COPB2	sp|P35606|COPB2_HUMAN Coatomer subunit beta OS=Homo sapiens OX=9606 GN=COPB2 PE=1 SV=2	1	1	1	1	0	0	0	0	1	0	0	0	0	0	0	0	0	0	0	0	0	0	0	0	0	0	1	0	0	0	0	0	0	0	0	0	0	0	0	0	0	0
P35754	P35754	3	3	3	Glutaredoxin-1	GLRX	sp|P35754|GLRX1_HUMAN Glutaredoxin-1 OS=Homo sapiens OX=9606 GN=GLRX PE=1 SV=2	1	3	3	3	2	1	2	1	2	3	0	1	1	0	0	0	2	2	0	1	1	1	2	1	2	1	2	3	0	1	1	0	0	0	2	2	0	1	1	1	2	1
P35858	P35858	7	7	7	Insulin-like growth factor-binding protein complex acid labile subunit	IGFALS	sp|P35858|ALS_HUMAN Insulin-like growth factor-binding protein complex acid labile subunit OS=Homo sapiens OX=9606 GN=IGFALS PE=1 SV=1	1	7	7	7	4	4	3	1	1	2	1	0	0	3	5	0	4	6	6	5	4	3	4	4	3	1	1	2	1	0	0	3	5	0	4	6	6	5	4	3	4	4
P35998	P35998	5	5	5	26S protease regulatory subunit 7	PSMC2	sp|P35998|PRS7_HUMAN 26S proteasome regulatory subunit 7 OS=Homo sapiens OX=9606 GN=PSMC2 PE=1 SV=3	1	5	5	5	1	1	2	2	5	2	2	2	1	2	2	1	1	1	1	3	1	1	1	1	2	2	5	2	2	2	1	2	2	1	1	1	1	3	1	1	1	1
P36542	P36542	3	3	3	ATP synthase subunit gamma, mitochondrial	ATP5C1	sp|P36542|ATPG_HUMAN ATP synthase subunit gamma, mitochondrial OS=Homo sapiens OX=9606 GN=ATP5F1C PE=1 SV=1	1	3	3	3	0	0	0	0	3	0	0	0	0	0	0	0	0	0	0	1	0	0	0	0	0	0	3	0	0	0	0	0	0	0	0	0	0	1	0	0	0	0
P36578	P36578	1	1	1	60S ribosomal protein L4	RPL4	sp|P36578|RL4_HUMAN 60S ribosomal protein L4 OS=Homo sapiens OX=9606 GN=RPL4 PE=1 SV=5	1	1	1	1	0	0	0	0	1	0	0	0	0	0	0	0	0	0	0	1	0	0	0	0	0	0	1	0	0	0	0	0	0	0	0	0	0	1	0	0	0	0
P36952	P36952	12	12	12	Serpin B5	SERPINB5	sp|P36952|SPB5_HUMAN Serpin B5 OS=Homo sapiens OX=9606 GN=SERPINB5 PE=1 SV=2	1	12	12	12	1	0	0	0	12	5	0	2	0	0	0	0	2	0	0	10	1	0	1	0	0	0	12	5	0	2	0	0	0	0	2	0	0	10	1	0	1	0
P36955	P36955	8	8	6	Pigment epithelium-derived factor	SERPINF1	sp|P36955|PEDF_HUMAN Pigment epithelium-derived factor OS=Homo sapiens OX=9606 GN=SERPINF1 PE=1 SV=4	1	8	8	6	5	4	5	4	8	5	5	2	2	4	6	2	5	7	8	7	7	6	5	4	5	4	8	5	5	2	2	4	6	2	5	7	8	7	7	6	3	2
P36957	P36957	2	2	2	Dihydrolipoyllysine-residue succinyltransferase component of 2-oxoglutarate dehydrogenase complex, mitochondrial	DLST	sp|P36957|ODO2_HUMAN Dihydrolipoyllysine-residue succinyltransferase component of 2-oxoglutarate dehydrogenase complex, mitochondrial OS=Homo sapiens OX=9606 GN=DLST PE=1 SV=4	1	2	2	2	0	1	0	0	2	0	0	0	0	0	0	0	0	0	0	0	0	0	0	1	0	0	2	0	0	0	0	0	0	0	0	0	0	0	0	0	0	1
P36980	P36980	4	2	2	Complement factor H-related protein 2	CFHR2	sp|P36980|FHR2_HUMAN Complement factor H-related protein 2 OS=Homo sapiens OX=9606 GN=CFHR2 PE=1 SV=1	1	4	2	2	2	3	2	2	2	2	2	2	1	0	0	0	3	4	4	4	4	3	0	1	0	0	1	0	0	0	0	0	0	0	1	2	2	2	2	1	0	1
P37802	P37802	9	9	9	Transgelin-2	TAGLN2	sp|P37802|TAGL2_HUMAN Transgelin-2 OS=Homo sapiens OX=9606 GN=TAGLN2 PE=1 SV=3	1	9	9	9	1	1	1	1	9	2	0	4	0	2	1	0	0	3	3	6	1	0	1	1	1	1	9	2	0	4	0	2	1	0	0	3	3	6	1	0	1	1
P37837	P37837	6	6	6	Transaldolase	TALDO1	sp|P37837|TALDO_HUMAN Transaldolase OS=Homo sapiens OX=9606 GN=TALDO1 PE=1 SV=2	1	6	6	6	4	3	3	3	5	5	1	2	1	2	1	1	5	3	2	6	2	2	4	3	3	3	5	5	1	2	1	2	1	1	5	3	2	6	2	2	4	3
P38606	P38606	4	4	4	V-type proton ATPase catalytic subunit A	ATP6V1A	sp|P38606|VATA_HUMAN V-type proton ATPase catalytic subunit A OS=Homo sapiens OX=9606 GN=ATP6V1A PE=1 SV=2	1	4	4	4	0	0	0	0	4	1	0	0	0	0	0	0	0	0	0	0	0	1	0	0	0	0	4	1	0	0	0	0	0	0	0	0	0	0	0	1	0	0
P38646	P38646	11	11	11	Stress-70 protein, mitochondrial	HSPA9	sp|P38646|GRP75_HUMAN Stress-70 protein, mitochondrial OS=Homo sapiens OX=9606 GN=HSPA9 PE=1 SV=2	1	11	11	11	0	0	0	0	11	0	0	0	0	0	0	0	0	0	0	0	0	0	0	0	0	0	11	0	0	0	0	0	0	0	0	0	0	0	0	0	0	0
P39023	P39023	7	7	7	60S ribosomal protein L3	RPL3	sp|P39023|RL3_HUMAN 60S ribosomal protein L3 OS=Homo sapiens OX=9606 GN=RPL3 PE=1 SV=2	1	7	7	7	0	0	0	0	7	0	1	0	0	1	0	0	1	0	0	1	0	0	0	0	0	0	7	0	1	0	0	1	0	0	1	0	0	1	0	0	0	0
P40121	P40121	5	5	5	Macrophage-capping protein	CAPG	sp|P40121|CAPG_HUMAN Macrophage-capping protein OS=Homo sapiens OX=9606 GN=CAPG PE=1 SV=2	1	5	5	5	0	0	0	0	5	1	0	0	0	0	0	0	0	0	0	5	0	0	0	0	0	0	5	1	0	0	0	0	0	0	0	0	0	5	0	0	0	0
P40227	P40227	3	3	3	T-complex protein 1 subunit zeta	CCT6A	sp|P40227|TCPZ_HUMAN T-complex protein 1 subunit zeta OS=Homo sapiens OX=9606 GN=CCT6A PE=1 SV=3	1	3	3	3	0	0	0	0	3	0	0	0	0	0	0	0	0	0	0	1	0	0	0	0	0	0	3	0	0	0	0	0	0	0	0	0	0	1	0	0	0	0
P40763	P40763	3	3	3	Signal transducer and activator of transcription 3	STAT3	sp|P40763|STAT3_HUMAN Signal transducer and activator of transcription 3 OS=Homo sapiens OX=9606 GN=STAT3 PE=1 SV=2	1	3	3	3	0	0	0	0	3	0	0	0	0	0	0	0	0	0	0	1	0	0	0	0	0	0	3	0	0	0	0	0	0	0	0	0	0	1	0	0	0	0
P40925	P40925	4	4	4	Malate dehydrogenase, cytoplasmic	MDH1	sp|P40925|MDHC_HUMAN Malate dehydrogenase, cytoplasmic OS=Homo sapiens OX=9606 GN=MDH1 PE=1 SV=4	1	4	4	4	1	0	0	0	4	3	0	0	0	0	1	0	0	0	0	3	0	0	1	0	0	0	4	3	0	0	0	0	1	0	0	0	0	3	0	0	1	0
P40926	P40926	12	12	12	Malate dehydrogenase, mitochondrial	MDH2	sp|P40926|MDHM_HUMAN Malate dehydrogenase, mitochondrial OS=Homo sapiens OX=9606 GN=MDH2 PE=1 SV=3	1	12	12	12	6	3	2	0	12	7	0	1	0	1	0	0	2	3	1	5	1	2	6	3	2	0	12	7	0	1	0	1	0	0	2	3	1	5	1	2	6	3
P40939	P40939	8	8	8	Trifunctional enzyme subunit alpha, mitochondrial;Long-chain enoyl-CoA hydratase;Long chain 3-hydroxyacyl-CoA dehydrogenase	HADHA	sp|P40939|ECHA_HUMAN Trifunctional enzyme subunit alpha, mitochondrial OS=Homo sapiens OX=9606 GN=HADHA PE=1 SV=2	1	8	8	8	0	0	0	0	8	1	0	0	0	0	1	0	0	0	0	2	0	0	0	0	0	0	8	1	0	0	0	0	1	0	0	0	0	2	0	0	0	0
P42357	P42357	13	13	13	Histidine ammonia-lyase	HAL	sp|P42357|HUTH_HUMAN Histidine ammonia-lyase OS=Homo sapiens OX=9606 GN=HAL PE=1 SV=1	1	13	13	13	10	3	6	2	1	13	3	1	1	3	2	1	7	7	1	9	2	1	10	3	6	2	1	13	3	1	1	3	2	1	7	7	1	9	2	1	10	3
P42704	P42704	5	5	5	Leucine-rich PPR motif-containing protein, mitochondrial	LRPPRC	sp|P42704|LPPRC_HUMAN Leucine-rich PPR motif-containing protein, mitochondrial OS=Homo sapiens OX=9606 GN=LRPPRC PE=1 SV=3	1	5	5	5	0	0	0	0	5	0	0	0	0	0	0	0	0	0	0	0	0	0	0	0	0	0	5	0	0	0	0	0	0	0	0	0	0	0	0	0	0	0
P43034	P43034	2	2	2	Platelet-activating factor acetylhydrolase IB subunit alpha	PAFAH1B1	sp|P43034|LIS1_HUMAN Platelet-activating factor acetylhydrolase IB subunit alpha OS=Homo sapiens OX=9606 GN=PAFAH1B1 PE=1 SV=2	1	2	2	2	0	0	0	0	2	0	0	0	0	0	0	0	0	0	0	0	0	0	0	0	0	0	2	0	0	0	0	0	0	0	0	0	0	0	0	0	0	0
P43307	P43307	2	2	2	Translocon-associated protein subunit alpha	SSR1	sp|P43307|SSRA_HUMAN Translocon-associated protein subunit alpha OS=Homo sapiens OX=9606 GN=SSR1 PE=1 SV=3	1	2	2	2	1	0	0	1	2	2	0	0	0	0	0	0	1	0	0	1	0	0	1	0	0	1	2	2	0	0	0	0	0	0	1	0	0	1	0	0	1	0
P43487	P43487	1	1	1	Ran-specific GTPase-activating protein	RANBP1	sp|P43487|RANG_HUMAN Ran-specific GTPase-activating protein OS=Homo sapiens OX=9606 GN=RANBP1 PE=1 SV=1	1	1	1	1	0	0	0	0	1	0	0	0	0	0	0	0	0	0	0	0	0	0	0	0	0	0	1	0	0	0	0	0	0	0	0	0	0	0	0	0	0	0
P43490	P43490	8	8	8	Nicotinamide phosphoribosyltransferase	NAMPT	sp|P43490|NAMPT_HUMAN Nicotinamide phosphoribosyltransferase OS=Homo sapiens OX=9606 GN=NAMPT PE=1 SV=1	1	8	8	8	0	1	0	1	8	3	0	1	0	1	0	0	0	0	1	4	0	0	0	1	0	1	8	3	0	1	0	1	0	0	0	0	1	4	0	0	0	1
P43652;CON__REFSEQ:XP_585019	P43652	20;1	20;1	20;1	Afamin	AFM	sp|P43652|AFAM_HUMAN Afamin OS=Homo sapiens OX=9606 GN=AFM PE=1 SV=1	2	20	20	20	5	5	6	4	3	4	2	1	4	1	2	1	16	19	19	20	19	19	5	5	6	4	3	4	2	1	4	1	2	1	16	19	19	20	19	19	5	5
P45880	P45880	8	8	8	Voltage-dependent anion-selective channel protein 2	VDAC2	sp|P45880|VDAC2_HUMAN Voltage-dependent anion-selective channel protein 2 OS=Homo sapiens OX=9606 GN=VDAC2 PE=1 SV=2	1	8	8	8	3	1	2	2	8	8	0	2	1	1	0	0	3	4	0	5	0	0	3	1	2	2	8	8	0	2	1	1	0	0	3	4	0	5	0	0	3	1
P45974	P45974	4	4	4	Ubiquitin carboxyl-terminal hydrolase 5	USP5	sp|P45974|UBP5_HUMAN Ubiquitin carboxyl-terminal hydrolase 5 OS=Homo sapiens OX=9606 GN=USP5 PE=1 SV=2	1	4	4	4	1	1	1	1	4	1	1	1	1	0	1	0	0	0	0	1	0	0	1	1	1	1	4	1	1	1	1	0	1	0	0	0	0	1	0	0	1	1
P46459	P46459	2	2	2	Vesicle-fusing ATPase	NSF	sp|P46459|NSF_HUMAN Vesicle-fusing ATPase OS=Homo sapiens OX=9606 GN=NSF PE=1 SV=3	1	2	2	2	0	0	0	0	2	0	0	0	0	0	0	0	0	0	0	0	0	0	0	0	0	0	2	0	0	0	0	0	0	0	0	0	0	0	0	0	0	0
P46777	P46777	3	3	3	60S ribosomal protein L5	RPL5	sp|P46777|RL5_HUMAN 60S ribosomal protein L5 OS=Homo sapiens OX=9606 GN=RPL5 PE=1 SV=3	1	3	3	3	0	0	0	0	3	0	0	1	0	0	0	0	0	0	0	0	0	0	0	0	0	0	3	0	0	1	0	0	0	0	0	0	0	0	0	0	0	0
P46781	P46781	4	4	4	40S ribosomal protein S9	RPS9	sp|P46781|RS9_HUMAN 40S ribosomal protein S9 OS=Homo sapiens OX=9606 GN=RPS9 PE=1 SV=3	1	4	4	4	0	0	1	0	4	0	0	0	0	0	0	0	0	0	0	2	0	0	0	0	1	0	4	0	0	0	0	0	0	0	0	0	0	2	0	0	0	0
P46782	P46782	2	2	2	40S ribosomal protein S5;40S ribosomal protein S5, N-terminally processed	RPS5	sp|P46782|RS5_HUMAN 40S ribosomal protein S5 OS=Homo sapiens OX=9606 GN=RPS5 PE=1 SV=4	1	2	2	2	0	0	0	0	2	0	0	0	0	0	0	0	0	0	0	1	0	0	0	0	0	0	2	0	0	0	0	0	0	0	0	0	0	1	0	0	0	0
P46940	P46940	28	28	28	Ras GTPase-activating-like protein IQGAP1	IQGAP1	sp|P46940|IQGA1_HUMAN Ras GTPase-activating-like protein IQGAP1 OS=Homo sapiens OX=9606 GN=IQGAP1 PE=1 SV=1	1	28	28	28	1	2	0	0	28	1	1	0	0	2	0	0	1	2	0	8	1	0	1	2	0	0	28	1	1	0	0	2	0	0	1	2	0	8	1	0	1	2
P47755	P47755	2	2	2	F-actin-capping protein subunit alpha-2	CAPZA2	sp|P47755|CAZA2_HUMAN F-actin-capping protein subunit alpha-2 OS=Homo sapiens OX=9606 GN=CAPZA2 PE=1 SV=3	1	2	2	2	0	0	0	0	2	0	0	0	0	0	0	0	0	0	0	0	0	0	0	0	0	0	2	0	0	0	0	0	0	0	0	0	0	0	0	0	0	0
P47756	P47756	6	6	6	F-actin-capping protein subunit beta	CAPZB	sp|P47756|CAPZB_HUMAN F-actin-capping protein subunit beta OS=Homo sapiens OX=9606 GN=CAPZB PE=1 SV=4	1	6	6	6	3	2	2	1	6	4	0	1	0	0	1	0	1	3	0	4	0	2	3	2	2	1	6	4	0	1	0	0	1	0	1	3	0	4	0	2	3	2
P47870	P47870	1	1	1	Gamma-aminobutyric acid receptor subunit beta-2	GABRB2	sp|P47870|GBRB2_HUMAN Gamma-aminobutyric acid receptor subunit beta-2 OS=Homo sapiens OX=9606 GN=GABRB2 PE=1 SV=2	1	1	1	1	0	1	0	0	0	0	0	0	0	0	0	0	0	0	0	0	0	1	0	1	0	0	0	0	0	0	0	0	0	0	0	0	0	0	0	1	0	1
P47897	P47897	2	2	2	Glutamine--tRNA ligase	QARS	sp|P47897|SYQ_HUMAN Glutamine--tRNA ligase OS=Homo sapiens OX=9606 GN=QARS PE=1 SV=1	1	2	2	2	0	0	0	0	2	0	0	0	0	0	0	0	0	0	0	0	0	0	0	0	0	0	2	0	0	0	0	0	0	0	0	0	0	0	0	0	0	0
P47929	P47929	10	10	10	Galectin-7	LGALS7	sp|P47929|LEG7_HUMAN Galectin-7 OS=Homo sapiens OX=9606 GN=LGALS7 PE=1 SV=2	1	10	10	10	8	7	8	8	10	8	7	7	7	7	7	6	6	8	4	9	4	5	8	7	8	8	10	8	7	7	7	7	7	6	6	8	4	9	4	5	8	7
P48047	P48047	5	5	5	ATP synthase subunit O, mitochondrial	ATP5O	sp|P48047|ATPO_HUMAN ATP synthase subunit O, mitochondrial OS=Homo sapiens OX=9606 GN=ATP5PO PE=1 SV=1	1	5	5	5	0	0	0	0	5	0	0	0	0	0	0	0	0	0	0	0	0	0	0	0	0	0	5	0	0	0	0	0	0	0	0	0	0	0	0	0	0	0
P48059	P48059	2	2	2	LIM and senescent cell antigen-like-containing domain protein 1	LIMS1	sp|P48059|LIMS1_HUMAN LIM and senescent cell antigen-like-containing domain protein 1 OS=Homo sapiens OX=9606 GN=LIMS1 PE=1 SV=4	1	2	2	2	0	0	0	1	1	0	0	0	0	0	0	0	0	2	1	1	2	1	0	0	0	1	1	0	0	0	0	0	0	0	0	2	1	1	2	1	0	0
P48147	P48147	5	5	5	Prolyl endopeptidase	PREP	sp|P48147|PPCE_HUMAN Prolyl endopeptidase OS=Homo sapiens OX=9606 GN=PREP PE=1 SV=2	1	5	5	5	0	0	0	0	5	1	0	0	0	0	0	0	0	1	0	0	0	0	0	0	0	0	5	1	0	0	0	0	0	0	0	1	0	0	0	0	0	0
P48163	P48163	3	3	3	NADP-dependent malic enzyme	ME1	sp|P48163|MAOX_HUMAN NADP-dependent malic enzyme OS=Homo sapiens OX=9606 GN=ME1 PE=1 SV=1	1	3	3	3	1	0	0	0	2	3	0	0	0	0	1	0	0	0	0	3	0	0	1	0	0	0	2	3	0	0	0	0	1	0	0	0	0	3	0	0	1	0
P48230	P48230	1	1	1	Transmembrane 4 L6 family member 4	TM4SF4	sp|P48230|T4S4_HUMAN Transmembrane 4 L6 family member 4 OS=Homo sapiens OX=9606 GN=TM4SF4 PE=1 SV=1	1	1	1	1	0	0	0	0	0	0	0	0	1	0	0	0	0	0	0	0	0	0	0	0	0	0	0	0	0	0	1	0	0	0	0	0	0	0	0	0	0	0
P48509	P48509	2	2	2	CD151 antigen	CD151	sp|P48509|CD151_HUMAN CD151 antigen OS=Homo sapiens OX=9606 GN=CD151 PE=1 SV=3	1	2	2	2	0	2	2	2	2	2	0	1	0	1	2	0	0	2	2	2	2	2	0	2	2	2	2	2	0	1	0	1	2	0	0	2	2	2	2	2	0	2
P48594	P48594	17	6	6	Serpin B4	SERPINB4	sp|P48594|SPB4_HUMAN Serpin B4 OS=Homo sapiens OX=9606 GN=SERPINB4 PE=1 SV=2	1	17	6	6	13	13	12	10	16	16	9	9	9	10	7	7	10	12	6	16	8	8	3	3	2	0	5	5	0	0	0	0	0	1	0	1	0	5	0	0	3	3
P48643	P48643	2	2	2	T-complex protein 1 subunit epsilon	CCT5	sp|P48643|TCPE_HUMAN T-complex protein 1 subunit epsilon OS=Homo sapiens OX=9606 GN=CCT5 PE=1 SV=1	1	2	2	2	0	0	0	0	2	0	0	0	0	0	0	0	0	0	0	0	0	0	0	0	0	0	2	0	0	0	0	0	0	0	0	0	0	0	0	0	0	0
P48735	P48735	3	2	2	Isocitrate dehydrogenase [NADP], mitochondrial	IDH2	sp|P48735|IDHP_HUMAN Isocitrate dehydrogenase [NADP], mitochondrial OS=Homo sapiens OX=9606 GN=IDH2 PE=1 SV=2	1	3	2	2	0	0	0	0	3	2	0	0	0	0	0	0	0	0	0	2	0	0	0	0	0	0	2	1	0	0	0	0	0	0	0	0	0	1	0	0	0	0
P48740	P48740	16	15	15	Mannan-binding lectin serine protease 1;Mannan-binding lectin serine protease 1 heavy chain;Mannan-binding lectin serine protease 1 light chain	MASP1	sp|P48740|MASP1_HUMAN Mannan-binding lectin serine protease 1 OS=Homo sapiens OX=9606 GN=MASP1 PE=1 SV=3	1	16	15	15	14	12	12	11	9	11	15	13	13	11	9	9	7	9	10	9	10	5	13	11	11	10	8	10	14	12	12	10	8	8	6	8	9	8	9	4	13	11
P49189	P49189	2	2	2	4-trimethylaminobutyraldehyde dehydrogenase	ALDH9A1	sp|P49189|AL9A1_HUMAN 4-trimethylaminobutyraldehyde dehydrogenase OS=Homo sapiens OX=9606 GN=ALDH9A1 PE=1 SV=3	1	2	2	2	1	1	1	1	2	1	1	1	1	1	1	1	1	1	0	1	1	1	1	1	1	1	2	1	1	1	1	1	1	1	1	1	0	1	1	1	1	1
P49327	P49327	8	8	8	Fatty acid synthase;[Acyl-carrier-protein] S-acetyltransferase;[Acyl-carrier-protein] S-malonyltransferase;3-oxoacyl-[acyl-carrier-protein] synthase;3-oxoacyl-[acyl-carrier-protein] reductase;3-hydroxyacyl-[acyl-carrier-protein] dehydratase;Enoyl-[acyl-carrier-protein] reductase;Oleoyl-[acyl-carrier-protein] hydrolase	FASN	sp|P49327|FAS_HUMAN Fatty acid synthase OS=Homo sapiens OX=9606 GN=FASN PE=1 SV=3	1	8	8	8	1	0	0	0	8	0	0	0	0	0	0	0	0	0	0	0	0	0	1	0	0	0	8	0	0	0	0	0	0	0	0	0	0	0	0	0	1	0
P49368	P49368	3	3	3	T-complex protein 1 subunit gamma	CCT3	sp|P49368|TCPG_HUMAN T-complex protein 1 subunit gamma OS=Homo sapiens OX=9606 GN=CCT3 PE=1 SV=4	1	3	3	3	1	1	1	1	3	1	1	1	1	1	1	1	1	1	1	1	1	1	1	1	1	1	3	1	1	1	1	1	1	1	1	1	1	1	1	1	1	1
P49411	P49411	7	7	7	Elongation factor Tu, mitochondrial	TUFM	sp|P49411|EFTU_HUMAN Elongation factor Tu, mitochondrial OS=Homo sapiens OX=9606 GN=TUFM PE=1 SV=2	1	7	7	7	0	0	0	0	7	0	1	0	0	1	0	0	0	0	0	0	0	0	0	0	0	0	7	0	1	0	0	1	0	0	0	0	0	0	0	0	0	0
P49419	P49419	3	3	3	Alpha-aminoadipic semialdehyde dehydrogenase	ALDH7A1	sp|P49419|AL7A1_HUMAN Alpha-aminoadipic semialdehyde dehydrogenase OS=Homo sapiens OX=9606 GN=ALDH7A1 PE=1 SV=5	1	3	3	3	0	0	0	0	3	1	0	0	0	0	0	0	0	0	0	1	0	0	0	0	0	0	3	1	0	0	0	0	0	0	0	0	0	1	0	0	0	0
P49591	P49591	4	4	4	Serine--tRNA ligase, cytoplasmic	SARS	sp|P49591|SYSC_HUMAN Serine--tRNA ligase, cytoplasmic OS=Homo sapiens OX=9606 GN=SARS PE=1 SV=3	1	4	4	4	0	0	0	0	4	0	0	0	0	0	0	0	0	0	0	1	0	0	0	0	0	0	4	0	0	0	0	0	0	0	0	0	0	1	0	0	0	0
P49720	P49720	3	3	3	Proteasome subunit beta type-3	PSMB3	sp|P49720|PSB3_HUMAN Proteasome subunit beta type-3 OS=Homo sapiens OX=9606 GN=PSMB3 PE=1 SV=2	1	3	3	3	0	0	0	0	2	3	0	0	0	0	0	0	0	0	0	2	0	0	0	0	0	0	2	3	0	0	0	0	0	0	0	0	0	2	0	0	0	0
P49748	P49748	10	10	10	Very long-chain specific acyl-CoA dehydrogenase, mitochondrial	ACADVL	sp|P49748|ACADV_HUMAN Very long-chain specific acyl-CoA dehydrogenase, mitochondrial OS=Homo sapiens OX=9606 GN=ACADVL PE=1 SV=1	1	10	10	10	1	0	0	0	9	7	0	1	0	0	0	0	0	0	0	3	0	0	1	0	0	0	9	7	0	1	0	0	0	0	0	0	0	3	0	0	1	0
P49755	P49755	5	5	5	Transmembrane emp24 domain-containing protein 10	TMED10	sp|P49755|TMEDA_HUMAN Transmembrane emp24 domain-containing protein 10 OS=Homo sapiens OX=9606 GN=TMED10 PE=1 SV=2	1	5	5	5	3	0	0	0	5	5	0	0	0	0	0	0	3	1	0	1	1	1	3	0	0	0	5	5	0	0	0	0	0	0	3	1	0	1	1	1	3	0
P49788	P49788	2	2	2	Retinoic acid receptor responder protein 1	RARRES1	sp|P49788|TIG1_HUMAN Retinoic acid receptor responder protein 1 OS=Homo sapiens OX=9606 GN=RARRES1 PE=1 SV=2	1	2	2	2	1	0	0	0	2	0	0	0	0	0	0	0	0	0	0	0	0	0	1	0	0	0	2	0	0	0	0	0	0	0	0	0	0	0	0	0	1	0
P49862	P49862	5	5	5	Kallikrein-7	KLK7	sp|P49862|KLK7_HUMAN Kallikrein-7 OS=Homo sapiens OX=9606 GN=KLK7 PE=1 SV=1	1	5	5	5	2	2	3	1	5	5	0	0	0	1	0	0	3	1	0	0	0	0	2	2	3	1	5	5	0	0	0	1	0	0	3	1	0	0	0	0	2	2
P49908	P49908	3	3	3	Selenoprotein P	SEPP1	sp|P49908|SEPP1_HUMAN Selenoprotein P OS=Homo sapiens OX=9606 GN=SELENOP PE=1 SV=3	1	3	3	3	2	2	2	2	1	2	2	2	2	2	2	2	3	3	3	2	3	3	2	2	2	2	1	2	2	2	2	2	2	2	3	3	3	2	3	3	2	2
P49913	P49913	5	5	5	Cathelicidin antimicrobial peptide;Antibacterial protein FALL-39;Antibacterial protein LL-37	CAMP	sp|P49913|CAMP_HUMAN Cathelicidin antimicrobial peptide OS=Homo sapiens OX=9606 GN=CAMP PE=1 SV=1	1	5	5	5	5	5	5	5	5	5	5	3	3	5	5	1	1	5	4	3	4	3	5	5	5	5	5	5	5	3	3	5	5	1	1	5	4	3	4	3	5	5
P50148	P50148	2	2	1	Guanine nucleotide-binding protein G(q) subunit alpha	GNAQ	sp|P50148|GNAQ_HUMAN Guanine nucleotide-binding protein G(q) subunit alpha OS=Homo sapiens OX=9606 GN=GNAQ PE=1 SV=4	1	2	2	1	0	0	1	1	1	1	0	0	2	1	2	1	0	2	2	1	2	1	0	0	1	1	1	1	0	0	2	1	2	1	0	2	2	1	2	1	0	0
P50213	P50213	2	2	2	Isocitrate dehydrogenase [NAD] subunit alpha, mitochondrial	IDH3A	sp|P50213|IDH3A_HUMAN Isocitrate dehydrogenase [NAD] subunit alpha, mitochondrial OS=Homo sapiens OX=9606 GN=IDH3A PE=1 SV=1	1	2	2	2	0	0	0	0	2	0	0	0	0	0	0	0	0	0	0	0	0	0	0	0	0	0	2	0	0	0	0	0	0	0	0	0	0	0	0	0	0	0
P50395;P31150	P50395	4;1	4;1	4;1	Rab GDP dissociation inhibitor beta	GDI2	sp|P50395|GDIB_HUMAN Rab GDP dissociation inhibitor beta OS=Homo sapiens OX=9606 GN=GDI2 PE=1 SV=2	2	4	4	4	1	2	0	2	4	3	0	0	1	1	1	1	0	4	1	2	1	1	1	2	0	2	4	3	0	0	1	1	1	1	0	4	1	2	1	1	1	2
P50402	P50402	2	2	2	Emerin	EMD	sp|P50402|EMD_HUMAN Emerin OS=Homo sapiens OX=9606 GN=EMD PE=1 SV=1	1	2	2	2	0	0	0	0	2	0	0	0	0	0	0	0	0	0	0	0	0	0	0	0	0	0	2	0	0	0	0	0	0	0	0	0	0	0	0	0	0	0
P50479	P50479	1	1	1	PDZ and LIM domain protein 4	PDLIM4	sp|P50479|PDLI4_HUMAN PDZ and LIM domain protein 4 OS=Homo sapiens OX=9606 GN=PDLIM4 PE=1 SV=2	1	1	1	1	0	0	0	0	1	0	0	0	0	0	0	0	0	0	0	0	0	0	0	0	0	0	1	0	0	0	0	0	0	0	0	0	0	0	0	0	0	0
Q8IZP2;P50502;Q8NFI4	Q8IZP2;P50502;Q8NFI4	3;3;2	3;3;2	3;3;2	Putative protein FAM10A4;Hsc70-interacting protein;Putative protein FAM10A5	ST13P4;ST13;ST13P5	sp|Q8IZP2|ST134_HUMAN Putative protein FAM10A4 OS=Homo sapiens OX=9606 GN=ST13P4 PE=5 SV=1;sp|P50502|F10A1_HUMAN Hsc70-interacting protein OS=Homo sapiens OX=9606 GN=ST13 PE=1 SV=2;sp|Q8NFI4|F10A5_HUMAN Putative protein FAM10A5 OS=Homo sapiens OX=9606 GN=S	3	3	3	3	1	1	1	1	3	1	1	1	1	1	1	1	1	1	1	2	1	1	1	1	1	1	3	1	1	1	1	1	1	1	1	1	1	2	1	1	1	1
P50914	P50914	4	4	4	60S ribosomal protein L14	RPL14	sp|P50914|RL14_HUMAN 60S ribosomal protein L14 OS=Homo sapiens OX=9606 GN=RPL14 PE=1 SV=4	1	4	4	4	0	0	0	0	4	0	0	0	0	0	0	0	0	0	0	3	0	0	0	0	0	0	4	0	0	0	0	0	0	0	0	0	0	3	0	0	0	0
P50990	P50990	7	7	7	T-complex protein 1 subunit theta	CCT8	sp|P50990|TCPQ_HUMAN T-complex protein 1 subunit theta OS=Homo sapiens OX=9606 GN=CCT8 PE=1 SV=4	1	7	7	7	0	0	0	0	7	0	0	0	0	0	0	0	1	0	0	1	0	0	0	0	0	0	7	0	0	0	0	0	0	0	1	0	0	1	0	0	0	0
P50991	P50991	1	1	1	T-complex protein 1 subunit delta	CCT4	sp|P50991|TCPD_HUMAN T-complex protein 1 subunit delta OS=Homo sapiens OX=9606 GN=CCT4 PE=1 SV=4	1	1	1	1	0	0	0	0	1	0	0	0	0	0	0	0	0	0	0	0	0	0	0	0	0	0	1	0	0	0	0	0	0	0	0	0	0	0	0	0	0	0
P50995	P50995	3	3	3	Annexin A11	ANXA11	sp|P50995|ANX11_HUMAN Annexin A11 OS=Homo sapiens OX=9606 GN=ANXA11 PE=1 SV=1	1	3	3	3	0	0	0	0	2	1	0	0	0	0	0	0	0	2	2	2	2	0	0	0	0	0	2	1	0	0	0	0	0	0	0	2	2	2	2	0	0	0
P51148	P51148	4	4	3	Ras-related protein Rab-5C	RAB5C	sp|P51148|RAB5C_HUMAN Ras-related protein Rab-5C OS=Homo sapiens OX=9606 GN=RAB5C PE=1 SV=2	1	4	4	3	1	2	2	3	3	3	0	2	1	3	2	0	1	3	2	2	2	2	1	2	2	3	3	3	0	2	1	3	2	0	1	3	2	2	2	2	0	1
P51149	P51149	8	8	8	Ras-related protein Rab-7a	RAB7A	sp|P51149|RAB7A_HUMAN Ras-related protein Rab-7a OS=Homo sapiens OX=9606 GN=RAB7A PE=1 SV=1	1	8	8	8	3	3	3	4	8	3	2	2	1	1	4	1	2	5	4	5	4	4	3	3	3	4	8	3	2	2	1	1	4	1	2	5	4	5	4	4	3	3
P51571	P51571	1	1	1	Translocon-associated protein subunit delta	SSR4	sp|P51571|SSRD_HUMAN Translocon-associated protein subunit delta OS=Homo sapiens OX=9606 GN=SSR4 PE=1 SV=1	1	1	1	1	1	0	0	0	1	1	0	0	0	0	0	0	0	0	0	1	0	0	1	0	0	0	1	1	0	0	0	0	0	0	0	0	0	1	0	0	1	0
P51648	P51648	1	1	1	Fatty aldehyde dehydrogenase	ALDH3A2	sp|P51648|AL3A2_HUMAN Aldehyde dehydrogenase family 3 member A2 OS=Homo sapiens OX=9606 GN=ALDH3A2 PE=1 SV=1	1	1	1	1	1	0	0	0	1	1	0	0	0	0	0	0	0	0	0	0	1	0	1	0	0	0	1	1	0	0	0	0	0	0	0	0	0	0	1	0	1	0
P51659	P51659	3	3	3	Peroxisomal multifunctional enzyme type 2;(3R)-hydroxyacyl-CoA dehydrogenase;Enoyl-CoA hydratase 2	HSD17B4	sp|P51659|DHB4_HUMAN Peroxisomal multifunctional enzyme type 2 OS=Homo sapiens OX=9606 GN=HSD17B4 PE=1 SV=3	1	3	3	3	0	0	0	0	2	0	0	0	0	0	0	0	0	0	0	1	0	0	0	0	0	0	2	0	0	0	0	0	0	0	0	0	0	1	0	0	0	0
P51665	P51665	3	3	3	26S proteasome non-ATPase regulatory subunit 7	PSMD7	sp|P51665|PSMD7_HUMAN 26S proteasome non-ATPase regulatory subunit 7 OS=Homo sapiens OX=9606 GN=PSMD7 PE=1 SV=2	1	3	3	3	0	0	0	0	3	0	0	0	0	0	0	0	0	0	0	0	0	0	0	0	0	0	3	0	0	0	0	0	0	0	0	0	0	0	0	0	0	0
P51808	P51808	1	1	1	Dynein light chain Tctex-type 3	DYNLT3	sp|P51808|DYLT3_HUMAN Dynein light chain Tctex-type 3 OS=Homo sapiens OX=9606 GN=DYNLT3 PE=1 SV=1	1	1	1	1	0	0	0	0	1	0	0	0	0	0	0	0	0	0	0	0	0	0	0	0	0	0	1	0	0	0	0	0	0	0	0	0	0	0	0	0	0	0
P51884;CON__Q05443	P51884	5;2	5;2	5;2	Lumican	LUM	sp|P51884|LUM_HUMAN Lumican OS=Homo sapiens OX=9606 GN=LUM PE=1 SV=2	2	5	5	5	1	1	2	1	1	2	0	1	1	2	2	0	4	4	4	3	4	3	1	1	2	1	1	2	0	1	1	2	2	0	4	4	4	3	4	3	1	1
P51991	P51991	3	3	3	Heterogeneous nuclear ribonucleoprotein A3	HNRNPA3	sp|P51991|ROA3_HUMAN Heterogeneous nuclear ribonucleoprotein A3 OS=Homo sapiens OX=9606 GN=HNRNPA3 PE=1 SV=2	1	3	3	3	0	0	0	0	3	0	0	0	0	0	0	0	0	0	0	0	0	0	0	0	0	0	3	0	0	0	0	0	0	0	0	0	0	0	0	0	0	0
P52209	P52209	4	4	4	6-phosphogluconate dehydrogenase, decarboxylating	PGD	sp|P52209|6PGD_HUMAN 6-phosphogluconate dehydrogenase, decarboxylating OS=Homo sapiens OX=9606 GN=PGD PE=1 SV=3	1	4	4	4	0	0	0	0	4	2	0	0	0	0	0	0	0	0	0	2	0	0	0	0	0	0	4	2	0	0	0	0	0	0	0	0	0	2	0	0	0	0
P52272	P52272	9	9	9	Heterogeneous nuclear ribonucleoprotein M	HNRNPM	sp|P52272|HNRPM_HUMAN Heterogeneous nuclear ribonucleoprotein M OS=Homo sapiens OX=9606 GN=HNRNPM PE=1 SV=3	1	9	9	9	1	2	0	2	9	4	1	0	1	0	1	0	1	2	0	2	2	0	1	2	0	2	9	4	1	0	1	0	1	0	1	2	0	2	2	0	1	2
P52565	P52565	1	1	1	Rho GDP-dissociation inhibitor 1	ARHGDIA	sp|P52565|GDIR1_HUMAN Rho GDP-dissociation inhibitor 1 OS=Homo sapiens OX=9606 GN=ARHGDIA PE=1 SV=3	1	1	1	1	0	1	0	0	1	1	0	0	0	0	0	0	0	1	1	1	0	0	0	1	0	0	1	1	0	0	0	0	0	0	0	1	1	1	0	0	0	1
P52597	P52597	2	1	1	Heterogeneous nuclear ribonucleoprotein F;Heterogeneous nuclear ribonucleoprotein F, N-terminally processed	HNRNPF	sp|P52597|HNRPF_HUMAN Heterogeneous nuclear ribonucleoprotein F OS=Homo sapiens OX=9606 GN=HNRNPF PE=1 SV=3	1	2	1	1	0	0	1	0	2	0	0	0	0	0	0	0	0	0	0	0	0	0	0	0	0	0	1	0	0	0	0	0	0	0	0	0	0	0	0	0	0	0
P52789	P52789	3	3	2	Hexokinase-2	HK2	sp|P52789|HXK2_HUMAN Hexokinase-2 OS=Homo sapiens OX=9606 GN=HK2 PE=1 SV=2	1	3	3	2	0	0	0	0	3	0	0	0	0	0	0	0	0	0	0	1	0	0	0	0	0	0	3	0	0	0	0	0	0	0	0	0	0	1	0	0	0	0
P52815	P52815	1	1	1	39S ribosomal protein L12, mitochondrial	MRPL12	sp|P52815|RM12_HUMAN 39S ribosomal protein L12, mitochondrial OS=Homo sapiens OX=9606 GN=MRPL12 PE=1 SV=2	1	1	1	1	0	0	0	0	1	0	0	0	0	0	0	0	0	0	0	0	0	0	0	0	0	0	1	0	0	0	0	0	0	0	0	0	0	0	0	0	0	0
P52907	P52907	5	5	5	F-actin-capping protein subunit alpha-1	CAPZA1	sp|P52907|CAZA1_HUMAN F-actin-capping protein subunit alpha-1 OS=Homo sapiens OX=9606 GN=CAPZA1 PE=1 SV=3	1	5	5	5	2	2	1	1	5	3	1	2	1	0	1	1	1	4	1	2	1	1	2	2	1	1	5	3	1	2	1	0	1	1	1	4	1	2	1	1	2	2
P53396	P53396	2	2	2	ATP-citrate synthase	ACLY	sp|P53396|ACLY_HUMAN ATP-citrate synthase OS=Homo sapiens OX=9606 GN=ACLY PE=1 SV=3	1	2	2	2	0	0	0	0	2	0	0	0	0	0	0	0	0	0	0	0	0	0	0	0	0	0	2	0	0	0	0	0	0	0	0	0	0	0	0	0	0	0
P53597	P53597	1	1	1	Succinyl-CoA ligase [ADP/GDP-forming] subunit alpha, mitochondrial	SUCLG1	sp|P53597|SUCA_HUMAN Succinate--CoA ligase [ADP/GDP-forming] subunit alpha, mitochondrial OS=Homo sapiens OX=9606 GN=SUCLG1 PE=1 SV=4	1	1	1	1	0	0	0	0	1	0	0	0	0	0	0	0	0	0	0	0	0	0	0	0	0	0	1	0	0	0	0	0	0	0	0	0	0	0	0	0	0	0
P53634	P53634	3	3	3	Dipeptidyl peptidase 1;Dipeptidyl peptidase 1 exclusion domain chain;Dipeptidyl peptidase 1 heavy chain;Dipeptidyl peptidase 1 light chain	CTSC	sp|P53634|CATC_HUMAN Dipeptidyl peptidase 1 OS=Homo sapiens OX=9606 GN=CTSC PE=1 SV=2	1	3	3	3	0	0	1	1	3	3	0	0	1	0	1	0	1	1	0	3	0	1	0	0	1	1	3	3	0	0	1	0	1	0	1	1	0	3	0	1	0	0
P53999	P53999	1	1	1	Activated RNA polymerase II transcriptional coactivator p15	SUB1	sp|P53999|TCP4_HUMAN Activated RNA polymerase II transcriptional coactivator p15 OS=Homo sapiens OX=9606 GN=SUB1 PE=1 SV=3	1	1	1	1	0	0	0	0	1	0	0	0	0	0	0	0	0	0	0	0	0	0	0	0	0	0	1	0	0	0	0	0	0	0	0	0	0	0	0	0	0	0
P54136	P54136	3	3	3	Arginine--tRNA ligase, cytoplasmic	RARS	sp|P54136|SYRC_HUMAN Arginine--tRNA ligase, cytoplasmic OS=Homo sapiens OX=9606 GN=RARS PE=1 SV=2	1	3	3	3	0	1	0	0	3	0	0	0	0	0	0	1	0	0	0	0	0	0	0	1	0	0	3	0	0	0	0	0	0	1	0	0	0	0	0	0	0	1
P54652	P54652	10	1	1	Heat shock-related 70 kDa protein 2	HSPA2	sp|P54652|HSP72_HUMAN Heat shock-related 70 kDa protein 2 OS=Homo sapiens OX=9606 GN=HSPA2 PE=1 SV=1	1	10	1	1	6	7	7	6	10	8	4	9	7	5	6	4	6	9	7	9	8	8	0	0	0	0	1	0	0	0	0	0	0	0	0	0	0	0	0	0	0	0
P54707	P54707	4	3	2	Potassium-transporting ATPase alpha chain 2	ATP12A	sp|P54707|AT12A_HUMAN Potassium-transporting ATPase alpha chain 2 OS=Homo sapiens OX=9606 GN=ATP12A PE=1 SV=3	1	4	3	2	0	1	1	2	4	1	2	0	0	0	2	0	1	2	1	1	2	2	0	1	1	1	3	0	1	0	0	0	1	0	1	1	1	0	1	1	0	0
P54920;Q9H115	P54920	4;1	4;1	4;1	Alpha-soluble NSF attachment protein	NAPA	sp|P54920|SNAA_HUMAN Alpha-soluble NSF attachment protein OS=Homo sapiens OX=9606 GN=NAPA PE=1 SV=3	2	4	4	4	0	0	0	0	4	0	0	0	0	0	0	0	0	1	0	0	0	1	0	0	0	0	4	0	0	0	0	0	0	0	0	1	0	0	0	1	0	0
P55056	P55056	6	6	6	Apolipoprotein C-IV	APOC4	sp|P55056|APOC4_HUMAN Apolipoprotein C-IV OS=Homo sapiens OX=9606 GN=APOC4 PE=1 SV=1	1	6	6	6	6	5	6	5	5	5	6	4	4	4	5	5	4	4	4	5	4	4	6	5	6	5	5	5	6	4	4	4	5	5	4	4	4	5	4	4	6	5
P55058	P55058	1	1	1	Phospholipid transfer protein	PLTP	sp|P55058|PLTP_HUMAN Phospholipid transfer protein OS=Homo sapiens OX=9606 GN=PLTP PE=1 SV=1	1	1	1	1	1	1	1	1	1	1	1	1	1	1	1	1	1	1	1	0	1	1	1	1	1	1	1	1	1	1	1	1	1	1	1	1	1	0	1	1	1	1
P55060	P55060	1	1	1	Exportin-2	CSE1L	sp|P55060|XPO2_HUMAN Exportin-2 OS=Homo sapiens OX=9606 GN=CSE1L PE=1 SV=3	1	1	1	1	0	0	0	0	1	0	0	0	0	0	0	0	0	0	0	0	0	0	0	0	0	0	1	0	0	0	0	0	0	0	0	0	0	0	0	0	0	0
P55072	P55072	11	11	11	Transitional endoplasmic reticulum ATPase	VCP	sp|P55072|TERA_HUMAN Transitional endoplasmic reticulum ATPase OS=Homo sapiens OX=9606 GN=VCP PE=1 SV=4	1	11	11	11	5	1	3	0	11	7	0	1	0	1	0	0	0	2	1	7	0	1	5	1	3	0	11	7	0	1	0	1	0	0	0	2	1	7	0	1	5	1
P55084	P55084	7	7	7	Trifunctional enzyme subunit beta, mitochondrial;3-ketoacyl-CoA thiolase	HADHB	sp|P55084|ECHB_HUMAN Trifunctional enzyme subunit beta, mitochondrial OS=Homo sapiens OX=9606 GN=HADHB PE=1 SV=3	1	7	7	7	1	0	0	0	7	1	0	0	0	0	0	0	1	0	0	0	1	0	1	0	0	0	7	1	0	0	0	0	0	0	1	0	0	0	1	0	1	0
P55786;A6NEC2	P55786;A6NEC2	6;3	6;3	6;3	Puromycin-sensitive aminopeptidase;Puromycin-sensitive aminopeptidase-like protein	NPEPPS;NPEPPSL1	sp|P55786|PSA_HUMAN Puromycin-sensitive aminopeptidase OS=Homo sapiens OX=9606 GN=NPEPPS PE=1 SV=2;sp|A6NEC2|PSAL_HUMAN Puromycin-sensitive aminopeptidase-like protein OS=Homo sapiens OX=9606 GN=NPEPPSL1 PE=2 SV=3	2	6	6	6	5	0	2	0	6	5	0	0	0	1	0	0	1	5	1	4	1	1	5	0	2	0	6	5	0	0	0	1	0	0	1	5	1	4	1	1	5	0
P55884	P55884	2	2	2	Eukaryotic translation initiation factor 3 subunit B	EIF3B	sp|P55884|EIF3B_HUMAN Eukaryotic translation initiation factor 3 subunit B OS=Homo sapiens OX=9606 GN=EIF3B PE=1 SV=3	1	2	2	2	0	0	0	0	2	0	0	0	0	0	0	0	0	0	0	0	0	0	0	0	0	0	2	0	0	0	0	0	0	0	0	0	0	0	0	0	0	0
P56134	P56134	2	2	2	ATP synthase subunit f, mitochondrial	ATP5J2	sp|P56134|ATPK_HUMAN ATP synthase subunit f, mitochondrial OS=Homo sapiens OX=9606 GN=ATP5MF PE=1 SV=3	1	2	2	2	0	0	0	0	2	1	0	0	0	0	0	0	0	0	0	1	0	0	0	0	0	0	2	1	0	0	0	0	0	0	0	0	0	1	0	0	0	0
P56537	P56537	2	2	2	Eukaryotic translation initiation factor 6	EIF6	sp|P56537|IF6_HUMAN Eukaryotic translation initiation factor 6 OS=Homo sapiens OX=9606 GN=EIF6 PE=1 SV=1	1	2	2	2	1	1	1	0	2	1	0	0	0	1	0	0	1	1	0	2	0	0	1	1	1	0	2	1	0	0	0	1	0	0	1	1	0	2	0	0	1	1
P58107	P58107	25	21	21	Epiplakin	EPPK1	sp|P58107|EPIPL_HUMAN Epiplakin OS=Homo sapiens OX=9606 GN=EPPK1 PE=1 SV=3	1	25	21	21	4	3	3	1	25	10	1	10	2	2	2	1	4	2	0	19	1	1	2	1	1	0	21	7	0	7	0	0	0	0	1	0	0	16	0	0	2	1
P58546	P58546	1	1	1	Myotrophin	MTPN	sp|P58546|MTPN_HUMAN Myotrophin OS=Homo sapiens OX=9606 GN=MTPN PE=1 SV=2	1	1	1	1	0	0	0	0	1	0	0	0	0	0	0	0	0	0	0	0	0	0	0	0	0	0	1	0	0	0	0	0	0	0	0	0	0	0	0	0	0	0
P59666;P59665	P59666;P59665	2;2	2;2	2;2	Neutrophil defensin 3;HP 3-56;Neutrophil defensin 2;Neutrophil defensin 1;HP 1-56;Neutrophil defensin 2	DEFA3;DEFA1	sp|P59666|DEF3_HUMAN Neutrophil defensin 3 OS=Homo sapiens OX=9606 GN=DEFA3 PE=1 SV=1;sp|P59665|DEF1_HUMAN Neutrophil defensin 1 OS=Homo sapiens OX=9606 GN=DEFA1 PE=1 SV=1	2	2	2	2	2	2	2	2	1	2	2	2	0	2	2	2	2	2	2	1	2	2	2	2	2	2	1	2	2	2	0	2	2	2	2	2	2	1	2	2	2	2
P59768	P59768	1	1	1	Guanine nucleotide-binding protein G(I)/G(S)/G(O) subunit gamma-2	GNG2	sp|P59768|GBG2_HUMAN Guanine nucleotide-binding protein G(I)/G(S)/G(O) subunit gamma-2 OS=Homo sapiens OX=9606 GN=GNG2 PE=1 SV=2	1	1	1	1	0	0	0	1	0	1	0	0	0	0	1	0	0	1	1	1	1	1	0	0	0	1	0	1	0	0	0	0	1	0	0	1	1	1	1	1	0	0
P59998	P59998	4	4	4	Actin-related protein 2/3 complex subunit 4	ARPC4	sp|P59998|ARPC4_HUMAN Actin-related protein 2/3 complex subunit 4 OS=Homo sapiens OX=9606 GN=ARPC4 PE=1 SV=3	1	4	4	4	3	1	1	1	4	3	0	1	0	0	1	0	1	2	3	3	4	1	3	1	1	1	4	3	0	1	0	0	1	0	1	2	3	3	4	1	3	1
P60033	P60033	4	4	4	CD81 antigen	CD81	sp|P60033|CD81_HUMAN CD81 antigen OS=Homo sapiens OX=9606 GN=CD81 PE=1 SV=1	1	4	4	4	2	3	3	3	3	4	2	2	3	2	3	2	1	4	3	3	3	2	2	3	3	3	3	4	2	2	3	2	3	2	1	4	3	3	3	2	2	3
P60174	P60174	11	11	11	Triosephosphate isomerase	TPI1	sp|P60174|TPIS_HUMAN Triosephosphate isomerase OS=Homo sapiens OX=9606 GN=TPI1 PE=1 SV=3	1	11	11	11	9	6	8	7	11	11	3	5	5	4	7	4	4	9	3	8	2	2	9	6	8	7	11	11	3	5	5	4	7	4	4	9	3	8	2	2	9	6
P60510	P60510	1	1	1	Serine/threonine-protein phosphatase 4 catalytic subunit	PPP4C	sp|P60510|PP4C_HUMAN Serine/threonine-protein phosphatase 4 catalytic subunit OS=Homo sapiens OX=9606 GN=PPP4C PE=1 SV=1	1	1	1	1	0	0	0	0	1	0	0	0	0	0	0	0	0	0	0	0	0	0	0	0	0	0	1	0	0	0	0	0	0	0	0	0	0	0	0	0	0	0
P60660;P14649	P60660	7;2	7;2	7;2	Myosin light polypeptide 6	MYL6	sp|P60660|MYL6_HUMAN Myosin light polypeptide 6 OS=Homo sapiens OX=9606 GN=MYL6 PE=1 SV=2	2	7	7	7	3	2	2	2	7	4	2	1	2	2	2	4	1	6	3	6	2	5	3	2	2	2	7	4	2	1	2	2	2	4	1	6	3	6	2	5	3	2
P60709;Q6S8J3;A5A3E0;P0CG38;Q9BYX7	P60709	21;8;7;6;4	21;8;7;6;4	1;0;0;0;0	Actin, cytoplasmic 1;Actin, cytoplasmic 1, N-terminally processed	ACTB	sp|P60709|ACTB_HUMAN Actin, cytoplasmic 1 OS=Homo sapiens OX=9606 GN=ACTB PE=1 SV=1	5	21	21	1	16	16	18	17	21	19	16	15	15	15	17	16	16	20	17	19	17	16	16	16	18	17	21	19	16	15	15	15	17	16	16	20	17	19	17	16	1	1
P60842;Q14240;P38919	P60842;Q14240	8;5;1	8;5;1	8;5;1	Eukaryotic initiation factor 4A-I;Eukaryotic initiation factor 4A-II;Eukaryotic initiation factor 4A-II, N-terminally processed	EIF4A1;EIF4A2	sp|P60842|IF4A1_HUMAN Eukaryotic initiation factor 4A-I OS=Homo sapiens OX=9606 GN=EIF4A1 PE=1 SV=1;sp|Q14240|IF4A2_HUMAN Eukaryotic initiation factor 4A-II OS=Homo sapiens OX=9606 GN=EIF4A2 PE=1 SV=2	3	8	8	8	1	1	2	2	8	5	1	3	1	2	0	0	1	2	1	6	1	0	1	1	2	2	8	5	1	3	1	2	0	0	1	2	1	6	1	0	1	1
P60866	P60866	1	1	1	40S ribosomal protein S20	RPS20	sp|P60866|RS20_HUMAN 40S ribosomal protein S20 OS=Homo sapiens OX=9606 GN=RPS20 PE=1 SV=1	1	1	1	1	0	0	0	0	1	0	0	0	0	0	0	0	0	0	0	0	0	0	0	0	0	0	1	0	0	0	0	0	0	0	0	0	0	0	0	0	0	0
P60900	P60900	6	6	6	Proteasome subunit alpha type-6	PSMA6	sp|P60900|PSA6_HUMAN Proteasome subunit alpha type-6 OS=Homo sapiens OX=9606 GN=PSMA6 PE=1 SV=1	1	6	6	6	2	1	2	2	6	5	2	2	1	1	2	0	2	1	2	4	2	3	2	1	2	2	6	5	2	2	1	1	2	0	2	1	2	4	2	3	2	1
P60903	P60903	1	1	1	Protein S100-A10	S100A10	sp|P60903|S10AA_HUMAN Protein S100-A10 OS=Homo sapiens OX=9606 GN=S100A10 PE=1 SV=2	1	1	1	1	0	0	0	0	1	1	0	0	0	0	0	0	0	1	1	1	1	1	0	0	0	0	1	1	0	0	0	0	0	0	0	1	1	1	1	1	0	0
P60953	P60953	3	2	2	Cell division control protein 42 homolog	CDC42	sp|P60953|CDC42_HUMAN Cell division control protein 42 homolog OS=Homo sapiens OX=9606 GN=CDC42 PE=1 SV=2	1	3	2	2	2	2	2	2	2	3	1	2	2	2	2	1	1	3	2	3	2	2	1	1	1	1	1	2	0	1	1	1	1	1	0	2	1	2	1	1	1	1
P60981	P60981	6	6	6	Destrin	DSTN	sp|P60981|DEST_HUMAN Destrin OS=Homo sapiens OX=9606 GN=DSTN PE=1 SV=3	1	6	6	6	0	0	0	0	6	3	0	1	0	0	0	0	0	1	0	1	0	0	0	0	0	0	6	3	0	1	0	0	0	0	0	1	0	1	0	0	0	0
P61006	P61006	2	2	2	Ras-related protein Rab-8A	RAB8A	sp|P61006|RAB8A_HUMAN Ras-related protein Rab-8A OS=Homo sapiens OX=9606 GN=RAB8A PE=1 SV=1	1	2	2	2	0	1	1	1	1	1	0	1	1	1	2	0	0	2	1	2	1	2	0	1	1	1	1	1	0	1	1	1	2	0	0	2	1	2	1	2	0	1
P61019;Q8WUD1	P61019	3;1	3;1	3;1	Ras-related protein Rab-2A	RAB2A	sp|P61019|RAB2A_HUMAN Ras-related protein Rab-2A OS=Homo sapiens OX=9606 GN=RAB2A PE=1 SV=1	2	3	3	3	0	0	0	0	3	1	0	0	0	0	0	0	0	0	0	2	0	0	0	0	0	0	3	1	0	0	0	0	0	0	0	0	0	2	0	0	0	0
P61020	P61020	2	1	1	Ras-related protein Rab-5B	RAB5B	sp|P61020|RAB5B_HUMAN Ras-related protein Rab-5B OS=Homo sapiens OX=9606 GN=RAB5B PE=1 SV=1	1	2	1	1	1	1	1	2	2	2	0	1	0	2	1	0	1	2	1	2	1	2	0	0	0	1	1	1	0	0	0	1	0	0	0	1	0	1	0	1	0	0
P61026	P61026	3	3	3	Ras-related protein Rab-10	RAB10	sp|P61026|RAB10_HUMAN Ras-related protein Rab-10 OS=Homo sapiens OX=9606 GN=RAB10 PE=1 SV=1	1	3	3	3	1	1	1	0	3	2	0	1	1	0	0	0	0	2	1	2	1	1	1	1	1	0	3	2	0	1	1	0	0	0	0	2	1	2	1	1	1	1
P61088	P61088	3	1	1	Ubiquitin-conjugating enzyme E2 N	UBE2N	sp|P61088|UBE2N_HUMAN Ubiquitin-conjugating enzyme E2 N OS=Homo sapiens OX=9606 GN=UBE2N PE=1 SV=1	1	3	1	1	0	0	0	0	3	0	0	0	1	0	0	0	0	0	0	1	0	0	0	0	0	0	1	0	0	0	0	0	0	0	0	0	0	0	0	0	0	0
P61106	P61106	3	3	3	Ras-related protein Rab-14	RAB14	sp|P61106|RAB14_HUMAN Ras-related protein Rab-14 OS=Homo sapiens OX=9606 GN=RAB14 PE=1 SV=4	1	3	3	3	1	1	0	0	3	1	0	1	0	0	0	0	0	1	1	1	0	0	1	1	0	0	3	1	0	1	0	0	0	0	0	1	1	1	0	0	1	1
P61158	P61158	4	4	4	Actin-related protein 3	ACTR3	sp|P61158|ARP3_HUMAN Actin-related protein 3 OS=Homo sapiens OX=9606 GN=ACTR3 PE=1 SV=3	1	4	4	4	0	0	0	0	4	0	0	0	0	0	0	0	0	0	0	1	0	0	0	0	0	0	4	0	0	0	0	0	0	0	0	0	0	1	0	0	0	0
P61160	P61160	6	6	6	Actin-related protein 2	ACTR2	sp|P61160|ARP2_HUMAN Actin-related protein 2 OS=Homo sapiens OX=9606 GN=ACTR2 PE=1 SV=1	1	6	6	6	0	0	0	0	6	0	0	0	0	0	0	0	0	0	0	1	0	0	0	0	0	0	6	0	0	0	0	0	0	0	0	0	0	1	0	0	0	0
P61163;P42025	P61163;P42025	3;2	3;2	3;2	Alpha-centractin;Beta-centractin	ACTR1A;ACTR1B	sp|P61163|ACTZ_HUMAN Alpha-centractin OS=Homo sapiens OX=9606 GN=ACTR1A PE=1 SV=1;sp|P42025|ACTY_HUMAN Beta-centractin OS=Homo sapiens OX=9606 GN=ACTR1B PE=1 SV=1	2	3	3	3	0	0	0	0	3	0	0	0	0	0	0	0	0	0	0	0	0	0	0	0	0	0	3	0	0	0	0	0	0	0	0	0	0	0	0	0	0	0
P84077;P61204	P84077;P61204	4;4	4;4	2;2	ADP-ribosylation factor 1;ADP-ribosylation factor 3	ARF1;ARF3	sp|P84077|ARF1_HUMAN ADP-ribosylation factor 1 OS=Homo sapiens OX=9606 GN=ARF1 PE=1 SV=2;sp|P61204|ARF3_HUMAN ADP-ribosylation factor 3 OS=Homo sapiens OX=9606 GN=ARF3 PE=1 SV=2	2	4	4	2	2	2	1	0	4	4	0	0	0	0	0	0	0	2	1	4	2	0	2	2	1	0	4	4	0	0	0	0	0	0	0	2	1	4	2	0	0	1
P61224;A6NIZ1	P61224;A6NIZ1	6;4	6;4	3;3	Ras-related protein Rap-1b;Ras-related protein Rap-1b-like protein	RAP1B	sp|P61224|RAP1B_HUMAN Ras-related protein Rap-1b OS=Homo sapiens OX=9606 GN=RAP1B PE=1 SV=1;sp|A6NIZ1|RP1BL_HUMAN Ras-related protein Rap-1b-like protein OS=Homo sapiens OX=9606 PE=2 SV=1	2	6	6	3	4	6	5	6	5	5	5	5	5	6	5	3	4	6	6	5	6	6	4	6	5	6	5	5	5	5	5	6	5	3	4	6	6	5	6	6	2	3
P61247	P61247	3	3	3	40S ribosomal protein S3a	RPS3A	sp|P61247|RS3A_HUMAN 40S ribosomal protein S3a OS=Homo sapiens OX=9606 GN=RPS3A PE=1 SV=2	1	3	3	3	0	0	0	0	3	0	0	0	0	0	0	0	0	0	0	2	0	0	0	0	0	0	3	0	0	0	0	0	0	0	0	0	0	2	0	0	0	0
P61313	P61313	4	4	4	60S ribosomal protein L15	RPL15	sp|P61313|RL15_HUMAN 60S ribosomal protein L15 OS=Homo sapiens OX=9606 GN=RPL15 PE=1 SV=2	1	4	4	4	0	0	2	0	4	0	0	0	0	2	0	0	0	0	0	2	0	0	0	0	2	0	4	0	0	0	0	2	0	0	0	0	0	2	0	0	0	0
P61586;P08134;P62745	P61586;P08134	4;3;1	4;3;1	4;3;1	Transforming protein RhoA;Rho-related GTP-binding protein RhoC	RHOA;RHOC	sp|P61586|RHOA_HUMAN Transforming protein RhoA OS=Homo sapiens OX=9606 GN=RHOA PE=1 SV=1;sp|P08134|RHOC_HUMAN Rho-related GTP-binding protein RhoC OS=Homo sapiens OX=9606 GN=RHOC PE=1 SV=1	3	4	4	4	3	2	2	3	4	4	1	1	1	1	1	0	1	4	2	4	2	2	3	2	2	3	4	4	1	1	1	1	1	0	1	4	2	4	2	2	3	2
P61604	P61604	3	3	3	10 kDa heat shock protein, mitochondrial	HSPE1	sp|P61604|CH10_HUMAN 10 kDa heat shock protein, mitochondrial OS=Homo sapiens OX=9606 GN=HSPE1 PE=1 SV=2	1	3	3	3	0	0	1	0	3	1	0	0	0	0	0	0	1	0	0	2	0	0	0	0	1	0	3	1	0	0	0	0	0	0	1	0	0	2	0	0	0	0
P61626	P61626	5	5	5	Lysozyme C	LYZ	sp|P61626|LYSC_HUMAN Lysozyme C OS=Homo sapiens OX=9606 GN=LYZ PE=1 SV=1	1	5	5	5	3	1	2	1	4	5	4	1	1	2	2	1	1	4	2	2	2	2	3	1	2	1	4	5	4	1	1	2	2	1	1	4	2	2	2	2	3	1
P61769	P61769	1	1	1	Beta-2-microglobulin;Beta-2-microglobulin form pI 5.3	B2M	sp|P61769|B2MG_HUMAN Beta-2-microglobulin OS=Homo sapiens OX=9606 GN=B2M PE=1 SV=1	1	1	1	1	1	1	1	1	1	1	0	0	1	1	1	1	1	1	1	1	1	1	1	1	1	1	1	1	0	0	1	1	1	1	1	1	1	1	1	1	1	1
P61978	P61978	3	3	3	Heterogeneous nuclear ribonucleoprotein K	HNRNPK	sp|P61978|HNRPK_HUMAN Heterogeneous nuclear ribonucleoprotein K OS=Homo sapiens OX=9606 GN=HNRNPK PE=1 SV=1	1	3	3	3	0	0	0	0	3	1	0	0	0	0	0	0	0	0	0	2	0	0	0	0	0	0	3	1	0	0	0	0	0	0	0	0	0	2	0	0	0	0
P61981	P61981	9	5	5	14-3-3 protein gamma;14-3-3 protein gamma, N-terminally processed	YWHAG	sp|P61981|1433G_HUMAN 14-3-3 protein gamma OS=Homo sapiens OX=9606 GN=YWHAG PE=1 SV=2	1	9	5	5	4	5	4	4	9	4	3	4	5	6	6	3	4	8	6	8	7	5	1	2	1	2	5	1	0	1	1	3	3	0	1	4	2	4	3	2	1	2
P62195	P62195	2	2	2	26S protease regulatory subunit 8	PSMC5	sp|P62195|PRS8_HUMAN 26S proteasome regulatory subunit 8 OS=Homo sapiens OX=9606 GN=PSMC5 PE=1 SV=1	1	2	2	2	0	0	0	0	2	0	0	0	0	0	0	0	0	0	0	0	0	0	0	0	0	0	2	0	0	0	0	0	0	0	0	0	0	0	0	0	0	0
P62241	P62241	7	7	7	40S ribosomal protein S8	RPS8	sp|P62241|RS8_HUMAN 40S ribosomal protein S8 OS=Homo sapiens OX=9606 GN=RPS8 PE=1 SV=2	1	7	7	7	0	1	1	0	7	0	1	1	0	1	0	0	1	0	0	3	0	1	0	1	1	0	7	0	1	1	0	1	0	0	1	0	0	3	0	1	0	1
P62249	P62249	4	4	4	40S ribosomal protein S16	RPS16	sp|P62249|RS16_HUMAN 40S ribosomal protein S16 OS=Homo sapiens OX=9606 GN=RPS16 PE=1 SV=2	1	4	4	4	0	0	1	1	4	1	0	0	0	0	0	0	0	0	0	3	0	0	0	0	1	1	4	1	0	0	0	0	0	0	0	0	0	3	0	0	0	0
P62258	P62258	13	10	10	14-3-3 protein epsilon	YWHAE	sp|P62258|1433E_HUMAN 14-3-3 protein epsilon OS=Homo sapiens OX=9606 GN=YWHAE PE=1 SV=1	1	13	10	10	5	5	5	4	13	7	3	7	5	6	5	4	5	9	7	10	6	7	2	2	2	2	10	4	0	4	2	3	2	1	2	6	4	7	3	4	2	2
P62263	P62263	2	2	2	40S ribosomal protein S14	RPS14	sp|P62263|RS14_HUMAN 40S ribosomal protein S14 OS=Homo sapiens OX=9606 GN=RPS14 PE=1 SV=3	1	2	2	2	0	0	0	0	2	0	0	0	0	0	0	0	0	0	0	0	0	0	0	0	0	0	2	0	0	0	0	0	0	0	0	0	0	0	0	0	0	0
P62269	P62269	2	2	2	40S ribosomal protein S18	RPS18	sp|P62269|RS18_HUMAN 40S ribosomal protein S18 OS=Homo sapiens OX=9606 GN=RPS18 PE=1 SV=3	1	2	2	2	0	0	0	0	2	0	0	0	0	0	0	0	0	0	0	0	0	0	0	0	0	0	2	0	0	0	0	0	0	0	0	0	0	0	0	0	0	0
P62280	P62280	2	2	2	40S ribosomal protein S11	RPS11	sp|P62280|RS11_HUMAN 40S ribosomal protein S11 OS=Homo sapiens OX=9606 GN=RPS11 PE=1 SV=3	1	2	2	2	0	0	1	0	2	2	0	1	0	1	0	0	0	0	0	1	0	0	0	0	1	0	2	2	0	1	0	1	0	0	0	0	0	1	0	0	0	0
P62304	P62304	1	1	1	Small nuclear ribonucleoprotein E	SNRPE	sp|P62304|RUXE_HUMAN Small nuclear ribonucleoprotein E OS=Homo sapiens OX=9606 GN=SNRPE PE=1 SV=1	1	1	1	1	0	0	0	0	1	0	0	0	0	0	0	0	0	0	0	0	0	0	0	0	0	0	1	0	0	0	0	0	0	0	0	0	0	0	0	0	0	0
P62318	P62318	1	1	1	Small nuclear ribonucleoprotein Sm D3	SNRPD3	sp|P62318|SMD3_HUMAN Small nuclear ribonucleoprotein Sm D3 OS=Homo sapiens OX=9606 GN=SNRPD3 PE=1 SV=1	1	1	1	1	1	0	0	0	1	1	0	0	0	0	0	0	0	0	0	0	0	0	1	0	0	0	1	1	0	0	0	0	0	0	0	0	0	0	0	0	1	0
P62328	P62328	1	1	1	Thymosin beta-4;Hematopoietic system regulatory peptide	TMSB4X	sp|P62328|TYB4_HUMAN Thymosin beta-4 OS=Homo sapiens OX=9606 GN=TMSB4X PE=1 SV=2	1	1	1	1	0	1	0	1	1	0	1	0	0	0	0	0	0	1	1	1	1	1	0	1	0	1	1	0	1	0	0	0	0	0	0	1	1	1	1	1	0	1
P62424	P62424	6	6	6	60S ribosomal protein L7a	RPL7A	sp|P62424|RL7A_HUMAN 60S ribosomal protein L7a OS=Homo sapiens OX=9606 GN=RPL7A PE=1 SV=2	1	6	6	6	0	0	0	1	6	0	0	0	0	0	0	0	0	0	0	1	0	0	0	0	0	1	6	0	0	0	0	0	0	0	0	0	0	1	0	0	0	0
P62491;Q15907	P62491;Q15907	4;4	4;4	4;4	Ras-related protein Rab-11A;Ras-related protein Rab-11B	RAB11A;RAB11B	sp|P62491|RB11A_HUMAN Ras-related protein Rab-11A OS=Homo sapiens OX=9606 GN=RAB11A PE=1 SV=3;sp|Q15907|RB11B_HUMAN Ras-related protein Rab-11B OS=Homo sapiens OX=9606 GN=RAB11B PE=1 SV=4	2	4	4	4	0	0	0	0	4	3	0	1	1	0	3	0	0	2	1	3	1	1	0	0	0	0	4	3	0	1	1	0	3	0	0	2	1	3	1	1	0	0
P62701;Q8TD47;P22090	P62701;Q8TD47	4;2;1	4;2;1	4;2;1	40S ribosomal protein S4, X isoform;40S ribosomal protein S4, Y isoform 2	RPS4X;RPS4Y2	sp|P62701|RS4X_HUMAN 40S ribosomal protein S4, X isoform OS=Homo sapiens OX=9606 GN=RPS4X PE=1 SV=2;sp|Q8TD47|RS4Y2_HUMAN 40S ribosomal protein S4, Y isoform 2 OS=Homo sapiens OX=9606 GN=RPS4Y2 PE=2 SV=3	3	4	4	4	0	0	0	0	4	0	0	1	0	0	0	0	0	0	0	3	0	0	0	0	0	0	4	0	0	1	0	0	0	0	0	0	0	3	0	0	0	0
P62753	P62753	4	4	4	40S ribosomal protein S6	RPS6	sp|P62753|RS6_HUMAN 40S ribosomal protein S6 OS=Homo sapiens OX=9606 GN=RPS6 PE=1 SV=1	1	4	4	4	0	0	2	0	4	0	0	0	0	0	0	0	0	0	0	2	0	0	0	0	2	0	4	0	0	0	0	0	0	0	0	0	0	2	0	0	0	0
P62805	P62805	6	6	6	Histone H4	HIST1H4A	sp|P62805|H4_HUMAN Histone H4 OS=Homo sapiens OX=9606 GN=H4C1 PE=1 SV=2	1	6	6	6	5	3	6	4	6	4	4	5	3	3	2	1	3	2	1	6	2	4	5	3	6	4	6	4	4	5	3	3	2	1	3	2	1	6	2	4	5	3
P62820;Q9H0U4;Q92928	P62820;Q9H0U4	4;3;1	4;3;1	4;3;1	Ras-related protein Rab-1A;Ras-related protein Rab-1B	RAB1A;RAB1B	sp|P62820|RAB1A_HUMAN Ras-related protein Rab-1A OS=Homo sapiens OX=9606 GN=RAB1A PE=1 SV=3;sp|Q9H0U4|RAB1B_HUMAN Ras-related protein Rab-1B OS=Homo sapiens OX=9606 GN=RAB1B PE=1 SV=1	3	4	4	4	1	1	1	1	4	2	0	0	1	1	1	1	0	2	1	3	2	2	1	1	1	1	4	2	0	0	1	1	1	1	0	2	1	3	2	2	1	1
P62826	P62826	4	4	4	GTP-binding nuclear protein Ran	RAN	sp|P62826|RAN_HUMAN GTP-binding nuclear protein Ran OS=Homo sapiens OX=9606 GN=RAN PE=1 SV=3	1	4	4	4	1	2	2	0	4	0	0	1	0	3	0	0	0	0	0	1	0	0	1	2	2	0	4	0	0	1	0	3	0	0	0	0	0	1	0	0	1	2
P62873;Q9HAV0	P62873	7;3	7;3	4;0	Guanine nucleotide-binding protein G(I)/G(S)/G(T) subunit beta-1	GNB1	sp|P62873|GBB1_HUMAN Guanine nucleotide-binding protein G(I)/G(S)/G(T) subunit beta-1 OS=Homo sapiens OX=9606 GN=GNB1 PE=1 SV=3	2	7	7	4	6	6	7	7	7	7	6	4	5	5	6	2	4	7	6	7	7	6	6	6	7	7	7	7	6	4	5	5	6	2	4	7	6	7	7	6	4	3
P62879	P62879	5	2	2	Guanine nucleotide-binding protein G(I)/G(S)/G(T) subunit beta-2	GNB2	sp|P62879|GBB2_HUMAN Guanine nucleotide-binding protein G(I)/G(S)/G(T) subunit beta-2 OS=Homo sapiens OX=9606 GN=GNB2 PE=1 SV=3	1	5	2	2	4	5	5	5	5	5	3	3	4	4	5	1	2	5	4	5	5	4	2	2	2	2	2	2	0	1	1	1	2	0	0	2	2	2	2	2	2	2
P62888	P62888	1	1	1	60S ribosomal protein L30	RPL30	sp|P62888|RL30_HUMAN 60S ribosomal protein L30 OS=Homo sapiens OX=9606 GN=RPL30 PE=1 SV=2	1	1	1	1	0	0	0	0	1	0	0	0	0	0	0	0	0	0	0	1	0	0	0	0	0	0	1	0	0	0	0	0	0	0	0	0	0	1	0	0	0	0
P62913	P62913	3	3	3	60S ribosomal protein L11	RPL11	sp|P62913|RL11_HUMAN 60S ribosomal protein L11 OS=Homo sapiens OX=9606 GN=RPL11 PE=1 SV=2	1	3	3	3	0	0	0	0	3	1	0	0	0	0	0	0	0	0	0	2	0	0	0	0	0	0	3	1	0	0	0	0	0	0	0	0	0	2	0	0	0	0
P62937;Q9Y536	P62937	7;1	7;1	7;1	Peptidyl-prolyl cis-trans isomerase A;Peptidyl-prolyl cis-trans isomerase A, N-terminally processed	PPIA	sp|P62937|PPIA_HUMAN Peptidyl-prolyl cis-trans isomerase A OS=Homo sapiens OX=9606 GN=PPIA PE=1 SV=2	2	7	7	7	4	4	5	5	7	6	2	4	1	2	3	3	2	5	4	6	4	5	4	4	5	5	7	6	2	4	1	2	3	3	2	5	4	6	4	5	4	4
P63000	P63000	5	2	2	Ras-related C3 botulinum toxin substrate 1	RAC1	sp|P63000|RAC1_HUMAN Ras-related C3 botulinum toxin substrate 1 OS=Homo sapiens OX=9606 GN=RAC1 PE=1 SV=1	1	5	2	2	4	5	5	5	5	5	1	3	3	2	3	1	2	4	4	5	4	5	1	2	2	2	2	2	0	1	0	0	0	0	0	2	1	2	1	2	1	2
P63092;Q5JWF2	P63092;Q5JWF2	4;4	3;3	3;3	Guanine nucleotide-binding protein G(s) subunit alpha isoforms short;Guanine nucleotide-binding protein G(s) subunit alpha isoforms XLas	GNAS	sp|P63092|GNAS2_HUMAN Guanine nucleotide-binding protein G(s) subunit alpha isoforms short OS=Homo sapiens OX=9606 GN=GNAS PE=1 SV=1;sp|Q5JWF2|GNAS1_HUMAN Guanine nucleotide-binding protein G(s) subunit alpha isoforms XLas OS=Homo sapiens OX=9606 GN=GNAS P	2	4	3	3	2	4	1	4	4	4	1	1	2	2	3	1	2	3	3	2	2	3	1	3	0	3	3	3	0	0	1	1	2	0	1	2	2	1	1	2	1	3
P63104	P63104	15	12	11	14-3-3 protein zeta/delta	YWHAZ	sp|P63104|1433Z_HUMAN 14-3-3 protein zeta/delta OS=Homo sapiens OX=9606 GN=YWHAZ PE=1 SV=1	1	15	12	11	7	8	8	7	15	11	4	8	6	8	8	6	6	13	11	13	11	10	4	5	5	5	12	8	1	5	3	5	5	3	3	10	8	10	8	7	4	4
P63151	P63151	1	1	1	Serine/threonine-protein phosphatase 2A 55 kDa regulatory subunit B alpha isoform	PPP2R2A	sp|P63151|2ABA_HUMAN Serine/threonine-protein phosphatase 2A 55 kDa regulatory subunit B alpha isoform OS=Homo sapiens OX=9606 GN=PPP2R2A PE=1 SV=1	1	1	1	1	0	0	0	0	1	0	0	0	0	0	0	0	0	0	0	0	0	0	0	0	0	0	1	0	0	0	0	0	0	0	0	0	0	0	0	0	0	0
P63167;Q96FJ2	P63167;Q96FJ2	3;2	3;2	3;2	Dynein light chain 1, cytoplasmic;Dynein light chain 2, cytoplasmic	DYNLL1;DYNLL2	sp|P63167|DYL1_HUMAN Dynein light chain 1, cytoplasmic OS=Homo sapiens OX=9606 GN=DYNLL1 PE=1 SV=1;sp|Q96FJ2|DYL2_HUMAN Dynein light chain 2, cytoplasmic OS=Homo sapiens OX=9606 GN=DYNLL2 PE=1 SV=1	2	3	3	3	3	0	0	0	3	2	0	1	0	0	0	0	0	1	0	3	0	0	3	0	0	0	3	2	0	1	0	0	0	0	0	1	0	3	0	0	3	0
P63218	P63218	1	1	1	Guanine nucleotide-binding protein G(I)/G(S)/G(O) subunit gamma-5	GNG5	sp|P63218|GBG5_HUMAN Guanine nucleotide-binding protein G(I)/G(S)/G(O) subunit gamma-5 OS=Homo sapiens OX=9606 GN=GNG5 PE=1 SV=3	1	1	1	1	1	1	1	1	0	1	1	1	1	1	1	1	0	1	1	1	1	1	1	1	1	1	0	1	1	1	1	1	1	1	0	1	1	1	1	1	1	1
P63241;Q9GZV4;Q6IS14	P63241;Q9GZV4;Q6IS14	6;4;3	6;4;3	6;4;3	Eukaryotic translation initiation factor 5A-1;Eukaryotic translation initiation factor 5A-2;Eukaryotic translation initiation factor 5A-1-like	EIF5A;EIF5A2;EIF5AL1	sp|P63241|IF5A1_HUMAN Eukaryotic translation initiation factor 5A-1 OS=Homo sapiens OX=9606 GN=EIF5A PE=1 SV=2;sp|Q9GZV4|IF5A2_HUMAN Eukaryotic translation initiation factor 5A-2 OS=Homo sapiens OX=9606 GN=EIF5A2 PE=1 SV=3;sp|Q6IS14|IF5AL_HUMAN Eukaryotic	3	6	6	6	0	0	0	0	6	1	0	0	0	1	0	0	0	0	0	2	0	0	0	0	0	0	6	1	0	0	0	1	0	0	0	0	0	2	0	0	0	0
P63244	P63244	13	13	13	Guanine nucleotide-binding protein subunit beta-2-like 1;Guanine nucleotide-binding protein subunit beta-2-like 1, N-terminally processed	GNB2L1	sp|P63244|RACK1_HUMAN Receptor of activated protein C kinase 1 OS=Homo sapiens OX=9606 GN=RACK1 PE=1 SV=3	1	13	13	13	1	0	0	0	13	9	0	3	1	0	0	0	1	0	0	6	0	1	1	0	0	0	13	9	0	3	1	0	0	0	1	0	0	6	0	1	1	0
P63261	P63261	21	1	1	Actin, cytoplasmic 2;Actin, cytoplasmic 2, N-terminally processed	ACTG1	sp|P63261|ACTG_HUMAN Actin, cytoplasmic 2 OS=Homo sapiens OX=9606 GN=ACTG1 PE=1 SV=1	1	21	1	1	16	16	18	17	21	19	15	14	15	14	16	16	15	20	17	19	17	16	1	1	1	1	1	1	0	0	1	0	0	1	0	1	1	1	1	1	1	1
P67775;P62714	P67775;P62714	5;4	5;4	5;4	Serine/threonine-protein phosphatase 2A catalytic subunit alpha isoform;Serine/threonine-protein phosphatase 2A catalytic subunit beta isoform	PPP2CA;PPP2CB	sp|P67775|PP2AA_HUMAN Serine/threonine-protein phosphatase 2A catalytic subunit alpha isoform OS=Homo sapiens OX=9606 GN=PPP2CA PE=1 SV=1;sp|P62714|PP2AB_HUMAN Serine/threonine-protein phosphatase 2A catalytic subunit beta isoform OS=Homo sapiens OX=9606 G	2	5	5	5	0	1	0	0	5	1	0	1	0	1	0	1	1	0	1	2	0	1	0	1	0	0	5	1	0	1	0	1	0	1	1	0	1	2	0	1	0	1
P67936	P67936	13	13	5	Tropomyosin alpha-4 chain	TPM4	sp|P67936|TPM4_HUMAN Tropomyosin alpha-4 chain OS=Homo sapiens OX=9606 GN=TPM4 PE=1 SV=3	1	13	13	5	5	5	5	7	13	6	3	3	5	4	5	5	5	4	3	5	5	6	5	5	5	7	13	6	3	3	5	4	5	5	5	4	3	5	5	6	1	2
P68133;P68032;P63267;P62736	P68133;P68032;P63267;P62736	14;14;13;13	1;1;1;1	1;1;1;1	Actin, alpha skeletal muscle;Actin, alpha cardiac muscle 1;Actin, gamma-enteric smooth muscle;Actin, aortic smooth muscle	ACTA1;ACTC1;ACTG2;ACTA2	sp|P68133|ACTS_HUMAN Actin, alpha skeletal muscle OS=Homo sapiens OX=9606 GN=ACTA1 PE=1 SV=1;sp|P68032|ACTC_HUMAN Actin, alpha cardiac muscle 1 OS=Homo sapiens OX=9606 GN=ACTC1 PE=1 SV=1;sp|P63267|ACTH_HUMAN Actin, gamma-enteric smooth muscle OS=Homo sapie	4	14	1	1	11	11	12	12	14	13	11	11	11	11	11	10	11	13	11	13	11	11	1	1	1	1	1	1	1	1	1	1	1	0	1	1	1	1	1	1	1	1
P68104;Q5VTE0;Q05639	P68104;Q5VTE0;Q05639	14;14;7	14;14;7	14;14;7	Elongation factor 1-alpha 1;Putative elongation factor 1-alpha-like 3;Elongation factor 1-alpha 2	EEF1A1;EEF1A1P5;EEF1A2	sp|P68104|EF1A1_HUMAN Elongation factor 1-alpha 1 OS=Homo sapiens OX=9606 GN=EEF1A1 PE=1 SV=1;sp|Q5VTE0|EF1A3_HUMAN Putative elongation factor 1-alpha-like 3 OS=Homo sapiens OX=9606 GN=EEF1A1P5 PE=5 SV=1;sp|Q05639|EF1A2_HUMAN Elongation factor 1-alpha 2 OS	3	14	14	14	9	8	9	8	14	12	2	9	5	7	7	4	6	8	7	11	6	7	9	8	9	8	14	12	2	9	5	7	7	4	6	8	7	11	6	7	9	8
P68363;A6NHL2	P68363	14;2	14;2	0;0	Tubulin alpha-1B chain	TUBA1B	sp|P68363|TBA1B_HUMAN Tubulin alpha-1B chain OS=Homo sapiens OX=9606 GN=TUBA1B PE=1 SV=1	2	14	14	0	7	5	10	5	14	11	3	6	2	5	5	3	4	11	9	12	5	5	7	5	10	5	14	11	3	6	2	5	5	3	4	11	9	12	5	5	0	0
P68366	P68366	14	4	4	Tubulin alpha-4A chain	TUBA4A	sp|P68366|TBA4A_HUMAN Tubulin alpha-4A chain OS=Homo sapiens OX=9606 GN=TUBA4A PE=1 SV=1	1	14	4	4	6	5	8	4	14	11	3	6	2	3	4	3	6	10	6	12	5	3	1	1	2	0	4	4	0	1	0	0	0	0	2	3	0	4	0	0	1	1
P68371;P04350;Q3ZCM7	P68371;P04350	16;13;7	16;13;7	4;3;1	Tubulin beta-4B chain;Tubulin beta-4A chain	TUBB4B;TUBB4A	sp|P68371|TBB4B_HUMAN Tubulin beta-4B chain OS=Homo sapiens OX=9606 GN=TUBB4B PE=1 SV=1;sp|P04350|TBB4A_HUMAN Tubulin beta-4A chain OS=Homo sapiens OX=9606 GN=TUBB4A PE=1 SV=2	3	16	16	4	4	4	9	2	16	11	2	4	1	6	1	1	1	8	2	12	3	1	4	4	9	2	16	11	2	4	1	6	1	1	1	8	2	12	3	1	0	1
Q6NXT2;Q71DI3;Q16695;P84243;P68431	Q6NXT2;Q71DI3;Q16695;P84243;P68431	2;2;2;2;2	2;2;2;2;2	2;2;2;2;2	Histone H3.3C;Histone H3.2;Histone H3.1t;Histone H3.3;Histone H3.1	H3F3C;HIST2H3A;HIST3H3;H3F3A;HIST1H3A	sp|Q6NXT2|H3C_HUMAN Histone H3.3C OS=Homo sapiens OX=9606 GN=H3F3C PE=1 SV=3;sp|Q71DI3|H32_HUMAN Histone H3.2 OS=Homo sapiens OX=9606 GN=HIST2H3A PE=1 SV=3;sp|Q16695|H31T_HUMAN Histone H3.1t OS=Homo sapiens OX=9606 GN=HIST3H3 PE=1 SV=3;sp|P84243|H33_HUMAN	5	2	2	2	0	0	2	0	2	0	0	0	0	1	0	0	0	0	0	2	0	0	0	0	2	0	2	0	0	0	0	1	0	0	0	0	0	2	0	0	0	0
P68871	P68871	9	9	5	Hemoglobin subunit beta;LVV-hemorphin-7;Spinorphin	HBB	sp|P68871|HBB_HUMAN Hemoglobin subunit beta OS=Homo sapiens OX=9606 GN=HBB PE=1 SV=2	1	9	9	5	9	9	9	9	9	9	9	9	9	8	9	9	9	9	9	9	9	9	9	9	9	9	9	9	9	9	9	8	9	9	9	9	9	9	9	9	5	5
P69905;P02008	P69905	8;1	8;1	4;0	Hemoglobin subunit alpha	HBA1	sp|P69905|HBA_HUMAN Hemoglobin subunit alpha OS=Homo sapiens OX=9606 GN=HBA1 PE=1 SV=2	2	8	8	4	7	6	8	8	7	8	8	7	8	6	8	8	6	8	7	7	7	6	7	6	8	8	7	8	8	7	8	6	8	8	6	8	7	7	7	6	4	3
P78371	P78371	2	2	2	T-complex protein 1 subunit beta	CCT2	sp|P78371|TCPB_HUMAN T-complex protein 1 subunit beta OS=Homo sapiens OX=9606 GN=CCT2 PE=1 SV=4	1	2	2	2	0	0	0	0	2	0	0	0	0	1	1	0	0	0	0	0	0	0	0	0	0	0	2	0	0	0	0	1	1	0	0	0	0	0	0	0	0	0
P78509	P78509	1	1	1	Reelin	RELN	sp|P78509|RELN_HUMAN Reelin OS=Homo sapiens OX=9606 GN=RELN PE=1 SV=3	1	1	1	1	1	0	1	1	0	1	1	0	1	0	1	1	0	1	1	0	1	0	1	0	1	1	0	1	1	0	1	0	1	1	0	1	1	0	1	0	1	0
P80108	P80108	7	7	7	Phosphatidylinositol-glycan-specific phospholipase D	GPLD1	sp|P80108|PHLD_HUMAN Phosphatidylinositol-glycan-specific phospholipase D OS=Homo sapiens OX=9606 GN=GPLD1 PE=1 SV=3	1	7	7	7	4	4	3	6	2	3	4	3	1	1	2	2	4	7	6	5	6	3	4	4	3	6	2	3	4	3	1	1	2	2	4	7	6	5	6	3	4	4
P80188	P80188	7	7	7	Neutrophil gelatinase-associated lipocalin	LCN2	sp|P80188|NGAL_HUMAN Neutrophil gelatinase-associated lipocalin OS=Homo sapiens OX=9606 GN=LCN2 PE=1 SV=2	1	7	7	7	1	1	2	1	7	5	1	2	0	0	0	0	3	3	0	4	2	0	1	1	2	1	7	5	1	2	0	0	0	0	3	3	0	4	2	0	1	1
P80723	P80723	8	8	8	Brain acid soluble protein 1	BASP1	sp|P80723|BASP1_HUMAN Brain acid soluble protein 1 OS=Homo sapiens OX=9606 GN=BASP1 PE=1 SV=2	1	8	8	8	2	6	4	7	5	4	0	2	5	6	6	0	1	7	8	6	5	6	2	6	4	7	5	4	0	2	5	6	6	0	1	7	8	6	5	6	2	6
P80748;A0A075B6K5;A0A075B6K2	P80748;A0A075B6K5	4;2;1	4;2;1	4;2;1	Ig lambda chain V-III region LOI	IGLV3-9	sp|P80748|LV321_HUMAN Immunoglobulin lambda variable 3-21 OS=Homo sapiens OX=9606 GN=IGLV3-21 PE=1 SV=2;sp|A0A075B6K5|LV39_HUMAN Immunoglobulin lambda variable 3-9 OS=Homo sapiens OX=9606 GN=IGLV3-9 PE=3 SV=1	3	4	4	4	4	4	4	4	4	4	4	4	3	3	3	3	3	4	4	4	4	4	4	4	4	4	4	4	4	4	3	3	3	3	3	4	4	4	4	4	4	4
P81605	P81605	4	4	4	Dermcidin;Survival-promoting peptide;DCD-1	DCD	sp|P81605|DCD_HUMAN Dermcidin OS=Homo sapiens OX=9606 GN=DCD PE=1 SV=2	1	4	4	4	3	3	4	3	3	4	4	3	3	3	3	3	3	4	3	4	3	3	3	3	4	3	3	4	4	3	3	3	3	3	3	4	3	4	3	3	3	3
P84085	P84085	3	1	1	ADP-ribosylation factor 5	ARF5	sp|P84085|ARF5_HUMAN ADP-ribosylation factor 5 OS=Homo sapiens OX=9606 GN=ARF5 PE=1 SV=2	1	3	1	1	2	1	0	0	3	2	0	0	1	0	0	0	0	1	0	3	0	0	0	0	0	0	1	0	0	0	1	0	0	0	0	1	0	1	0	0	0	0
P84090	P84090	1	1	1	Enhancer of rudimentary homolog	ERH	sp|P84090|ERH_HUMAN Enhancer of rudimentary homolog OS=Homo sapiens OX=9606 GN=ERH PE=1 SV=1	1	1	1	1	0	0	0	0	1	0	0	0	0	0	0	0	0	0	0	0	0	0	0	0	0	0	1	0	0	0	0	0	0	0	0	0	0	0	0	0	0	0
P84095	P84095	3	2	2	Rho-related GTP-binding protein RhoG	RHOG	sp|P84095|RHOG_HUMAN Rho-related GTP-binding protein RhoG OS=Homo sapiens OX=9606 GN=RHOG PE=1 SV=1	1	3	2	2	1	2	1	2	3	3	1	1	1	1	1	0	1	2	3	1	2	1	0	1	0	1	2	2	0	0	0	0	0	0	0	1	2	0	1	0	0	1
P84098	P84098	1	1	1	60S ribosomal protein L19	RPL19	sp|P84098|RL19_HUMAN 60S ribosomal protein L19 OS=Homo sapiens OX=9606 GN=RPL19 PE=1 SV=1	1	1	1	1	0	0	0	0	1	0	0	0	0	0	0	0	0	0	0	1	0	0	0	0	0	0	1	0	0	0	0	0	0	0	0	0	0	1	0	0	0	0
P86791;P86790	P86791;P86790	1;1	1;1	1;1	Vacuolar fusion protein CCZ1 homolog;Vacuolar fusion protein CCZ1 homolog B	CCZ1;CCZ1B	sp|P86791|CCZ1_HUMAN Vacuolar fusion protein CCZ1 homolog OS=Homo sapiens OX=9606 GN=CCZ1 PE=1 SV=1;sp|P86790|CCZ1B_HUMAN Vacuolar fusion protein CCZ1 homolog B OS=Homo sapiens OX=9606 GN=CCZ1B PE=1 SV=1	2	1	1	1	0	0	0	0	1	0	0	0	0	0	0	0	0	0	0	0	0	0	0	0	0	0	1	0	0	0	0	0	0	0	0	0	0	0	0	0	0	0
P99999	P99999	2	2	2	Cytochrome c	CYCS	sp|P99999|CYC_HUMAN Cytochrome c OS=Homo sapiens OX=9606 GN=CYCS PE=1 SV=2	1	2	2	2	0	0	0	0	2	0	0	0	0	0	0	0	0	0	0	0	0	0	0	0	0	0	2	0	0	0	0	0	0	0	0	0	0	0	0	0	0	0
Q00325	Q00325	2	2	2	Phosphate carrier protein, mitochondrial	SLC25A3	sp|Q00325|MPCP_HUMAN Phosphate carrier protein, mitochondrial OS=Homo sapiens OX=9606 GN=SLC25A3 PE=1 SV=2	1	2	2	2	0	0	0	0	2	1	0	0	0	0	0	0	1	0	0	1	0	0	0	0	0	0	2	1	0	0	0	0	0	0	1	0	0	1	0	0	0	0
Q00341	Q00341	1	1	1	Vigilin	HDLBP	sp|Q00341|VIGLN_HUMAN Vigilin OS=Homo sapiens OX=9606 GN=HDLBP PE=1 SV=2	1	1	1	1	0	0	0	0	1	0	0	0	0	0	0	0	0	0	0	0	0	0	0	0	0	0	1	0	0	0	0	0	0	0	0	0	0	0	0	0	0	0
Q00610;P53675	Q00610	19;4	19;4	19;4	Clathrin heavy chain 1	CLTC	sp|Q00610|CLH1_HUMAN Clathrin heavy chain 1 OS=Homo sapiens OX=9606 GN=CLTC PE=1 SV=5	2	19	19	19	2	1	2	2	18	3	0	2	2	0	1	0	2	2	0	9	1	0	2	1	2	2	18	3	0	2	2	0	1	0	2	2	0	9	1	0	2	1
Q00765	Q00765	1	1	1	Receptor expression-enhancing protein 5	REEP5	sp|Q00765|REEP5_HUMAN Receptor expression-enhancing protein 5 OS=Homo sapiens OX=9606 GN=REEP5 PE=1 SV=3	1	1	1	1	0	0	0	0	1	1	0	0	0	0	0	0	0	0	0	0	0	0	0	0	0	0	1	1	0	0	0	0	0	0	0	0	0	0	0	0	0	0
Q00839	Q00839	4	4	4	Heterogeneous nuclear ribonucleoprotein U	HNRNPU	sp|Q00839|HNRPU_HUMAN Heterogeneous nuclear ribonucleoprotein U OS=Homo sapiens OX=9606 GN=HNRNPU PE=1 SV=6	1	4	4	4	0	0	0	0	4	0	0	0	0	1	0	0	0	0	0	0	0	0	0	0	0	0	4	0	0	0	0	1	0	0	0	0	0	0	0	0	0	0
Q01105;P0DME0	Q01105;P0DME0	3;2	3;2	3;2	Protein SET;Protein SETSIP	SET;SETSIP	sp|Q01105|SET_HUMAN Protein SET OS=Homo sapiens OX=9606 GN=SET PE=1 SV=3;sp|P0DME0|SETLP_HUMAN Protein SETSIP OS=Homo sapiens OX=9606 GN=SETSIP PE=1 SV=1	2	3	3	3	2	1	0	0	3	2	0	0	0	1	0	0	1	1	0	2	0	0	2	1	0	0	3	2	0	0	0	1	0	0	1	1	0	2	0	0	2	1
Q01469;A8MUU1	Q01469	12;2	12;2	12;2	Fatty acid-binding protein, epidermal	FABP5	sp|Q01469|FABP5_HUMAN Fatty acid-binding protein 5 OS=Homo sapiens OX=9606 GN=FABP5 PE=1 SV=3	2	12	12	12	11	9	10	10	12	11	8	8	8	8	8	7	9	12	8	10	9	7	11	9	10	10	12	11	8	8	8	8	8	7	9	12	8	10	9	7	11	9
Q01518	Q01518	4	4	4	Adenylyl cyclase-associated protein 1	CAP1	sp|Q01518|CAP1_HUMAN Adenylyl cyclase-associated protein 1 OS=Homo sapiens OX=9606 GN=CAP1 PE=1 SV=5	1	4	4	4	2	0	0	0	4	2	0	0	0	1	0	0	0	3	2	3	1	0	2	0	0	0	4	2	0	0	0	1	0	0	0	3	2	3	1	0	2	0
Q01546;CON__Q01546	Q01546;CON__Q01546	18;17	1;1	1;1	Keratin, type II cytoskeletal 2 oral	KRT76	sp|Q01546|K22O_HUMAN Keratin, type II cytoskeletal 2 oral OS=Homo sapiens OX=9606 GN=KRT76 PE=1 SV=2;	2	18	1	1	12	12	12	14	15	17	14	14	13	13	12	12	14	13	11	13	12	13	0	0	0	0	0	0	1	0	1	0	0	0	1	0	0	0	0	0	0	0
Q01629;P13164;Q01628	Q01629;P13164;Q01628	2;1;1	2;1;1	2;1;1	Interferon-induced transmembrane protein 2;Interferon-induced transmembrane protein 1;Interferon-induced transmembrane protein 3	IFITM2;IFITM1;IFITM3	sp|Q01629|IFM2_HUMAN Interferon-induced transmembrane protein 2 OS=Homo sapiens OX=9606 GN=IFITM2 PE=1 SV=2;sp|P13164|IFM1_HUMAN Interferon-induced transmembrane protein 1 OS=Homo sapiens OX=9606 GN=IFITM1 PE=1 SV=3;sp|Q01628|IFM3_HUMAN Interferon-induced	3	2	2	2	1	1	1	1	1	1	1	1	0	1	1	1	1	2	2	1	2	1	1	1	1	1	1	1	1	1	0	1	1	1	1	2	2	1	2	1	1	1
Q01813	Q01813	4	4	4	ATP-dependent 6-phosphofructokinase, platelet type	PFKP	sp|Q01813|PFKAP_HUMAN ATP-dependent 6-phosphofructokinase, platelet type OS=Homo sapiens OX=9606 GN=PFKP PE=1 SV=2	1	4	4	4	0	0	0	0	4	1	0	0	0	0	0	0	0	0	0	0	0	0	0	0	0	0	4	1	0	0	0	0	0	0	0	0	0	0	0	0	0	0
Q02218;Q9ULD0	Q02218;Q9ULD0	2;1	2;1	2;1	2-oxoglutarate dehydrogenase, mitochondrial;2-oxoglutarate dehydrogenase-like, mitochondrial	OGDH;OGDHL	sp|Q02218|ODO1_HUMAN 2-oxoglutarate dehydrogenase, mitochondrial OS=Homo sapiens OX=9606 GN=OGDH PE=1 SV=3;sp|Q9ULD0|OGDHL_HUMAN 2-oxoglutarate dehydrogenase-like, mitochondrial OS=Homo sapiens OX=9606 GN=OGDHL PE=1 SV=3	2	2	2	2	0	0	0	0	2	0	0	0	0	0	0	0	0	0	0	0	0	0	0	0	0	0	2	0	0	0	0	0	0	0	0	0	0	0	0	0	0	0
Q02413	Q02413	26	26	26	Desmoglein-1	DSG1	sp|Q02413|DSG1_HUMAN Desmoglein-1 OS=Homo sapiens OX=9606 GN=DSG1 PE=1 SV=2	1	26	26	26	21	11	18	18	20	23	19	14	11	15	16	13	17	19	13	20	17	12	21	11	18	18	20	23	19	14	11	15	16	13	17	19	13	20	17	12	21	11
Q02487	Q02487	4	3	3	Desmocollin-2	DSC2	sp|Q02487|DSC2_HUMAN Desmocollin-2 OS=Homo sapiens OX=9606 GN=DSC2 PE=1 SV=1	1	4	3	3	0	0	0	0	4	0	0	0	0	0	0	0	0	0	0	0	0	0	0	0	0	0	3	0	0	0	0	0	0	0	0	0	0	0	0	0	0	0
Q02543	Q02543	3	3	3	60S ribosomal protein L18a	RPL18A	sp|Q02543|RL18A_HUMAN 60S ribosomal protein L18a OS=Homo sapiens OX=9606 GN=RPL18A PE=1 SV=2	1	3	3	3	0	0	0	0	3	0	0	0	0	0	0	0	0	0	0	1	0	0	0	0	0	0	3	0	0	0	0	0	0	0	0	0	0	1	0	0	0	0
Q02878	Q02878	5	5	5	60S ribosomal protein L6	RPL6	sp|Q02878|RL6_HUMAN 60S ribosomal protein L6 OS=Homo sapiens OX=9606 GN=RPL6 PE=1 SV=3	1	5	5	5	0	0	1	0	5	2	0	0	0	0	1	0	1	1	1	1	1	0	0	0	1	0	5	2	0	0	0	0	1	0	1	1	1	1	1	0	0	0
Q03591	Q03591	8	3	1	Complement factor H-related protein 1	CFHR1	sp|Q03591|FHR1_HUMAN Complement factor H-related protein 1 OS=Homo sapiens OX=9606 GN=CFHR1 PE=1 SV=2	1	8	3	1	8	8	7	8	4	6	8	6	5	4	3	3	8	8	8	8	8	8	3	3	3	3	2	2	3	2	0	0	0	0	3	3	3	3	3	3	1	1
Q04609	Q04609	1	1	1	Glutamate carboxypeptidase 2	FOLH1	sp|Q04609|FOLH1_HUMAN Glutamate carboxypeptidase 2 OS=Homo sapiens OX=9606 GN=FOLH1 PE=1 SV=1	1	1	1	1	1	0	1	0	1	1	0	0	0	0	0	0	0	1	1	1	1	1	1	0	1	0	1	1	0	0	0	0	0	0	0	1	1	1	1	1	1	0
Q04637	Q04637	2	2	2	Eukaryotic translation initiation factor 4 gamma 1	EIF4G1	sp|Q04637|IF4G1_HUMAN Eukaryotic translation initiation factor 4 gamma 1 OS=Homo sapiens OX=9606 GN=EIF4G1 PE=1 SV=4	1	2	2	2	0	0	0	0	2	0	0	0	0	0	0	0	0	0	0	1	1	0	0	0	0	0	2	0	0	0	0	0	0	0	0	0	0	1	1	0	0	0
Q04756;CON__ENSEMBL:ENSBTAP00000023055	Q04756	5;2	5;2	5;2	Hepatocyte growth factor activator;Hepatocyte growth factor activator short chain;Hepatocyte growth factor activator long chain	HGFAC	sp|Q04756|HGFA_HUMAN Hepatocyte growth factor activator OS=Homo sapiens OX=9606 GN=HGFAC PE=1 SV=1	2	5	5	5	4	3	3	2	2	4	5	2	1	1	2	1	2	4	4	3	3	3	4	3	3	2	2	4	5	2	1	1	2	1	2	4	4	3	3	3	4	3
Q04837	Q04837	1	1	1	Single-stranded DNA-binding protein, mitochondrial	SSBP1	sp|Q04837|SSBP_HUMAN Single-stranded DNA-binding protein, mitochondrial OS=Homo sapiens OX=9606 GN=SSBP1 PE=1 SV=1	1	1	1	1	0	0	0	0	1	0	0	0	0	0	0	0	0	0	0	0	0	0	0	0	0	0	1	0	0	0	0	0	0	0	0	0	0	0	0	0	0	0
Q04917	Q04917	8	5	5	14-3-3 protein eta	YWHAH	sp|Q04917|1433F_HUMAN 14-3-3 protein eta OS=Homo sapiens OX=9606 GN=YWHAH PE=1 SV=4	1	8	5	5	3	4	3	2	8	3	3	4	3	5	4	3	3	4	4	4	5	3	0	1	0	0	5	0	0	1	0	2	1	0	0	1	1	1	2	0	0	1
Q04941	Q04941	1	1	1	Proteolipid protein 2	PLP2	sp|Q04941|PLP2_HUMAN Proteolipid protein 2 OS=Homo sapiens OX=9606 GN=PLP2 PE=1 SV=1	1	1	1	1	0	0	0	0	1	1	1	0	0	0	0	0	0	0	0	0	0	0	0	0	0	0	1	1	1	0	0	0	0	0	0	0	0	0	0	0	0	0
Q06033	Q06033	10	10	8	Inter-alpha-trypsin inhibitor heavy chain H3	ITIH3	sp|Q06033|ITIH3_HUMAN Inter-alpha-trypsin inhibitor heavy chain H3 OS=Homo sapiens OX=9606 GN=ITIH3 PE=1 SV=2	1	10	10	8	10	9	9	9	3	9	9	7	7	5	3	6	8	10	10	9	10	10	10	9	9	9	3	9	9	7	7	5	3	6	8	10	10	9	10	10	8	7
Q06323	Q06323	3	3	3	Proteasome activator complex subunit 1	PSME1	sp|Q06323|PSME1_HUMAN Proteasome activator complex subunit 1 OS=Homo sapiens OX=9606 GN=PSME1 PE=1 SV=1	1	3	3	3	0	0	0	0	3	0	0	0	0	0	0	0	0	0	0	1	0	1	0	0	0	0	3	0	0	0	0	0	0	0	0	0	0	1	0	1	0	0
Q06830;Q13162	Q06830	12;3	12;3	11;3	Peroxiredoxin-1	PRDX1	sp|Q06830|PRDX1_HUMAN Peroxiredoxin-1 OS=Homo sapiens OX=9606 GN=PRDX1 PE=1 SV=1	2	12	12	11	10	6	8	7	12	11	5	6	4	5	6	5	8	10	4	10	6	5	10	6	8	7	12	11	5	6	4	5	6	5	8	10	4	10	6	5	9	5
Q07020	Q07020	1	1	1	60S ribosomal protein L18	RPL18	sp|Q07020|RL18_HUMAN 60S ribosomal protein L18 OS=Homo sapiens OX=9606 GN=RPL18 PE=1 SV=2	1	1	1	1	0	0	0	0	1	0	0	0	0	0	0	0	0	0	0	1	0	0	0	0	0	0	1	0	0	0	0	0	0	0	0	0	0	1	0	0	0	0
Q07021	Q07021	3	3	3	Complement component 1 Q subcomponent-binding protein, mitochondrial	C1QBP	sp|Q07021|C1QBP_HUMAN Complement component 1 Q subcomponent-binding protein, mitochondrial OS=Homo sapiens OX=9606 GN=C1QBP PE=1 SV=1	1	3	3	3	0	0	0	0	3	1	0	0	0	0	0	0	0	0	0	2	0	0	0	0	0	0	3	1	0	0	0	0	0	0	0	0	0	2	0	0	0	0
Q07065	Q07065	17	17	17	Cytoskeleton-associated protein 4	CKAP4	sp|Q07065|CKAP4_HUMAN Cytoskeleton-associated protein 4 OS=Homo sapiens OX=9606 GN=CKAP4 PE=1 SV=2	1	17	17	17	2	0	0	1	17	5	0	2	1	0	1	0	1	1	0	2	0	1	2	0	0	1	17	5	0	2	1	0	1	0	1	1	0	2	0	1	2	0
Q07954	Q07954	2	2	2	Prolow-density lipoprotein receptor-related protein 1;Low-density lipoprotein receptor-related protein 1 85 kDa subunit;Low-density lipoprotein receptor-related protein 1 515 kDa subunit;Low-density lipoprotein receptor-related protein 1 intracellular domain	LRP1	sp|Q07954|LRP1_HUMAN Prolow-density lipoprotein receptor-related protein 1 OS=Homo sapiens OX=9606 GN=LRP1 PE=1 SV=2	1	2	2	2	1	2	0	0	0	0	2	2	0	0	1	0	0	0	0	0	0	0	1	2	0	0	0	0	2	2	0	0	1	0	0	0	0	0	0	0	1	2
Q08188	Q08188	18	18	18	Protein-glutamine gamma-glutamyltransferase E;Protein-glutamine gamma-glutamyltransferase E 50 kDa catalytic chain;Protein-glutamine gamma-glutamyltransferase E 27 kDa non-catalytic chain	TGM3	sp|Q08188|TGM3_HUMAN Protein-glutamine gamma-glutamyltransferase E OS=Homo sapiens OX=9606 GN=TGM3 PE=1 SV=4	1	18	18	18	15	13	14	14	9	18	13	12	11	12	12	8	15	15	14	18	15	10	15	13	14	14	9	18	13	12	11	12	12	8	15	15	14	18	15	10	15	13
Q08380	Q08380	21	21	21	Galectin-3-binding protein	LGALS3BP	sp|Q08380|LG3BP_HUMAN Galectin-3-binding protein OS=Homo sapiens OX=9606 GN=LGALS3BP PE=1 SV=1	1	21	21	21	19	16	20	18	20	21	20	16	16	14	17	16	13	21	18	19	19	15	19	16	20	18	20	21	20	16	16	14	17	16	13	21	18	19	19	15	19	16
Q08431	Q08431	10	10	10	Lactadherin;Lactadherin short form;Medin	MFGE8	sp|Q08431|MFGM_HUMAN Lactadherin OS=Homo sapiens OX=9606 GN=MFGE8 PE=1 SV=3	1	10	10	10	8	8	10	10	10	8	2	8	8	8	8	5	4	8	8	10	9	7	8	8	10	10	10	8	2	8	8	8	8	5	4	8	8	10	9	7	8	8
Q08554	Q08554	15	15	15	Desmocollin-1	DSC1	sp|Q08554|DSC1_HUMAN Desmocollin-1 OS=Homo sapiens OX=9606 GN=DSC1 PE=1 SV=2	1	15	15	15	12	9	9	10	8	15	8	10	7	7	7	6	9	11	7	12	12	7	12	9	9	10	8	15	8	10	7	7	7	6	9	11	7	12	12	7	12	9
Q08830	Q08830	1	1	1	Fibrinogen-like protein 1	FGL1	sp|Q08830|FGL1_HUMAN Fibrinogen-like protein 1 OS=Homo sapiens OX=9606 GN=FGL1 PE=1 SV=3	1	1	1	1	1	0	0	0	0	1	1	0	0	0	0	0	0	1	0	0	1	0	1	0	0	0	0	1	1	0	0	0	0	0	0	1	0	0	1	0	1	0
Q16576;Q09028	Q16576;Q09028	2;2	2;2	2;2	Histone-binding protein RBBP7;Histone-binding protein RBBP4	RBBP7;RBBP4	sp|Q16576|RBBP7_HUMAN Histone-binding protein RBBP7 OS=Homo sapiens OX=9606 GN=RBBP7 PE=1 SV=1;sp|Q09028|RBBP4_HUMAN Histone-binding protein RBBP4 OS=Homo sapiens OX=9606 GN=RBBP4 PE=1 SV=3	2	2	2	2	1	1	1	1	2	1	1	0	0	1	0	0	0	1	1	1	1	1	1	1	1	1	2	1	1	0	0	1	0	0	0	1	1	1	1	1	1	1
Q09666	Q09666	16	16	16	Neuroblast differentiation-associated protein AHNAK	AHNAK	sp|Q09666|AHNK_HUMAN Neuroblast differentiation-associated protein AHNAK OS=Homo sapiens OX=9606 GN=AHNAK PE=1 SV=2	1	16	16	16	5	4	0	4	14	2	0	5	0	0	0	0	0	1	2	10	1	1	5	4	0	4	14	2	0	5	0	0	0	0	0	1	2	10	1	1	5	4
Q12805	Q12805	2	2	2	EGF-containing fibulin-like extracellular matrix protein 1	EFEMP1	sp|Q12805|FBLN3_HUMAN EGF-containing fibulin-like extracellular matrix protein 1 OS=Homo sapiens OX=9606 GN=EFEMP1 PE=1 SV=2	1	2	2	2	0	1	2	1	0	1	1	0	0	0	1	0	1	2	1	1	1	1	0	1	2	1	0	1	1	0	0	0	1	0	1	2	1	1	1	1	0	1
Q12873;Q14839;Q8TDI0	Q12873	3;1;1	3;1;1	3;1;1	Chromodomain-helicase-DNA-binding protein 3	CHD3	sp|Q12873|CHD3_HUMAN Chromodomain-helicase-DNA-binding protein 3 OS=Homo sapiens OX=9606 GN=CHD3 PE=1 SV=3	3	3	3	3	2	1	3	2	1	2	2	1	2	1	2	1	1	2	1	1	1	2	2	1	3	2	1	2	2	1	2	1	2	1	1	2	1	1	1	2	2	1
Q12874	Q12874	1	1	1	Splicing factor 3A subunit 3	SF3A3	sp|Q12874|SF3A3_HUMAN Splicing factor 3A subunit 3 OS=Homo sapiens OX=9606 GN=SF3A3 PE=1 SV=1	1	1	1	1	0	0	0	0	1	0	0	0	0	0	0	0	0	0	0	0	0	0	0	0	0	0	1	0	0	0	0	0	0	0	0	0	0	0	0	0	0	0
Q12904	Q12904	1	1	1	Aminoacyl tRNA synthase complex-interacting multifunctional protein 1;Endothelial monocyte-activating polypeptide 2	AIMP1	sp|Q12904|AIMP1_HUMAN Aminoacyl tRNA synthase complex-interacting multifunctional protein 1 OS=Homo sapiens OX=9606 GN=AIMP1 PE=1 SV=2	1	1	1	1	0	0	0	0	1	0	0	0	0	0	0	0	0	0	0	0	0	0	0	0	0	0	1	0	0	0	0	0	0	0	0	0	0	0	0	0	0	0
Q12913	Q12913	5	5	5	Receptor-type tyrosine-protein phosphatase eta	PTPRJ	sp|Q12913|PTPRJ_HUMAN Receptor-type tyrosine-protein phosphatase eta OS=Homo sapiens OX=9606 GN=PTPRJ PE=1 SV=3	1	5	5	5	1	2	0	1	2	1	0	1	1	1	3	0	0	4	4	3	4	3	1	2	0	1	2	1	0	1	1	1	3	0	0	4	4	3	4	3	1	2
Q12929	Q12929	4	4	4	Epidermal growth factor receptor kinase substrate 8	EPS8	sp|Q12929|EPS8_HUMAN Epidermal growth factor receptor kinase substrate 8 OS=Homo sapiens OX=9606 GN=EPS8 PE=1 SV=1	1	4	4	4	1	3	0	3	1	4	0	0	0	1	0	0	0	4	3	4	2	3	1	3	0	3	1	4	0	0	0	1	0	0	0	4	3	4	2	3	1	3
Q12931	Q12931	1	1	1	Heat shock protein 75 kDa, mitochondrial	TRAP1	sp|Q12931|TRAP1_HUMAN Heat shock protein 75 kDa, mitochondrial OS=Homo sapiens OX=9606 GN=TRAP1 PE=1 SV=3	1	1	1	1	0	0	0	0	1	0	0	0	0	0	0	0	0	0	0	0	0	0	0	0	0	0	1	0	0	0	0	0	0	0	0	0	0	0	0	0	0	0
Q13011	Q13011	2	2	2	Delta(3,5)-Delta(2,4)-dienoyl-CoA isomerase, mitochondrial	ECH1	sp|Q13011|ECH1_HUMAN Delta(3,5)-Delta(2,4)-dienoyl-CoA isomerase, mitochondrial OS=Homo sapiens OX=9606 GN=ECH1 PE=1 SV=2	1	2	2	2	0	0	0	0	2	0	0	0	0	0	0	0	0	0	0	0	0	0	0	0	0	0	2	0	0	0	0	0	0	0	0	0	0	0	0	0	0	0
Q13093	Q13093	5	5	5	Platelet-activating factor acetylhydrolase	PLA2G7	sp|Q13093|PAFA_HUMAN Platelet-activating factor acetylhydrolase OS=Homo sapiens OX=9606 GN=PLA2G7 PE=1 SV=1	1	5	5	5	5	4	5	5	4	5	5	4	4	4	5	4	3	5	5	5	5	4	5	4	5	5	4	5	5	4	4	4	5	4	3	5	5	5	5	4	5	4
Q13200	Q13200	2	2	2	26S proteasome non-ATPase regulatory subunit 2	PSMD2	sp|Q13200|PSMD2_HUMAN 26S proteasome non-ATPase regulatory subunit 2 OS=Homo sapiens OX=9606 GN=PSMD2 PE=1 SV=3	1	2	2	2	0	0	0	0	2	0	0	1	0	0	1	0	0	0	0	0	0	0	0	0	0	0	2	0	0	1	0	0	1	0	0	0	0	0	0	0	0	0
Q13201	Q13201	8	8	8	Multimerin-1;Platelet glycoprotein Ia*;155 kDa platelet multimerin	MMRN1	sp|Q13201|MMRN1_HUMAN Multimerin-1 OS=Homo sapiens OX=9606 GN=MMRN1 PE=1 SV=3	1	8	8	8	4	5	7	5	7	5	6	5	5	5	4	4	0	3	2	2	3	2	4	5	7	5	7	5	6	5	5	5	4	4	0	3	2	2	3	2	4	5
Q13263	Q13263	2	2	2	Transcription intermediary factor 1-beta	TRIM28	sp|Q13263|TIF1B_HUMAN Transcription intermediary factor 1-beta OS=Homo sapiens OX=9606 GN=TRIM28 PE=1 SV=5	1	2	2	2	0	0	0	0	2	0	0	0	0	0	0	0	0	0	0	0	0	0	0	0	0	0	2	0	0	0	0	0	0	0	0	0	0	0	0	0	0	0
Q13418	Q13418	2	2	2	Integrin-linked protein kinase	ILK	sp|Q13418|ILK_HUMAN Integrin-linked protein kinase OS=Homo sapiens OX=9606 GN=ILK PE=1 SV=2	1	2	2	2	0	0	0	0	0	1	0	0	0	0	0	0	0	2	1	1	0	1	0	0	0	0	0	1	0	0	0	0	0	0	0	2	1	1	0	1	0	0
Q13509	Q13509	10	2	0	Tubulin beta-3 chain	TUBB3	sp|Q13509|TBB3_HUMAN Tubulin beta-3 chain OS=Homo sapiens OX=9606 GN=TUBB3 PE=1 SV=2	1	10	2	0	2	1	5	1	10	6	1	1	1	2	0	0	0	4	1	7	2	0	0	0	0	0	2	0	0	0	0	0	0	0	0	0	0	1	0	0	0	0
Q13510	Q13510	3	3	3	Acid ceramidase;Acid ceramidase subunit alpha;Acid ceramidase subunit beta	ASAH1	sp|Q13510|ASAH1_HUMAN Acid ceramidase OS=Homo sapiens OX=9606 GN=ASAH1 PE=1 SV=5	1	3	3	3	1	1	1	1	1	3	1	1	0	2	0	0	2	1	0	0	0	1	1	1	1	1	1	3	1	1	0	2	0	0	2	1	0	0	0	1	1	1
Q13557	Q13557	1	1	1	Calcium/calmodulin-dependent protein kinase type II subunit delta	CAMK2D	sp|Q13557|KCC2D_HUMAN Calcium/calmodulin-dependent protein kinase type II subunit delta OS=Homo sapiens OX=9606 GN=CAMK2D PE=1 SV=3	1	1	1	1	0	0	0	0	0	0	0	0	0	0	0	0	1	0	0	0	0	0	0	0	0	0	0	0	0	0	0	0	0	0	1	0	0	0	0	0	0	0
Q13616	Q13616	1	1	1	Cullin-1	CUL1	sp|Q13616|CUL1_HUMAN Cullin-1 OS=Homo sapiens OX=9606 GN=CUL1 PE=1 SV=2	1	1	1	1	0	1	0	0	0	1	0	0	0	0	0	0	1	1	1	1	1	1	0	1	0	0	0	1	0	0	0	0	0	0	1	1	1	1	1	1	0	1
Q13790	Q13790	3	3	3	Apolipoprotein F	APOF	sp|Q13790|APOF_HUMAN Apolipoprotein F OS=Homo sapiens OX=9606 GN=APOF PE=1 SV=2	1	3	3	3	3	3	3	3	3	3	3	2	2	2	3	1	3	3	3	3	3	3	3	3	3	3	3	3	3	2	2	2	3	1	3	3	3	3	3	3	3	3
Q13813	Q13813	2	2	2	Spectrin alpha chain, non-erythrocytic 1	SPTAN1	sp|Q13813|SPTN1_HUMAN Spectrin alpha chain, non-erythrocytic 1 OS=Homo sapiens OX=9606 GN=SPTAN1 PE=1 SV=3	1	2	2	2	0	0	0	0	2	0	0	0	0	0	0	0	0	0	0	0	0	0	0	0	0	0	2	0	0	0	0	0	0	0	0	0	0	0	0	0	0	0
Q13835	Q13835	22	22	22	Plakophilin-1	PKP1	sp|Q13835|PKP1_HUMAN Plakophilin-1 OS=Homo sapiens OX=9606 GN=PKP1 PE=1 SV=2	1	22	22	22	7	5	2	7	21	6	4	15	3	3	1	2	6	0	4	16	3	1	7	5	2	7	21	6	4	15	3	3	1	2	6	0	4	16	3	1	7	5
Q13838;O00148	Q13838;O00148	2;1	2;1	2;1	Spliceosome RNA helicase DDX39B;ATP-dependent RNA helicase DDX39A	DDX39B;DDX39A	sp|Q13838|DX39B_HUMAN Spliceosome RNA helicase DDX39B OS=Homo sapiens OX=9606 GN=DDX39B PE=1 SV=1;sp|O00148|DX39A_HUMAN ATP-dependent RNA helicase DDX39A OS=Homo sapiens OX=9606 GN=DDX39A PE=1 SV=2	2	2	2	2	0	0	1	0	2	0	0	0	0	0	0	0	0	0	0	1	0	0	0	0	1	0	2	0	0	0	0	0	0	0	0	0	0	1	0	0	0	0
Q13867	Q13867	16	16	16	Bleomycin hydrolase	BLMH	sp|Q13867|BLMH_HUMAN Bleomycin hydrolase OS=Homo sapiens OX=9606 GN=BLMH PE=1 SV=1	1	16	16	16	13	11	10	11	8	16	7	9	9	9	8	7	13	12	8	14	10	9	13	11	10	11	8	16	7	9	9	9	8	7	13	12	8	14	10	9	13	11
Q13885;Q9BVA1	Q13885;Q9BVA1	13;12	3;2	2;1	Tubulin beta-2A chain;Tubulin beta-2B chain	TUBB2A;TUBB2B	sp|Q13885|TBB2A_HUMAN Tubulin beta-2A chain OS=Homo sapiens OX=9606 GN=TUBB2A PE=1 SV=1;sp|Q9BVA1|TBB2B_HUMAN Tubulin beta-2B chain OS=Homo sapiens OX=9606 GN=TUBB2B PE=1 SV=1	2	13	3	2	4	3	5	2	13	7	2	3	2	4	1	1	1	4	3	8	3	1	0	0	0	0	3	0	0	0	0	0	0	0	0	0	1	1	0	0	0	0
Q14103	Q14103	2	2	2	Heterogeneous nuclear ribonucleoprotein D0	HNRNPD	sp|Q14103|HNRPD_HUMAN Heterogeneous nuclear ribonucleoprotein D0 OS=Homo sapiens OX=9606 GN=HNRNPD PE=1 SV=1	1	2	2	2	0	0	1	0	2	0	0	0	0	0	0	0	0	0	0	1	0	0	0	0	1	0	2	0	0	0	0	0	0	0	0	0	0	1	0	0	0	0
Q14108	Q14108	1	1	1	Lysosome membrane protein 2	SCARB2	sp|Q14108|SCRB2_HUMAN Lysosome membrane protein 2 OS=Homo sapiens OX=9606 GN=SCARB2 PE=1 SV=2	1	1	1	1	0	0	0	0	1	1	0	0	0	0	0	0	0	0	0	0	0	0	0	0	0	0	1	1	0	0	0	0	0	0	0	0	0	0	0	0	0	0
Q14134	Q14134	10	10	10	Tripartite motif-containing protein 29	TRIM29	sp|Q14134|TRI29_HUMAN Tripartite motif-containing protein 29 OS=Homo sapiens OX=9606 GN=TRIM29 PE=1 SV=2	1	10	10	10	2	1	0	1	10	0	0	2	0	0	0	0	1	0	0	4	0	0	2	1	0	1	10	0	0	2	0	0	0	0	1	0	0	4	0	0	2	1
Q14204	Q14204	16	16	16	Cytoplasmic dynein 1 heavy chain 1	DYNC1H1	sp|Q14204|DYHC1_HUMAN Cytoplasmic dynein 1 heavy chain 1 OS=Homo sapiens OX=9606 GN=DYNC1H1 PE=1 SV=5	1	16	16	16	1	1	1	2	16	1	1	1	1	1	1	1	1	1	2	2	1	0	1	1	1	2	16	1	1	1	1	1	1	1	1	1	2	2	1	0	1	1
Q14210	Q14210	2	2	2	Lymphocyte antigen 6D	LY6D	sp|Q14210|LY6D_HUMAN Lymphocyte antigen 6D OS=Homo sapiens OX=9606 GN=LY6D PE=1 SV=1	1	2	2	2	0	1	0	0	0	2	0	0	0	0	0	0	1	0	0	1	0	0	0	1	0	0	0	2	0	0	0	0	0	0	1	0	0	1	0	0	0	1
Q14242	Q14242	3	3	3	P-selectin glycoprotein ligand 1	SELPLG	sp|Q14242|SELPL_HUMAN P-selectin glycoprotein ligand 1 OS=Homo sapiens OX=9606 GN=SELPLG PE=1 SV=1	1	3	3	3	3	3	3	3	3	3	3	2	3	2	3	2	2	3	3	3	3	3	3	3	3	3	3	3	3	2	3	2	3	2	2	3	3	3	3	3	3	3
Q14254	Q14254	13	13	13	Flotillin-2	FLOT2	sp|Q14254|FLOT2_HUMAN Flotillin-2 OS=Homo sapiens OX=9606 GN=FLOT2 PE=1 SV=2	1	13	13	13	7	8	11	9	11	12	8	8	8	7	10	4	0	9	10	5	8	6	7	8	11	9	11	12	8	8	8	7	10	4	0	9	10	5	8	6	7	8
Q14315	Q14315	9	1	1	Filamin-C	FLNC	sp|Q14315|FLNC_HUMAN Filamin-C OS=Homo sapiens OX=9606 GN=FLNC PE=1 SV=3	1	9	1	1	1	1	1	3	8	2	0	1	1	1	0	1	1	4	3	4	3	3	0	0	0	0	0	0	0	0	0	0	0	0	0	1	0	0	0	0	0	0
Q14520	Q14520	5	5	5	Hyaluronan-binding protein 2;Hyaluronan-binding protein 2 50 kDa heavy chain;Hyaluronan-binding protein 2 50 kDa heavy chain alternate form;Hyaluronan-binding protein 2 27 kDa light chain;Hyaluronan-binding protein 2 27 kDa light chain alternate form	HABP2	sp|Q14520|HABP2_HUMAN Hyaluronan-binding protein 2 OS=Homo sapiens OX=9606 GN=HABP2 PE=1 SV=1	1	5	5	5	1	0	0	1	0	0	0	0	0	0	0	0	3	5	5	5	5	3	1	0	0	1	0	0	0	0	0	0	0	0	3	5	5	5	5	3	1	0
Q14574	Q14574	8	8	7	Desmocollin-3	DSC3	sp|Q14574|DSC3_HUMAN Desmocollin-3 OS=Homo sapiens OX=9606 GN=DSC3 PE=1 SV=3	1	8	8	7	4	2	2	2	5	6	1	1	1	1	2	0	1	3	3	4	2	1	4	2	2	2	5	6	1	1	1	1	2	0	1	3	3	4	2	1	4	2
Q14624	Q14624	31	31	29	Inter-alpha-trypsin inhibitor heavy chain H4;70 kDa inter-alpha-trypsin inhibitor heavy chain H4;35 kDa inter-alpha-trypsin inhibitor heavy chain H4	ITIH4	sp|Q14624|ITIH4_HUMAN Inter-alpha-trypsin inhibitor heavy chain H4 OS=Homo sapiens OX=9606 GN=ITIH4 PE=1 SV=4	1	31	31	29	26	21	25	23	20	26	25	16	12	15	14	12	24	31	30	30	29	28	26	21	25	23	20	26	25	16	12	15	14	12	24	31	30	30	29	28	24	19
Q14677	Q14677	1	1	1	Clathrin interactor 1	CLINT1	sp|Q14677|EPN4_HUMAN Clathrin interactor 1 OS=Homo sapiens OX=9606 GN=CLINT1 PE=1 SV=1	1	1	1	1	0	0	0	0	1	0	0	0	0	0	0	0	0	0	0	0	0	0	0	0	0	0	1	0	0	0	0	0	0	0	0	0	0	0	0	0	0	0
Q15056	Q15056	1	1	1	Eukaryotic translation initiation factor 4H	EIF4H	sp|Q15056|IF4H_HUMAN Eukaryotic translation initiation factor 4H OS=Homo sapiens OX=9606 GN=EIF4H PE=1 SV=5	1	1	1	1	0	0	0	0	1	0	0	0	0	0	0	0	0	0	0	0	0	0	0	0	0	0	1	0	0	0	0	0	0	0	0	0	0	0	0	0	0	0
Q15075	Q15075	2	2	2	Early endosome antigen 1	EEA1	sp|Q15075|EEA1_HUMAN Early endosome antigen 1 OS=Homo sapiens OX=9606 GN=EEA1 PE=1 SV=2	1	2	2	2	0	0	0	1	2	1	0	0	0	0	0	0	0	0	0	0	0	0	0	0	0	1	2	1	0	0	0	0	0	0	0	0	0	0	0	0	0	0
Q15149	Q15149	77	77	72	Plectin	PLEC	sp|Q15149|PLEC_HUMAN Plectin OS=Homo sapiens OX=9606 GN=PLEC PE=1 SV=3	1	77	77	72	10	6	4	3	76	23	1	16	5	4	3	3	12	6	1	24	4	3	10	6	4	3	76	23	1	16	5	4	3	3	12	6	1	24	4	3	7	4
Q15181	Q15181	2	2	2	Inorganic pyrophosphatase	PPA1	sp|Q15181|IPYR_HUMAN Inorganic pyrophosphatase OS=Homo sapiens OX=9606 GN=PPA1 PE=1 SV=2	1	2	2	2	0	0	0	0	2	0	0	0	0	0	0	0	0	0	0	0	0	0	0	0	0	0	2	0	0	0	0	0	0	0	0	0	0	0	0	0	0	0
Q15185	Q15185	3	3	3	Prostaglandin E synthase 3	PTGES3	sp|Q15185|TEBP_HUMAN Prostaglandin E synthase 3 OS=Homo sapiens OX=9606 GN=PTGES3 PE=1 SV=1	1	3	3	3	0	1	0	0	3	0	0	0	0	0	0	0	0	0	0	1	0	0	0	1	0	0	3	0	0	0	0	0	0	0	0	0	0	1	0	0	0	1
Q15365;P57721	Q15365	3;1	3;1	2;0	Poly(rC)-binding protein 1	PCBP1	sp|Q15365|PCBP1_HUMAN Poly(rC)-binding protein 1 OS=Homo sapiens OX=9606 GN=PCBP1 PE=1 SV=2	2	3	3	2	0	0	1	0	3	0	1	1	0	0	0	0	0	1	0	0	0	0	0	0	1	0	3	0	1	1	0	0	0	0	0	1	0	0	0	0	0	0
Q15404	Q15404	1	1	1	Ras suppressor protein 1	RSU1	sp|Q15404|RSU1_HUMAN Ras suppressor protein 1 OS=Homo sapiens OX=9606 GN=RSU1 PE=1 SV=3	1	1	1	1	0	0	0	0	0	1	0	0	0	0	0	0	0	1	0	1	0	0	0	0	0	0	0	1	0	0	0	0	0	0	0	1	0	1	0	0	0	0
Q15485	Q15485	3	3	3	Ficolin-2	FCN2	sp|Q15485|FCN2_HUMAN Ficolin-2 OS=Homo sapiens OX=9606 GN=FCN2 PE=1 SV=2	1	3	3	3	3	2	2	2	2	3	3	2	2	2	2	1	3	2	3	2	2	3	3	2	2	2	2	3	3	2	2	2	2	1	3	2	3	2	2	3	3	2
Q15517	Q15517	4	4	4	Corneodesmosin	CDSN	sp|Q15517|CDSN_HUMAN Corneodesmosin OS=Homo sapiens OX=9606 GN=CDSN PE=1 SV=3	1	4	4	4	4	3	2	3	3	4	3	3	3	3	3	3	3	4	2	4	3	2	4	3	2	3	3	4	3	3	3	3	3	3	3	4	2	4	3	2	4	3
Q15582	Q15582	2	2	2	Transforming growth factor-beta-induced protein ig-h3	TGFBI	sp|Q15582|BGH3_HUMAN Transforming growth factor-beta-induced protein ig-h3 OS=Homo sapiens OX=9606 GN=TGFBI PE=1 SV=1	1	2	2	2	0	0	0	2	1	1	1	1	1	0	1	0	0	2	1	2	2	1	0	0	0	2	1	1	1	1	1	0	1	0	0	2	1	2	2	1	0	0
Q15599	Q15599	7	7	7	Na(+)/H(+) exchange regulatory cofactor NHE-RF2	SLC9A3R2	sp|Q15599|NHRF2_HUMAN Na(+)/H(+) exchange regulatory cofactor NHE-RF2 OS=Homo sapiens OX=9606 GN=SLC9A3R2 PE=1 SV=2	1	7	7	7	5	5	5	5	5	5	3	4	6	5	6	5	3	7	5	5	5	5	5	5	5	5	5	5	3	4	6	5	6	5	3	7	5	5	5	5	5	5
Q15722	Q15722	3	3	3	Leukotriene B4 receptor 1	LTB4R	sp|Q15722|LT4R1_HUMAN Leukotriene B4 receptor 1 OS=Homo sapiens OX=9606 GN=LTB4R PE=1 SV=2	1	3	3	3	0	3	2	3	2	3	0	2	3	3	3	0	0	3	3	2	2	2	0	3	2	3	2	3	0	2	3	3	3	0	0	3	3	2	2	2	0	3
Q15758	Q15758	1	1	1	Neutral amino acid transporter B(0)	SLC1A5	sp|Q15758|AAAT_HUMAN Neutral amino acid transporter B(0) OS=Homo sapiens OX=9606 GN=SLC1A5 PE=1 SV=2	1	1	1	1	0	0	0	0	0	0	0	0	0	0	0	0	0	1	1	1	0	0	0	0	0	0	0	0	0	0	0	0	0	0	0	1	1	1	0	0	0	0
Q15828	Q15828	7	7	7	Cystatin-M	CST6	sp|Q15828|CYTM_HUMAN Cystatin-M OS=Homo sapiens OX=9606 GN=CST6 PE=1 SV=1	1	7	7	7	2	2	2	2	7	3	0	1	1	2	1	1	2	2	0	2	1	1	2	2	2	2	7	3	0	1	1	2	1	1	2	2	0	2	1	1	2	2
Q15848	Q15848	1	1	1	Adiponectin	ADIPOQ	sp|Q15848|ADIPO_HUMAN Adiponectin OS=Homo sapiens OX=9606 GN=ADIPOQ PE=1 SV=1	1	1	1	1	1	1	1	1	1	1	1	1	1	1	1	1	1	1	1	1	1	1	1	1	1	1	1	1	1	1	1	1	1	1	1	1	1	1	1	1	1	1
Q16555;Q14195;Q14194	Q16555	3;1;1	3;1;1	3;1;1	Dihydropyrimidinase-related protein 2	DPYSL2	sp|Q16555|DPYL2_HUMAN Dihydropyrimidinase-related protein 2 OS=Homo sapiens OX=9606 GN=DPYSL2 PE=1 SV=1	3	3	3	3	0	0	0	0	3	0	0	0	0	0	0	0	0	0	0	0	0	0	0	0	0	0	3	0	0	0	0	0	0	0	0	0	0	0	0	0	0	0
Q16563	Q16563	1	1	1	Synaptophysin-like protein 1	SYPL1	sp|Q16563|SYPL1_HUMAN Synaptophysin-like protein 1 OS=Homo sapiens OX=9606 GN=SYPL1 PE=1 SV=1	1	1	1	1	1	1	1	1	1	1	1	1	0	1	0	0	1	1	1	1	1	1	1	1	1	1	1	1	1	1	0	1	0	0	1	1	1	1	1	1	1	1
Q16602	Q16602	1	1	1	Calcitonin gene-related peptide type 1 receptor	CALCRL	sp|Q16602|CALRL_HUMAN Calcitonin gene-related peptide type 1 receptor OS=Homo sapiens OX=9606 GN=CALCRL PE=1 SV=2	1	1	1	1	0	0	0	0	0	0	0	0	0	0	0	0	0	1	0	0	0	0	0	0	0	0	0	0	0	0	0	0	0	0	0	1	0	0	0	0	0	0
Q16610	Q16610	12	12	12	Extracellular matrix protein 1	ECM1	sp|Q16610|ECM1_HUMAN Extracellular matrix protein 1 OS=Homo sapiens OX=9606 GN=ECM1 PE=1 SV=2	1	12	12	12	9	6	3	4	2	11	10	5	3	4	1	1	5	7	7	6	7	6	9	6	3	4	2	11	10	5	3	4	1	1	5	7	7	6	7	6	9	6
Q16658	Q16658	7	7	7	Fascin	FSCN1	sp|Q16658|FSCN1_HUMAN Fascin OS=Homo sapiens OX=9606 GN=FSCN1 PE=1 SV=3	1	7	7	7	1	0	1	1	7	2	0	0	1	0	0	0	1	1	0	2	0	0	1	0	1	1	7	2	0	0	1	0	0	0	1	1	0	2	0	0	1	0
Q16698	Q16698	3	3	3	2,4-dienoyl-CoA reductase, mitochondrial	DECR1	sp|Q16698|DECR_HUMAN 2,4-dienoyl-CoA reductase, mitochondrial OS=Homo sapiens OX=9606 GN=DECR1 PE=1 SV=1	1	3	3	3	0	0	0	0	3	2	0	0	0	0	0	0	1	0	0	3	0	0	0	0	0	0	3	2	0	0	0	0	0	0	1	0	0	3	0	0	0	0
Q16718	Q16718	2	2	2	NADH dehydrogenase [ubiquinone] 1 alpha subcomplex subunit 5	NDUFA5	sp|Q16718|NDUA5_HUMAN NADH dehydrogenase [ubiquinone] 1 alpha subcomplex subunit 5 OS=Homo sapiens OX=9606 GN=NDUFA5 PE=1 SV=3	1	2	2	2	0	0	0	0	2	0	0	0	0	0	0	0	0	0	0	0	0	0	0	0	0	0	2	0	0	0	0	0	0	0	0	0	0	0	0	0	0	0
Q16762	Q16762	4	4	4	Thiosulfate sulfurtransferase	TST	sp|Q16762|THTR_HUMAN Thiosulfate sulfurtransferase OS=Homo sapiens OX=9606 GN=TST PE=1 SV=4	1	4	4	4	0	0	0	0	4	0	0	0	0	0	0	0	0	0	0	0	0	0	0	0	0	0	4	0	0	0	0	0	0	0	0	0	0	0	0	0	0	0
Q1KMD3	Q1KMD3	1	1	1	Heterogeneous nuclear ribonucleoprotein U-like protein 2	HNRNPUL2	sp|Q1KMD3|HNRL2_HUMAN Heterogeneous nuclear ribonucleoprotein U-like protein 2 OS=Homo sapiens OX=9606 GN=HNRNPUL2 PE=1 SV=1	1	1	1	1	0	0	0	0	1	0	0	0	0	0	0	0	0	0	0	0	0	0	0	0	0	0	1	0	0	0	0	0	0	0	0	0	0	0	0	0	0	0
Q30154;P79483	Q30154	4;1	4;1	1;1	HLA class II histocompatibility antigen, DR beta 5 chain	HLA-DRB5	sp|Q30154|DRB5_HUMAN HLA class II histocompatibility antigen, DR beta 5 chain OS=Homo sapiens OX=9606 GN=HLA-DRB5 PE=1 SV=1	2	4	4	1	3	3	2	3	3	3	1	3	3	2	3	1	1	4	3	4	2	2	3	3	2	3	3	3	1	3	3	2	3	1	1	4	3	4	2	2	1	1
Q3LI77	Q3LI77	4	4	4	Keratin-associated protein 13-4	KRTAP13-4	sp|Q3LI77|KR134_HUMAN Keratin-associated protein 13-4 OS=Homo sapiens OX=9606 GN=KRTAP13-4 PE=2 SV=1	1	4	4	4	0	0	0	0	0	4	0	0	0	0	0	0	0	1	0	0	0	0	0	0	0	0	0	4	0	0	0	0	0	0	0	1	0	0	0	0	0	0
Q3ZCW2	Q3ZCW2	2	2	2	Galectin-related protein	LGALSL	sp|Q3ZCW2|LEGL_HUMAN Galectin-related protein OS=Homo sapiens OX=9606 GN=LGALSL PE=1 SV=2	1	2	2	2	1	0	1	0	2	2	0	0	0	1	0	0	0	1	0	0	0	0	1	0	1	0	2	2	0	0	0	1	0	0	0	1	0	0	0	0	1	0
Q52LG2	Q52LG2	4	4	3	Keratin-associated protein 13-2	KRTAP13-2	sp|Q52LG2|KR132_HUMAN Keratin-associated protein 13-2 OS=Homo sapiens OX=9606 GN=KRTAP13-2 PE=1 SV=1	1	4	4	3	0	0	0	0	0	4	0	0	0	0	0	0	0	0	0	0	0	0	0	0	0	0	0	4	0	0	0	0	0	0	0	0	0	0	0	0	0	0
Q53RT3	Q53RT3	2	2	2	Retroviral-like aspartic protease 1	ASPRV1	sp|Q53RT3|APRV1_HUMAN Retroviral-like aspartic protease 1 OS=Homo sapiens OX=9606 GN=ASPRV1 PE=1 SV=1	1	2	2	2	1	0	1	0	2	1	0	0	0	0	0	0	0	0	0	0	0	0	1	0	1	0	2	1	0	0	0	0	0	0	0	0	0	0	0	0	1	0
Q562R1	Q562R1	8	1	1	Beta-actin-like protein 2	ACTBL2	sp|Q562R1|ACTBL_HUMAN Beta-actin-like protein 2 OS=Homo sapiens OX=9606 GN=ACTBL2 PE=1 SV=2	1	8	1	1	6	6	6	6	7	7	6	6	5	6	6	7	6	7	6	7	6	6	0	0	0	0	0	0	0	0	0	0	0	1	0	0	0	0	0	0	0	0
Q5JXB2	Q5JXB2	3	3	1	Putative ubiquitin-conjugating enzyme E2 N-like	UBE2NL	sp|Q5JXB2|UE2NL_HUMAN Putative ubiquitin-conjugating enzyme E2 N-like OS=Homo sapiens OX=9606 GN=UBE2NL PE=1 SV=1	1	3	3	1	1	1	1	1	3	1	1	1	2	1	1	1	0	1	1	2	1	1	1	1	1	1	3	1	1	1	2	1	1	1	0	1	1	2	1	1	1	1
Q5SY68	Q5SY68	1	1	1	Protein S100-A7-like 2	S100A7L2	sp|Q5SY68|S1A7B_HUMAN Protein S100-A7-like 2 OS=Homo sapiens OX=9606 GN=S100A7L2 PE=1 SV=1	1	1	1	1	1	0	0	0	0	0	0	0	1	0	0	1	1	0	1	1	0	0	1	0	0	0	0	0	0	0	1	0	0	1	1	0	1	1	0	0	1	0
Q5T5C0	Q5T5C0	1	1	1	Syntaxin-binding protein 5	STXBP5	sp|Q5T5C0|STXB5_HUMAN Syntaxin-binding protein 5 OS=Homo sapiens OX=9606 GN=STXBP5 PE=1 SV=1	1	1	1	1	1	1	0	1	0	0	1	1	0	0	1	1	1	0	1	1	1	0	1	1	0	1	0	0	1	1	0	0	1	1	1	0	1	1	1	0	1	1
Q5T749	Q5T749	14	14	14	Keratinocyte proline-rich protein	KPRP	sp|Q5T749|KPRP_HUMAN Keratinocyte proline-rich protein OS=Homo sapiens OX=9606 GN=KPRP PE=1 SV=1	1	14	14	14	13	10	13	14	10	14	7	10	10	9	8	9	11	8	13	12	13	9	13	10	13	14	10	14	7	10	10	9	8	9	11	8	13	12	13	9	13	10
Q5T750	Q5T750	2	2	2	Skin-specific protein 32	XP32	sp|Q5T750|XP32_HUMAN Skin-specific protein 32 OS=Homo sapiens OX=9606 GN=XP32 PE=1 SV=1	1	2	2	2	2	2	2	2	1	2	1	2	1	1	1	1	2	1	1	2	1	1	2	2	2	2	1	2	1	2	1	1	1	1	2	1	1	2	1	1	2	2
Q5T7P2;Q5TCM9;Q5T754;Q5T753;Q5T751;Q5T752	Q5T7P2;Q5TCM9;Q5T754;Q5T753;Q5T751;Q5T752	2;2;2;2;2;1	1;1;1;1;1;1	1;1;1;1;1;1	Late cornified envelope protein 1A;Late cornified envelope protein 5A;Late cornified envelope protein 1F;Late cornified envelope protein 1E;Late cornified envelope protein 1C;Late cornified envelope protein 1D	LCE1A;LCE5A;LCE1F;LCE1E;LCE1C;LCE1D	sp|Q5T7P2|LCE1A_HUMAN Late cornified envelope protein 1A OS=Homo sapiens OX=9606 GN=LCE1A PE=1 SV=1;sp|Q5TCM9|LCE5A_HUMAN Late cornified envelope protein 5A OS=Homo sapiens OX=9606 GN=LCE5A PE=1 SV=1;sp|Q5T754|LCE1F_HUMAN Late cornified envelope protein 1F	6	2	1	1	1	1	1	1	1	2	1	1	1	1	1	1	1	1	1	1	1	1	0	0	0	0	0	1	0	0	0	0	0	0	0	0	0	0	0	0	0	0
Q66K66	Q66K66	1	1	1	Transmembrane protein 198	TMEM198	sp|Q66K66|TM198_HUMAN Transmembrane protein 198 OS=Homo sapiens OX=9606 GN=TMEM198 PE=1 SV=1	1	1	1	1	0	0	0	0	0	1	0	0	1	1	1	1	1	1	1	1	1	1	0	0	0	0	0	1	0	0	1	1	1	1	1	1	1	1	1	1	0	0
Q6NUJ1	Q6NUJ1	3	3	3	Proactivator polypeptide-like 1;Saposin A-like;Saposin B-Val-like;Saposin B-like;Saposin C-like;Saposin D-like	PSAPL1	sp|Q6NUJ1|SAPL1_HUMAN Proactivator polypeptide-like 1 OS=Homo sapiens OX=9606 GN=PSAPL1 PE=2 SV=2	1	3	3	3	0	2	1	1	2	3	1	0	0	1	0	1	2	1	0	0	1	0	0	2	1	1	2	3	1	0	0	1	0	1	2	1	0	0	1	0	0	2
Q6P1M0	Q6P1M0	1	1	1	Long-chain fatty acid transport protein 4	SLC27A4	sp|Q6P1M0|S27A4_HUMAN Long-chain fatty acid transport protein 4 OS=Homo sapiens OX=9606 GN=SLC27A4 PE=1 SV=1	1	1	1	1	0	0	0	0	1	0	0	0	0	0	0	0	0	0	0	0	0	0	0	0	0	0	1	0	0	0	0	0	0	0	0	0	0	0	0	0	0	0
Q6P387	Q6P387	1	1	1	Uncharacterized protein C16orf46	C16orf46	sp|Q6P387|CP046_HUMAN Uncharacterized protein C16orf46 OS=Homo sapiens OX=9606 GN=C16orf46 PE=2 SV=2	1	1	1	1	1	0	1	0	0	1	1	0	1	0	0	0	0	1	0	1	1	0	1	0	1	0	0	1	1	0	1	0	0	0	0	1	0	1	1	0	1	0
Q6P4A8	Q6P4A8	2	2	2	Phospholipase B-like 1;Phospholipase B-like 1 chain A;Phospholipase B-like 1 chain B;Phospholipase B-like 1 chain C	PLBD1	sp|Q6P4A8|PLBL1_HUMAN Phospholipase B-like 1 OS=Homo sapiens OX=9606 GN=PLBD1 PE=1 SV=2	1	2	2	2	0	0	0	0	0	1	0	0	0	0	0	0	0	0	0	2	0	0	0	0	0	0	0	1	0	0	0	0	0	0	0	0	0	2	0	0	0	0
Q6PL18	Q6PL18	1	1	1	ATPase family AAA domain-containing protein 2	ATAD2	sp|Q6PL18|ATAD2_HUMAN ATPase family AAA domain-containing protein 2 OS=Homo sapiens OX=9606 GN=ATAD2 PE=1 SV=1	1	1	1	1	1	1	1	1	1	1	1	1	1	1	1	1	1	1	1	1	1	1	1	1	1	1	1	1	1	1	1	1	1	1	1	1	1	1	1	1	1	1
Q6UWD8	Q6UWD8	5	5	5	Transmembrane protein C16orf54	C16orf54	sp|Q6UWD8|CP054_HUMAN Transmembrane protein C16orf54 OS=Homo sapiens OX=9606 GN=C16orf54 PE=1 SV=1	1	5	5	5	4	3	4	4	4	5	1	3	2	2	4	4	0	4	5	5	3	4	4	3	4	4	4	5	1	3	2	2	4	4	0	4	5	5	3	4	4	3
Q6UWP8	Q6UWP8	14	14	14	Suprabasin	SBSN	sp|Q6UWP8|SBSN_HUMAN Suprabasin OS=Homo sapiens OX=9606 GN=SBSN PE=1 SV=2	1	14	14	14	14	12	10	14	10	13	11	10	10	10	7	9	12	13	10	11	12	11	14	12	10	14	10	13	11	10	10	10	7	9	12	13	10	11	12	11	14	12
Q6UX06	Q6UX06	5	5	5	Olfactomedin-4	OLFM4	sp|Q6UX06|OLFM4_HUMAN Olfactomedin-4 OS=Homo sapiens OX=9606 GN=OLFM4 PE=1 SV=1	1	5	5	5	3	3	5	5	5	5	5	3	5	4	5	3	2	3	4	2	3	1	3	3	5	5	5	5	5	3	5	4	5	3	2	3	4	2	3	1	3	3
Q6YHK3	Q6YHK3	4	4	4	CD109 antigen	CD109	sp|Q6YHK3|CD109_HUMAN CD109 antigen OS=Homo sapiens OX=9606 GN=CD109 PE=1 SV=2	1	4	4	4	0	0	0	0	4	1	0	0	0	0	0	0	0	0	1	0	1	0	0	0	0	0	4	1	0	0	0	0	0	0	0	0	1	0	1	0	0	0
Q6ZRV2	Q6ZRV2	3	3	3	Protein FAM83H	FAM83H	sp|Q6ZRV2|FA83H_HUMAN Protein FAM83H OS=Homo sapiens OX=9606 GN=FAM83H PE=1 SV=3	1	3	3	3	0	0	0	0	3	0	0	0	0	0	0	0	0	0	0	0	0	0	0	0	0	0	3	0	0	0	0	0	0	0	0	0	0	0	0	0	0	0
Q6ZV73	Q6ZV73	2	2	2	FYVE, RhoGEF and PH domain-containing protein 6	FGD6	sp|Q6ZV73|FGD6_HUMAN FYVE, RhoGEF and PH domain-containing protein 6 OS=Homo sapiens OX=9606 GN=FGD6 PE=1 SV=2	1	2	2	2	1	0	1	0	0	1	1	1	0	0	0	0	1	1	1	2	1	1	1	0	1	0	0	1	1	1	0	0	0	0	1	1	1	2	1	1	1	0
Q6ZVX7	Q6ZVX7	5	5	5	F-box only protein 50	NCCRP1	sp|Q6ZVX7|FBX50_HUMAN F-box only protein 50 OS=Homo sapiens OX=9606 GN=NCCRP1 PE=1 SV=1	1	5	5	5	3	2	2	2	3	5	3	2	1	3	1	1	3	3	1	4	1	1	3	2	2	2	3	5	3	2	1	3	1	1	3	3	1	4	1	1	3	2
Q71U36;P0DPH8;P0DPH7;Q6PEY2;Q9NY65	Q71U36;P0DPH8;P0DPH7;Q6PEY2	13;9;9;8;6	1;1;1;1;1	0;0;0;0;0	Tubulin alpha-1A chain;Tubulin alpha-3E chain	TUBA1A;TUBA3E	sp|Q71U36|TBA1A_HUMAN Tubulin alpha-1A chain OS=Homo sapiens OX=9606 GN=TUBA1A PE=1 SV=1;sp|P0DPH8|TBA3D_HUMAN Tubulin alpha-3D chain OS=Homo sapiens OX=9606 GN=TUBA3D PE=1 SV=1;sp|P0DPH7|TBA3C_HUMAN Tubulin alpha-3C chain OS=Homo sapiens OX=9606 GN=TUBA3C	5	13	1	0	7	5	10	5	13	11	3	6	2	5	5	3	4	10	9	11	5	5	0	0	0	0	1	1	0	0	0	0	0	0	0	0	0	1	0	0	0	0
Q7L5L3	Q7L5L3	3	3	3	Glycerophosphodiester phosphodiesterase domain-containing protein 3	GDPD3	sp|Q7L5L3|GDPD3_HUMAN Lysophospholipase D GDPD3 OS=Homo sapiens OX=9606 GN=GDPD3 PE=2 SV=3	1	3	3	3	2	0	1	0	2	3	2	0	0	0	0	0	1	2	0	3	0	0	2	0	1	0	2	3	2	0	0	0	0	0	1	2	0	3	0	0	2	0
Q7Z406;P12883;P13535;Q9UKX3;Q9Y623;P13533;P12882;P11055;Q9UKX2;A7E2Y1	Q7Z406	23;1;1;1;1;1;1;1;1;1	18;0;0;0;0;0;0;0;0;0	18;0;0;0;0;0;0;0;0;0	Myosin-14	MYH14	sp|Q7Z406|MYH14_HUMAN Myosin-14 OS=Homo sapiens OX=9606 GN=MYH14 PE=1 SV=2	10	23	18	18	8	1	1	1	23	8	1	2	1	1	0	2	2	3	2	7	1	1	7	0	0	0	18	6	0	1	0	0	0	0	1	1	0	6	0	0	7	0
Q86SG5	Q86SG5	7	2	2	Protein S100-A7A	S100A7A	sp|Q86SG5|S1A7A_HUMAN Protein S100-A7A OS=Homo sapiens OX=9606 GN=S100A7A PE=1 SV=3	1	7	2	2	4	4	3	4	7	6	4	4	4	3	4	4	5	4	3	5	4	3	0	0	0	0	2	2	0	0	0	0	0	0	1	0	0	1	0	0	0	0
Q86UX7	Q86UX7	16	16	16	Fermitin family homolog 3	FERMT3	sp|Q86UX7|URP2_HUMAN Fermitin family homolog 3 OS=Homo sapiens OX=9606 GN=FERMT3 PE=1 SV=1	1	16	16	16	5	11	6	10	10	13	1	3	2	7	10	0	2	16	15	14	14	14	5	11	6	10	10	13	1	3	2	7	10	0	2	16	15	14	14	14	5	11
Q86VP6	Q86VP6	2	2	2	Cullin-associated NEDD8-dissociated protein 1	CAND1	sp|Q86VP6|CAND1_HUMAN Cullin-associated NEDD8-dissociated protein 1 OS=Homo sapiens OX=9606 GN=CAND1 PE=1 SV=2	1	2	2	2	0	0	0	0	2	0	0	0	0	0	0	0	0	0	0	0	0	0	0	0	0	0	2	0	0	0	0	0	0	0	0	0	0	0	0	0	0	0
Q86XP0	Q86XP0	5	5	5	Cytosolic phospholipase A2 delta	PLA2G4D	sp|Q86XP0|PA24D_HUMAN Cytosolic phospholipase A2 delta OS=Homo sapiens OX=9606 GN=PLA2G4D PE=1 SV=2	1	5	5	5	0	0	0	0	5	1	0	0	0	0	0	0	1	0	0	1	1	0	0	0	0	0	5	1	0	0	0	0	0	0	1	0	0	1	1	0	0	0
Q86YA3	Q86YA3	1	1	1	Protein ZGRF1	ZGRF1	sp|Q86YA3|ZGRF1_HUMAN Protein ZGRF1 OS=Homo sapiens OX=9606 GN=ZGRF1 PE=1 SV=3	1	1	1	1	1	0	0	0	0	0	0	0	0	0	0	0	1	1	1	1	1	1	1	0	0	0	0	0	0	0	0	0	0	0	1	1	1	1	1	1	1	0
Q8IUC0	Q8IUC0	3	2	2	Keratin-associated protein 13-1	KRTAP13-1	sp|Q8IUC0|KR131_HUMAN Keratin-associated protein 13-1 OS=Homo sapiens OX=9606 GN=KRTAP13-1 PE=2 SV=2	1	3	2	2	0	0	0	0	0	3	0	0	0	0	0	0	0	0	0	0	0	0	0	0	0	0	0	2	0	0	0	0	0	0	0	0	0	0	0	0	0	0
Q8IUC1	Q8IUC1	2	2	2	Keratin-associated protein 11-1	KRTAP11-1	sp|Q8IUC1|KR111_HUMAN Keratin-associated protein 11-1 OS=Homo sapiens OX=9606 GN=KRTAP11-1 PE=2 SV=1	1	2	2	2	0	0	0	0	0	2	0	0	0	0	0	0	0	0	0	0	0	0	0	0	0	0	0	2	0	0	0	0	0	0	0	0	0	0	0	0	0	0
Q8IV33	Q8IV33	2	2	2	Uncharacterized protein KIAA0825	KIAA0825	sp|Q8IV33|K0825_HUMAN Uncharacterized protein KIAA0825 OS=Homo sapiens OX=9606 GN=KIAA0825 PE=2 SV=3	1	2	2	2	1	0	1	0	0	1	0	0	0	0	0	0	2	0	0	1	0	0	1	0	1	0	0	1	0	0	0	0	0	0	2	0	0	1	0	0	1	0
Q8IW75	Q8IW75	5	5	5	Serpin A12	SERPINA12	sp|Q8IW75|SPA12_HUMAN Serpin A12 OS=Homo sapiens OX=9606 GN=SERPINA12 PE=1 SV=1	1	5	5	5	2	3	3	1	0	4	0	0	0	1	1	2	3	3	0	5	2	1	2	3	3	1	0	4	0	0	0	1	1	2	3	3	0	5	2	1	2	3
Q8IWA5	Q8IWA5	5	5	5	Choline transporter-like protein 2	SLC44A2	sp|Q8IWA5|CTL2_HUMAN Choline transporter-like protein 2 OS=Homo sapiens OX=9606 GN=SLC44A2 PE=1 SV=3	1	5	5	5	4	4	5	5	5	5	1	4	5	4	4	3	2	5	5	5	5	4	4	4	5	5	5	5	1	4	5	4	4	3	2	5	5	5	5	4	4	4
Q8N1N4;CON__Q7RTT2;CON__Q8N1N4-2	Q8N1N4;CON__Q7RTT2;CON__Q8N1N4-2	27;26;26	23;22;22	23;22;22	Keratin, type II cytoskeletal 78	KRT78	sp|Q8N1N4|K2C78_HUMAN Keratin, type II cytoskeletal 78 OS=Homo sapiens OX=9606 GN=KRT78 PE=1 SV=2;;	3	27	23	23	25	20	19	21	22	27	19	19	20	17	20	12	21	23	16	23	21	17	22	17	16	17	18	23	16	15	17	13	17	9	17	19	13	20	18	14	22	17
Q8N5I2	Q8N5I2	5	5	5	Arrestin domain-containing protein 1	ARRDC1	sp|Q8N5I2|ARRD1_HUMAN Arrestin domain-containing protein 1 OS=Homo sapiens OX=9606 GN=ARRDC1 PE=1 SV=1	1	5	5	5	4	5	3	5	4	5	1	5	3	4	4	1	2	5	5	5	5	2	4	5	3	5	4	5	1	5	3	4	4	1	2	5	5	5	5	2	4	5
Q8N699	Q8N699	4	4	4	Myc target protein 1	MYCT1	sp|Q8N699|MYCT1_HUMAN Myc target protein 1 OS=Homo sapiens OX=9606 GN=MYCT1 PE=1 SV=1	1	4	4	4	2	3	4	4	3	3	3	3	4	3	3	1	2	4	4	3	4	4	2	3	4	4	3	3	3	3	4	3	3	1	2	4	4	3	4	4	2	3
Q8N6Q3	Q8N6Q3	2	2	2	CD177 antigen	CD177	sp|Q8N6Q3|CD177_HUMAN CD177 antigen OS=Homo sapiens OX=9606 GN=CD177 PE=1 SV=2	1	2	2	2	0	2	1	2	1	1	0	1	0	1	1	0	0	1	1	0	0	1	0	2	1	2	1	1	0	1	0	1	1	0	0	1	1	0	0	1	0	2
Q8NBS9	Q8NBS9	3	3	3	Thioredoxin domain-containing protein 5	TXNDC5	sp|Q8NBS9|TXND5_HUMAN Thioredoxin domain-containing protein 5 OS=Homo sapiens OX=9606 GN=TXNDC5 PE=1 SV=2	1	3	3	3	0	0	0	0	3	0	0	0	0	0	0	0	0	0	0	0	0	0	0	0	0	0	3	0	0	0	0	0	0	0	0	0	0	0	0	0	0	0
Q8NC51	Q8NC51	1	1	1	Plasminogen activator inhibitor 1 RNA-binding protein	SERBP1	sp|Q8NC51|PAIRB_HUMAN Plasminogen activator inhibitor 1 RNA-binding protein OS=Homo sapiens OX=9606 GN=SERBP1 PE=1 SV=2	1	1	1	1	0	0	0	0	0	0	0	0	0	0	0	0	0	0	0	1	0	0	0	0	0	0	0	0	0	0	0	0	0	0	0	0	0	1	0	0	0	0
Q8NCR9	Q8NCR9	1	1	1	Clarin-3	CLRN3	sp|Q8NCR9|CLRN3_HUMAN Clarin-3 OS=Homo sapiens OX=9606 GN=CLRN3 PE=2 SV=1	1	1	1	1	0	1	1	1	1	1	0	0	0	0	0	0	0	1	1	1	1	1	0	1	1	1	1	1	0	0	0	0	0	0	0	1	1	1	1	1	0	1
Q8NEX9	Q8NEX9	6	6	6	Short-chain dehydrogenase/reductase family 9C member 7	SDR9C7	sp|Q8NEX9|DR9C7_HUMAN Short-chain dehydrogenase/reductase family 9C member 7 OS=Homo sapiens OX=9606 GN=SDR9C7 PE=1 SV=1	1	6	6	6	2	1	1	1	2	6	1	0	0	1	0	0	0	1	0	2	0	0	2	1	1	1	2	6	1	0	0	1	0	0	0	1	0	2	0	0	2	1
Q8NG11	Q8NG11	2	2	2	Tetraspanin-14	TSPAN14	sp|Q8NG11|TSN14_HUMAN Tetraspanin-14 OS=Homo sapiens OX=9606 GN=TSPAN14 PE=1 SV=1	1	2	2	2	1	2	2	2	2	2	1	2	2	2	2	1	1	2	2	2	1	2	1	2	2	2	2	2	1	2	2	2	2	1	1	2	2	2	1	2	1	2
Q8NHW5	Q8NHW5	5	5	1	60S acidic ribosomal protein P0-like	RPLP0P6	sp|Q8NHW5|RLA0L_HUMAN 60S acidic ribosomal protein P0-like OS=Homo sapiens OX=9606 GN=RPLP0P6 PE=5 SV=1	1	5	5	1	1	1	1	1	4	1	1	1	1	2	1	1	1	1	1	3	1	1	1	1	1	1	4	1	1	1	1	2	1	1	1	1	1	3	1	1	1	1
Q8NI99	Q8NI99	2	2	2	Angiopoietin-related protein 6	ANGPTL6	sp|Q8NI99|ANGL6_HUMAN Angiopoietin-related protein 6 OS=Homo sapiens OX=9606 GN=ANGPTL6 PE=1 SV=1	1	2	2	2	2	2	2	2	1	1	2	2	2	2	2	1	0	1	0	1	0	0	2	2	2	2	1	1	2	2	2	2	2	1	0	1	0	1	0	0	2	2
Q8TE68	Q8TE68	3	3	3	Epidermal growth factor receptor kinase substrate 8-like protein 1	EPS8L1	sp|Q8TE68|ES8L1_HUMAN Epidermal growth factor receptor kinase substrate 8-like protein 1 OS=Homo sapiens OX=9606 GN=EPS8L1 PE=1 SV=3	1	3	3	3	1	0	0	0	3	1	0	0	0	0	0	0	0	0	0	1	0	0	1	0	0	0	3	1	0	0	0	0	0	0	0	0	0	1	0	0	1	0
Q8TED9	Q8TED9	1	1	1	Actin filament-associated protein 1-like 1	AFAP1L1	sp|Q8TED9|AF1L1_HUMAN Actin filament-associated protein 1-like 1 OS=Homo sapiens OX=9606 GN=AFAP1L1 PE=1 SV=2	1	1	1	1	1	1	1	1	1	1	1	1	1	1	1	1	1	1	1	1	1	1	1	1	1	1	1	1	1	1	1	1	1	1	1	1	1	1	1	1	1	1
Q8TF66	Q8TF66	1	1	1	Leucine-rich repeat-containing protein 15	LRRC15	sp|Q8TF66|LRC15_HUMAN Leucine-rich repeat-containing protein 15 OS=Homo sapiens OX=9606 GN=LRRC15 PE=2 SV=2	1	1	1	1	0	0	0	0	0	1	0	0	0	0	0	0	0	0	0	0	0	0	0	0	0	0	0	1	0	0	0	0	0	0	0	0	0	0	0	0	0	0
Q8WUM4	Q8WUM4	24	24	24	Programmed cell death 6-interacting protein	PDCD6IP	sp|Q8WUM4|PDC6I_HUMAN Programmed cell death 6-interacting protein OS=Homo sapiens OX=9606 GN=PDCD6IP PE=1 SV=1	1	24	24	24	15	18	16	19	22	20	4	15	14	13	14	6	6	17	20	17	17	13	15	18	16	19	22	20	4	15	14	13	14	6	6	17	20	17	17	13	15	18
Q8WVV4	Q8WVV4	15	15	15	Protein POF1B	POF1B	sp|Q8WVV4|POF1B_HUMAN Protein POF1B OS=Homo sapiens OX=9606 GN=POF1B PE=1 SV=3	1	15	15	15	15	7	5	5	14	14	0	3	2	4	2	0	9	13	2	13	5	2	15	7	5	5	14	14	0	3	2	4	2	0	9	13	2	13	5	2	15	7
Q8WW52	Q8WW52	3	3	3	Protein FAM151A	FAM151A	sp|Q8WW52|F151A_HUMAN Protein FAM151A OS=Homo sapiens OX=9606 GN=FAM151A PE=2 SV=2	1	3	3	3	2	2	2	2	2	2	1	2	2	2	2	1	1	3	2	3	2	1	2	2	2	2	2	2	1	2	2	2	2	1	1	3	2	3	2	1	2	2
Q8WWI5	Q8WWI5	3	3	3	Choline transporter-like protein 1	SLC44A1	sp|Q8WWI5|CTL1_HUMAN Choline transporter-like protein 1 OS=Homo sapiens OX=9606 GN=SLC44A1 PE=1 SV=1	1	3	3	3	0	1	0	2	2	2	0	0	0	1	1	0	0	2	2	1	1	1	0	1	0	2	2	2	0	0	0	1	1	0	0	2	2	1	1	1	0	1
Q92496	Q92496	7	7	3	Complement factor H-related protein 4	CFHR4	sp|Q92496|FHR4_HUMAN Complement factor H-related protein 4 OS=Homo sapiens OX=9606 GN=CFHR4 PE=1 SV=3	1	7	7	3	6	4	7	6	0	5	4	0	1	1	6	1	1	2	2	0	2	0	6	4	7	6	0	5	4	0	1	1	6	1	1	2	2	0	2	0	3	1
Q92526	Q92526	1	1	1	T-complex protein 1 subunit zeta-2	CCT6B	sp|Q92526|TCPW_HUMAN T-complex protein 1 subunit zeta-2 OS=Homo sapiens OX=9606 GN=CCT6B PE=1 SV=5	1	1	1	1	0	0	0	0	1	1	0	0	0	0	0	0	0	0	0	0	0	0	0	0	0	0	1	1	0	0	0	0	0	0	0	0	0	0	0	0	0	0
Q92597	Q92597	4	4	4	Protein NDRG1	NDRG1	sp|Q92597|NDRG1_HUMAN Protein NDRG1 OS=Homo sapiens OX=9606 GN=NDRG1 PE=1 SV=1	1	4	4	4	0	0	0	0	4	0	0	0	0	0	0	0	0	0	0	1	0	0	0	0	0	0	4	0	0	0	0	0	0	0	0	0	0	1	0	0	0	0
Q92747	Q92747	3	3	3	Actin-related protein 2/3 complex subunit 1A	ARPC1A	sp|Q92747|ARC1A_HUMAN Actin-related protein 2/3 complex subunit 1A OS=Homo sapiens OX=9606 GN=ARPC1A PE=2 SV=2	1	3	3	3	0	0	0	0	3	0	0	0	0	0	0	0	0	0	0	0	0	0	0	0	0	0	3	0	0	0	0	0	0	0	0	0	0	0	0	0	0	0
Q92817	Q92817	11	11	11	Envoplakin	EVPL	sp|Q92817|EVPL_HUMAN Envoplakin OS=Homo sapiens OX=9606 GN=EVPL PE=1 SV=3	1	11	11	11	1	0	0	0	8	0	0	0	0	0	0	0	0	0	0	10	0	0	1	0	0	0	8	0	0	0	0	0	0	0	0	0	0	10	0	0	1	0
Q92820	Q92820	2	2	2	Gamma-glutamyl hydrolase	GGH	sp|Q92820|GGH_HUMAN Gamma-glutamyl hydrolase OS=Homo sapiens OX=9606 GN=GGH PE=1 SV=2	1	2	2	2	2	1	1	0	1	1	0	1	0	1	1	0	1	2	1	2	1	0	2	1	1	0	1	1	0	1	0	1	1	0	1	2	1	2	1	0	2	1
Q92876	Q92876	7	7	7	Kallikrein-6	KLK6	sp|Q92876|KLK6_HUMAN Kallikrein-6 OS=Homo sapiens OX=9606 GN=KLK6 PE=1 SV=1	1	7	7	7	0	0	0	0	7	0	0	0	0	0	0	0	0	1	0	2	0	1	0	0	0	0	7	0	0	0	0	0	0	0	0	1	0	2	0	1	0	0
Q92954	Q92954	12	12	12	Proteoglycan 4;Proteoglycan 4 C-terminal part	PRG4	sp|Q92954|PRG4_HUMAN Proteoglycan 4 OS=Homo sapiens OX=9606 GN=PRG4 PE=1 SV=3	1	12	12	12	12	8	12	10	8	11	12	10	8	6	6	7	3	7	7	5	6	6	12	8	12	10	8	11	12	10	8	6	6	7	3	7	7	5	6	6	12	8
Q92959	Q92959	1	1	1	Solute carrier organic anion transporter family member 2A1	SLCO2A1	sp|Q92959|SO2A1_HUMAN Solute carrier organic anion transporter family member 2A1 OS=Homo sapiens OX=9606 GN=SLCO2A1 PE=1 SV=2	1	1	1	1	0	1	0	1	0	1	0	1	1	1	1	0	0	1	1	1	1	1	0	1	0	1	0	1	0	1	1	1	1	0	0	1	1	1	1	1	0	1
Q96DR8	Q96DR8	1	1	1	Mucin-like protein 1	MUCL1	sp|Q96DR8|MUCL1_HUMAN Mucin-like protein 1 OS=Homo sapiens OX=9606 GN=MUCL1 PE=1 SV=1	1	1	1	1	1	1	1	1	1	1	1	1	1	1	1	1	1	1	1	1	1	1	1	1	1	1	1	1	1	1	1	1	1	1	1	1	1	1	1	1	1	1
Q96FQ6	Q96FQ6	3	3	3	Protein S100-A16	S100A16	sp|Q96FQ6|S10AG_HUMAN Protein S100-A16 OS=Homo sapiens OX=9606 GN=S100A16 PE=1 SV=1	1	3	3	3	1	1	1	2	3	2	0	1	1	1	0	0	1	0	0	2	1	0	1	1	1	2	3	2	0	1	1	1	0	0	1	0	0	2	1	0	1	1
Q96FW1	Q96FW1	3	3	3	Ubiquitin thioesterase OTUB1	OTUB1	sp|Q96FW1|OTUB1_HUMAN Ubiquitin thioesterase OTUB1 OS=Homo sapiens OX=9606 GN=OTUB1 PE=1 SV=2	1	3	3	3	0	0	0	0	3	0	0	0	0	0	0	0	0	0	0	0	0	0	0	0	0	0	3	0	0	0	0	0	0	0	0	0	0	0	0	0	0	0
Q96HE7	Q96HE7	4	4	4	ERO1-like protein alpha	ERO1L	sp|Q96HE7|ERO1A_HUMAN ERO1-like protein alpha OS=Homo sapiens OX=9606 GN=ERO1A PE=1 SV=2	1	4	4	4	0	0	1	0	4	0	0	0	0	0	1	0	0	0	0	1	0	0	0	0	1	0	4	0	0	0	0	0	1	0	0	0	0	1	0	0	0	0
Q96I99	Q96I99	4	4	4	Succinyl-CoA ligase [GDP-forming] subunit beta, mitochondrial	SUCLG2	sp|Q96I99|SUCB2_HUMAN Succinate--CoA ligase [GDP-forming] subunit beta, mitochondrial OS=Homo sapiens OX=9606 GN=SUCLG2 PE=1 SV=2	1	4	4	4	0	0	0	0	4	0	0	0	0	0	0	0	0	0	0	0	0	0	0	0	0	0	4	0	0	0	0	0	0	0	0	0	0	0	0	0	0	0
Q96IX5	Q96IX5	1	1	1	Up-regulated during skeletal muscle growth protein 5	USMG5	sp|Q96IX5|ATPMD_HUMAN ATP synthase membrane subunit DAPIT, mitochondrial OS=Homo sapiens OX=9606 GN=ATP5MD PE=1 SV=1	1	1	1	1	0	0	0	0	1	0	0	0	0	0	0	0	0	0	0	0	0	0	0	0	0	0	1	0	0	0	0	0	0	0	0	0	0	0	0	0	0	0
Q96IY4	Q96IY4	4	4	4	Carboxypeptidase B2	CPB2	sp|Q96IY4|CBPB2_HUMAN Carboxypeptidase B2 OS=Homo sapiens OX=9606 GN=CPB2 PE=1 SV=2	1	4	4	4	1	0	0	1	0	1	0	0	0	0	0	0	3	4	4	4	4	4	1	0	0	1	0	1	0	0	0	0	0	0	3	4	4	4	4	4	1	0
Q96KN2	Q96KN2	3	3	3	Beta-Ala-His dipeptidase	CNDP1	sp|Q96KN2|CNDP1_HUMAN Beta-Ala-His dipeptidase OS=Homo sapiens OX=9606 GN=CNDP1 PE=1 SV=4	1	3	3	3	0	2	0	0	0	0	0	0	0	0	0	0	2	3	3	3	3	3	0	2	0	0	0	0	0	0	0	0	0	0	2	3	3	3	3	3	0	2
Q96KP4	Q96KP4	5	5	5	Cytosolic non-specific dipeptidase	CNDP2	sp|Q96KP4|CNDP2_HUMAN Cytosolic non-specific dipeptidase OS=Homo sapiens OX=9606 GN=CNDP2 PE=1 SV=2	1	5	5	5	0	1	1	0	5	0	1	0	0	0	0	0	1	0	0	0	0	0	0	1	1	0	5	0	1	0	0	0	0	0	1	0	0	0	0	0	0	1
Q96N23	Q96N23	1	1	1	Cilia- and flagella-associated protein 54	CFAP54	sp|Q96N23|CFA54_HUMAN Cilia- and flagella-associated protein 54 OS=Homo sapiens OX=9606 GN=CFAP54 PE=2 SV=3	1	1	1	1	1	1	1	1	1	1	1	1	1	1	1	1	1	1	1	1	1	1	1	1	1	1	1	1	1	1	1	1	1	1	1	1	1	1	1	1	1	1
Q96P63	Q96P63	10	10	10	Serpin B12	SERPINB12	sp|Q96P63|SPB12_HUMAN Serpin B12 OS=Homo sapiens OX=9606 GN=SERPINB12 PE=1 SV=1	1	10	10	10	10	8	7	6	6	10	7	7	6	7	8	6	9	9	7	9	7	6	10	8	7	6	6	10	7	7	6	7	8	6	9	9	7	9	7	6	10	8
Q96PD5;CON__ENSEMBL:ENSBTAP00000016285	Q96PD5	9;2	9;2	9;2	N-acetylmuramoyl-L-alanine amidase	PGLYRP2	sp|Q96PD5|PGRP2_HUMAN N-acetylmuramoyl-L-alanine amidase OS=Homo sapiens OX=9606 GN=PGLYRP2 PE=1 SV=1	2	9	9	9	5	3	6	4	3	6	6	2	1	1	0	1	7	8	7	8	8	8	5	3	6	4	3	6	6	2	1	1	0	1	7	8	7	8	8	8	5	3
Q96PI1	Q96PI1	4	4	4	Small proline-rich protein 4	SPRR4	sp|Q96PI1|SPRR4_HUMAN Small proline-rich protein 4 OS=Homo sapiens OX=9606 GN=SPRR4 PE=2 SV=1	1	4	4	4	2	0	1	0	4	3	0	0	3	0	0	0	2	0	0	2	0	1	2	0	1	0	4	3	0	0	3	0	0	0	2	0	0	2	0	1	2	0
Q96QA5	Q96QA5	9	9	9	Gasdermin-A	GSDMA	sp|Q96QA5|GSDMA_HUMAN Gasdermin-A OS=Homo sapiens OX=9606 GN=GSDMA PE=1 SV=4	1	9	9	9	6	5	6	6	9	7	4	4	4	3	5	4	6	6	2	6	5	3	6	5	6	6	9	7	4	4	4	3	5	4	6	6	2	6	5	3	6	5
Q96QK1	Q96QK1	2	2	2	Vacuolar protein sorting-associated protein 35	VPS35	sp|Q96QK1|VPS35_HUMAN Vacuolar protein sorting-associated protein 35 OS=Homo sapiens OX=9606 GN=VPS35 PE=1 SV=2	1	2	2	2	0	0	0	0	2	0	0	0	0	0	0	0	0	0	0	0	0	0	0	0	0	0	2	0	0	0	0	0	0	0	0	0	0	0	0	0	0	0
Q96RM1	Q96RM1	4	2	2	Small proline-rich protein 2F	SPRR2F	sp|Q96RM1|SPR2F_HUMAN Small proline-rich protein 2F OS=Homo sapiens OX=9606 GN=SPRR2F PE=3 SV=1	1	4	2	2	1	2	1	1	4	3	0	2	1	1	1	1	3	0	0	2	0	0	1	1	0	0	2	1	0	0	0	0	0	0	1	0	0	1	0	0	1	1
Q96RT1	Q96RT1	1	1	1	Protein LAP2	ERBB2IP	sp|Q96RT1|ERBIN_HUMAN Erbin OS=Homo sapiens OX=9606 GN=ERBIN PE=1 SV=2	1	1	1	1	1	1	1	1	1	0	0	1	1	1	1	1	0	1	1	1	1	1	1	1	1	1	1	0	0	1	1	1	1	1	0	1	1	1	1	1	1	1
Q96T58	Q96T58	1	1	1	Msx2-interacting protein	SPEN	sp|Q96T58|MINT_HUMAN Msx2-interacting protein OS=Homo sapiens OX=9606 GN=SPEN PE=1 SV=1	1	1	1	1	0	0	0	0	0	1	0	0	1	1	1	1	1	1	1	0	1	1	0	0	0	0	0	1	0	0	1	1	1	1	1	1	1	0	1	1	0	0
Q96TA1	Q96TA1	5	5	5	Niban-like protein 1	FAM129B	sp|Q96TA1|NIBA2_HUMAN Protein Niban 2 OS=Homo sapiens OX=9606 GN=NIBAN2 PE=1 SV=3	1	5	5	5	1	0	1	1	5	0	0	1	0	1	2	0	0	1	0	2	0	1	1	0	1	1	5	0	0	1	0	1	2	0	0	1	0	2	0	1	1	0
Q99436	Q99436	3	3	3	Proteasome subunit beta type-7	PSMB7	sp|Q99436|PSB7_HUMAN Proteasome subunit beta type-7 OS=Homo sapiens OX=9606 GN=PSMB7 PE=1 SV=1	1	3	3	3	1	0	1	0	2	3	0	0	1	0	0	0	2	1	0	2	0	0	1	0	1	0	2	3	0	0	1	0	0	0	2	1	0	2	0	0	1	0
Q99460	Q99460	4	4	4	26S proteasome non-ATPase regulatory subunit 1	PSMD1	sp|Q99460|PSMD1_HUMAN 26S proteasome non-ATPase regulatory subunit 1 OS=Homo sapiens OX=9606 GN=PSMD1 PE=1 SV=2	1	4	4	4	0	0	0	0	4	0	0	0	0	0	0	0	0	0	0	0	0	0	0	0	0	0	4	0	0	0	0	0	0	0	0	0	0	0	0	0	0	0
Q99497	Q99497	2	2	2	Protein deglycase DJ-1	PARK7	sp|Q99497|PARK7_HUMAN Protein/nucleic acid deglycase DJ-1 OS=Homo sapiens OX=9606 GN=PARK7 PE=1 SV=2	1	2	2	2	0	0	0	0	2	2	0	0	0	0	0	0	0	0	0	2	0	0	0	0	0	0	2	2	0	0	0	0	0	0	0	0	0	2	0	0	0	0
Q99536	Q99536	1	1	1	Synaptic vesicle membrane protein VAT-1 homolog	VAT1	sp|Q99536|VAT1_HUMAN Synaptic vesicle membrane protein VAT-1 homolog OS=Homo sapiens OX=9606 GN=VAT1 PE=1 SV=2	1	1	1	1	0	1	0	1	1	1	0	0	0	0	0	0	0	0	0	1	0	0	0	1	0	1	1	1	0	0	0	0	0	0	0	0	0	1	0	0	0	1
Q99541	Q99541	1	1	1	Perilipin-2	PLIN2	sp|Q99541|PLIN2_HUMAN Perilipin-2 OS=Homo sapiens OX=9606 GN=PLIN2 PE=1 SV=2	1	1	1	1	0	0	0	0	1	0	0	0	0	0	0	0	0	0	0	0	0	0	0	0	0	0	1	0	0	0	0	0	0	0	0	0	0	0	0	0	0	0
Q99623	Q99623	4	4	4	Prohibitin-2	PHB2	sp|Q99623|PHB2_HUMAN Prohibitin-2 OS=Homo sapiens OX=9606 GN=PHB2 PE=1 SV=2	1	4	4	4	0	1	0	1	4	1	0	1	1	1	1	0	0	0	0	1	0	0	0	1	0	1	4	1	0	1	1	1	1	0	0	0	0	1	0	0	0	1
Q99714	Q99714	4	4	4	3-hydroxyacyl-CoA dehydrogenase type-2	HSD17B10	sp|Q99714|HCD2_HUMAN 3-hydroxyacyl-CoA dehydrogenase type-2 OS=Homo sapiens OX=9606 GN=HSD17B10 PE=1 SV=3	1	4	4	4	0	0	0	0	4	0	0	0	0	0	0	0	0	0	0	1	0	0	0	0	0	0	4	0	0	0	0	0	0	0	0	0	0	1	0	0	0	0
Q99735	Q99735	1	1	1	Microsomal glutathione S-transferase 2	MGST2	sp|Q99735|MGST2_HUMAN Microsomal glutathione S-transferase 2 OS=Homo sapiens OX=9606 GN=MGST2 PE=1 SV=1	1	1	1	1	0	0	0	0	1	1	0	0	0	1	0	0	0	1	0	0	0	0	0	0	0	0	1	1	0	0	0	1	0	0	0	1	0	0	0	0	0	0
Q99798	Q99798	9	9	9	Aconitate hydratase, mitochondrial	ACO2	sp|Q99798|ACON_HUMAN Aconitate hydratase, mitochondrial OS=Homo sapiens OX=9606 GN=ACO2 PE=1 SV=2	1	9	9	9	1	0	0	0	9	0	0	0	0	0	0	0	0	0	0	0	0	0	1	0	0	0	9	0	0	0	0	0	0	0	0	0	0	0	0	0	1	0
Q99808	Q99808	2	2	2	Equilibrative nucleoside transporter 1	SLC29A1	sp|Q99808|S29A1_HUMAN Equilibrative nucleoside transporter 1 OS=Homo sapiens OX=9606 GN=SLC29A1 PE=1 SV=3	1	2	2	2	0	0	0	1	0	0	0	0	0	0	1	0	0	2	0	0	1	1	0	0	0	1	0	0	0	0	0	0	1	0	0	2	0	0	1	1	0	0
Q99816	Q99816	3	3	3	Tumor susceptibility gene 101 protein	TSG101	sp|Q99816|TS101_HUMAN Tumor susceptibility gene 101 protein OS=Homo sapiens OX=9606 GN=TSG101 PE=1 SV=2	1	3	3	3	1	3	2	2	3	2	0	2	1	1	0	0	0	2	2	3	2	1	1	3	2	2	3	2	0	2	1	1	0	0	0	2	2	3	2	1	1	3
Q99832	Q99832	2	2	2	T-complex protein 1 subunit eta	CCT7	sp|Q99832|TCPH_HUMAN T-complex protein 1 subunit eta OS=Homo sapiens OX=9606 GN=CCT7 PE=1 SV=2	1	2	2	2	0	0	0	0	2	0	0	1	0	0	0	0	0	0	0	0	0	0	0	0	0	0	2	0	0	1	0	0	0	0	0	0	0	0	0	0	0	0
Q99873	Q99873	4	4	4	Protein arginine N-methyltransferase 1	PRMT1	sp|Q99873|ANM1_HUMAN Protein arginine N-methyltransferase 1 OS=Homo sapiens OX=9606 GN=PRMT1 PE=1 SV=3	1	4	4	4	0	0	0	0	4	0	0	0	0	0	0	0	0	0	0	0	0	0	0	0	0	0	4	0	0	0	0	0	0	0	0	0	0	0	0	0	0	0
Q99961;Q99962	Q99961	3;1	3;1	3;1	Endophilin-A2	SH3GL1	sp|Q99961|SH3G1_HUMAN Endophilin-A2 OS=Homo sapiens OX=9606 GN=SH3GL1 PE=1 SV=1	2	3	3	3	0	0	0	0	3	0	0	1	0	0	0	0	0	0	0	0	0	0	0	0	0	0	3	0	0	1	0	0	0	0	0	0	0	0	0	0	0	0
Q9BQ50	Q9BQ50	2	2	2	Three prime repair exonuclease 2	TREX2	sp|Q9BQ50|TREX2_HUMAN Three prime repair exonuclease 2 OS=Homo sapiens OX=9606 GN=TREX2 PE=1 SV=2	1	2	2	2	1	1	0	0	2	2	0	0	0	0	0	0	1	0	0	1	0	0	1	1	0	0	2	2	0	0	0	0	0	0	1	0	0	1	0	0	1	1
Q9BQE3	Q9BQE3	13	1	1	Tubulin alpha-1C chain	TUBA1C	sp|Q9BQE3|TBA1C_HUMAN Tubulin alpha-1C chain OS=Homo sapiens OX=9606 GN=TUBA1C PE=1 SV=1	1	13	1	1	7	5	10	5	13	11	3	6	2	5	5	3	4	10	9	11	5	5	0	0	0	0	1	0	0	0	0	0	0	0	0	0	0	0	0	0	0	0
Q9BRA2	Q9BRA2	2	2	2	Thioredoxin domain-containing protein 17	TXNDC17	sp|Q9BRA2|TXD17_HUMAN Thioredoxin domain-containing protein 17 OS=Homo sapiens OX=9606 GN=TXNDC17 PE=1 SV=1	1	2	2	2	0	0	0	0	2	0	0	0	0	0	0	0	0	0	0	0	0	0	0	0	0	0	2	0	0	0	0	0	0	0	0	0	0	0	0	0	0	0
Q9BS26	Q9BS26	1	1	1	Endoplasmic reticulum resident protein 44	ERP44	sp|Q9BS26|ERP44_HUMAN Endoplasmic reticulum resident protein 44 OS=Homo sapiens OX=9606 GN=ERP44 PE=1 SV=1	1	1	1	1	0	0	0	0	1	0	0	0	0	0	0	0	0	0	0	1	0	0	0	0	0	0	1	0	0	0	0	0	0	0	0	0	0	1	0	0	0	0
Q9BSC4	Q9BSC4	1	1	1	Nucleolar protein 10	NOL10	sp|Q9BSC4|NOL10_HUMAN Nucleolar protein 10 OS=Homo sapiens OX=9606 GN=NOL10 PE=1 SV=1	1	1	1	1	1	1	0	0	0	0	0	0	0	0	0	0	1	1	1	1	1	1	1	1	0	0	0	0	0	0	0	0	0	0	1	1	1	1	1	1	1	1
Q9BUF5	Q9BUF5	10	2	2	Tubulin beta-6 chain	TUBB6	sp|Q9BUF5|TBB6_HUMAN Tubulin beta-6 chain OS=Homo sapiens OX=9606 GN=TUBB6 PE=1 SV=1	1	10	2	2	2	1	2	1	10	4	1	1	0	1	0	0	0	2	2	5	2	0	0	0	0	0	2	0	0	0	0	0	0	0	0	0	0	0	0	0	0	0
Q9BUN1	Q9BUN1	1	1	1	Protein MENT	MENT	sp|Q9BUN1|MENT_HUMAN Protein MENT OS=Homo sapiens OX=9606 GN=MENT PE=2 SV=1	1	1	1	1	1	0	0	0	0	0	0	0	0	0	0	0	0	0	0	0	0	0	1	0	0	0	0	0	0	0	0	0	0	0	0	0	0	0	0	0	1	0
Q9BUP3	Q9BUP3	2	2	2	Oxidoreductase HTATIP2	HTATIP2	sp|Q9BUP3|HTAI2_HUMAN Oxidoreductase HTATIP2 OS=Homo sapiens OX=9606 GN=HTATIP2 PE=1 SV=2	1	2	2	2	0	1	0	0	2	0	0	0	0	0	0	0	0	0	0	0	0	0	0	1	0	0	2	0	0	0	0	0	0	0	0	0	0	0	0	0	0	1
Q9BVK6	Q9BVK6	1	1	1	Transmembrane emp24 domain-containing protein 9	TMED9	sp|Q9BVK6|TMED9_HUMAN Transmembrane emp24 domain-containing protein 9 OS=Homo sapiens OX=9606 GN=TMED9 PE=1 SV=2	1	1	1	1	1	0	0	0	1	1	0	0	0	0	0	0	0	0	0	0	0	0	1	0	0	0	1	1	0	0	0	0	0	0	0	0	0	0	0	0	1	0
Q9BW60	Q9BW60	1	1	1	Elongation of very long chain fatty acids protein 1	ELOVL1	sp|Q9BW60|ELOV1_HUMAN Elongation of very long chain fatty acids protein 1 OS=Homo sapiens OX=9606 GN=ELOVL1 PE=1 SV=1	1	1	1	1	0	0	0	0	1	0	0	0	0	0	0	0	0	0	0	0	0	0	0	0	0	0	1	0	0	0	0	0	0	0	0	0	0	0	0	0	0	0
Q9BWP8	Q9BWP8	5	5	5	Collectin-11	COLEC11	sp|Q9BWP8|COL11_HUMAN Collectin-11 OS=Homo sapiens OX=9606 GN=COLEC11 PE=1 SV=1	1	5	5	5	2	3	4	3	3	3	4	3	3	3	3	3	1	4	3	3	3	3	2	3	4	3	3	3	4	3	3	3	3	3	1	4	3	3	3	3	2	3
Q9BXJ4	Q9BXJ4	2	2	2	Complement C1q tumor necrosis factor-related protein 3	C1QTNF3	sp|Q9BXJ4|C1QT3_HUMAN Complement C1q tumor necrosis factor-related protein 3 OS=Homo sapiens OX=9606 GN=C1QTNF3 PE=1 SV=1	1	2	2	2	2	2	2	2	0	2	2	2	1	1	1	2	1	2	0	2	1	1	2	2	2	2	0	2	2	2	1	1	1	2	1	2	0	2	1	1	2	2
Q9BXU0	Q9BXU0	1	1	1	Testis-expressed sequence 12 protein	TEX12	sp|Q9BXU0|TEX12_HUMAN Testis-expressed protein 12 OS=Homo sapiens OX=9606 GN=TEX12 PE=1 SV=1	1	1	1	1	1	0	1	1	1	1	1	0	1	1	1	0	0	1	1	1	0	1	1	0	1	1	1	1	1	0	1	1	1	0	0	1	1	1	0	1	1	0
Q9BYD5	Q9BYD5	1	1	1	Cornifelin	CNFN	sp|Q9BYD5|CNFN_HUMAN Cornifelin OS=Homo sapiens OX=9606 GN=CNFN PE=1 SV=2	1	1	1	1	0	0	0	0	1	1	0	0	0	0	0	0	0	0	0	0	0	0	0	0	0	0	1	1	0	0	0	0	0	0	0	0	0	0	0	0	0	0
Q9BYE3	Q9BYE3	2	1	1	Late cornified envelope protein 3D	LCE3D	sp|Q9BYE3|LCE3D_HUMAN Late cornified envelope protein 3D OS=Homo sapiens OX=9606 GN=LCE3D PE=1 SV=1	1	2	1	1	0	0	1	0	0	2	0	2	1	1	0	0	1	0	0	0	0	0	0	0	0	0	0	1	0	1	0	0	0	0	0	0	0	0	0	0	0	0
Q9BYR6	Q9BYR6	1	1	1	Keratin-associated protein 3-3	KRTAP3-3	sp|Q9BYR6|KRA33_HUMAN Keratin-associated protein 3-3 OS=Homo sapiens OX=9606 GN=KRTAP3-3 PE=1 SV=1	1	1	1	1	0	0	0	0	0	1	0	0	0	0	0	0	0	0	0	0	0	0	0	0	0	0	0	1	0	0	0	0	0	0	0	0	0	0	0	0	0	0
Q9GZZ8	Q9GZZ8	2	2	2	Extracellular glycoprotein lacritin	LACRT	sp|Q9GZZ8|LACRT_HUMAN Extracellular glycoprotein lacritin OS=Homo sapiens OX=9606 GN=LACRT PE=1 SV=1	1	2	2	2	2	2	2	2	2	2	2	2	2	2	2	2	2	2	2	2	2	2	2	2	2	2	2	2	2	2	2	2	2	2	2	2	2	2	2	2	2	2
Q9H1E1	Q9H1E1	4	4	4	Ribonuclease 7	RNASE7	sp|Q9H1E1|RNAS7_HUMAN Ribonuclease 7 OS=Homo sapiens OX=9606 GN=RNASE7 PE=1 SV=2	1	4	4	4	2	0	1	1	0	4	1	1	0	2	1	0	3	3	1	3	2	1	2	0	1	1	0	4	1	1	0	2	1	0	3	3	1	3	2	1	2	0
Q9H223	Q9H223	2	2	2	EH domain-containing protein 4	EHD4	sp|Q9H223|EHD4_HUMAN EH domain-containing protein 4 OS=Homo sapiens OX=9606 GN=EHD4 PE=1 SV=1	1	2	2	2	0	2	0	1	2	2	0	0	1	1	1	0	0	1	2	0	1	1	0	2	0	1	2	2	0	0	1	1	1	0	0	1	2	0	1	1	0	2
Q9H257	Q9H257	1	1	1	Caspase recruitment domain-containing protein 9	CARD9	sp|Q9H257|CARD9_HUMAN Caspase recruitment domain-containing protein 9 OS=Homo sapiens OX=9606 GN=CARD9 PE=1 SV=2	1	1	1	1	1	1	1	1	1	0	1	1	0	0	0	0	0	0	1	1	0	1	1	1	1	1	1	0	1	1	0	0	0	0	0	0	1	1	0	1	1	1
Q9H444;Q96CF2	Q9H444;Q96CF2	2;1	2;1	2;1	Charged multivesicular body protein 4b;Charged multivesicular body protein 4c	CHMP4B;CHMP4C	sp|Q9H444|CHM4B_HUMAN Charged multivesicular body protein 4b OS=Homo sapiens OX=9606 GN=CHMP4B PE=1 SV=1;sp|Q96CF2|CHM4C_HUMAN Charged multivesicular body protein 4c OS=Homo sapiens OX=9606 GN=CHMP4C PE=1 SV=1	2	2	2	2	0	0	1	1	1	0	0	0	0	1	0	0	0	1	1	0	0	1	0	0	1	1	1	0	0	0	0	1	0	0	0	1	1	0	0	1	0	0
Q9H477	Q9H477	1	1	1	Ribokinase	RBKS	sp|Q9H477|RBSK_HUMAN Ribokinase OS=Homo sapiens OX=9606 GN=RBKS PE=1 SV=1	1	1	1	1	1	1	1	1	1	1	1	1	1	1	1	1	1	1	1	1	1	1	1	1	1	1	1	1	1	1	1	1	1	1	1	1	1	1	1	1	1	1
Q9H4G4	Q9H4G4	3	3	3	Golgi-associated plant pathogenesis-related protein 1	GLIPR2	sp|Q9H4G4|GAPR1_HUMAN Golgi-associated plant pathogenesis-related protein 1 OS=Homo sapiens OX=9606 GN=GLIPR2 PE=1 SV=3	1	3	3	3	1	3	3	3	3	2	2	3	2	2	2	1	2	3	3	3	3	3	1	3	3	3	3	2	2	3	2	2	2	1	2	3	3	3	3	3	1	3
Q9H4M9	Q9H4M9	6	6	5	EH domain-containing protein 1	EHD1	sp|Q9H4M9|EHD1_HUMAN EH domain-containing protein 1 OS=Homo sapiens OX=9606 GN=EHD1 PE=1 SV=2	1	6	6	5	2	3	2	4	3	5	1	2	3	1	3	2	0	6	4	3	4	3	2	3	2	4	3	5	1	2	3	1	3	2	0	6	4	3	4	3	1	2
Q9H9Y6	Q9H9Y6	1	1	1	DNA-directed RNA polymerase I subunit RPA2	POLR1B	sp|Q9H9Y6|RPA2_HUMAN DNA-directed RNA polymerase I subunit RPA2 OS=Homo sapiens OX=9606 GN=POLR1B PE=1 SV=2	1	1	1	1	1	1	1	1	1	1	1	1	1	1	1	1	1	1	1	0	1	0	1	1	1	1	1	1	1	1	1	1	1	1	1	1	1	0	1	0	1	1
Q9HB40	Q9HB40	1	1	1	Retinoid-inducible serine carboxypeptidase	SCPEP1	sp|Q9HB40|RISC_HUMAN Retinoid-inducible serine carboxypeptidase OS=Homo sapiens OX=9606 GN=SCPEP1 PE=1 SV=1	1	1	1	1	1	0	0	0	0	1	0	1	0	0	0	0	1	1	0	1	0	0	1	0	0	0	0	1	0	1	0	0	0	0	1	1	0	1	0	0	1	0
Q9HBI1;Q9NVD7	Q9HBI1	3;1	3;1	3;1	Beta-parvin	PARVB	sp|Q9HBI1|PARVB_HUMAN Beta-parvin OS=Homo sapiens OX=9606 GN=PARVB PE=1 SV=1	2	3	3	3	0	2	0	1	2	1	0	0	0	0	1	0	0	3	3	2	3	3	0	2	0	1	2	1	0	0	0	0	1	0	0	3	3	2	3	3	0	2
Q9HC84	Q9HC84	1	1	1	Mucin-5B	MUC5B	sp|Q9HC84|MUC5B_HUMAN Mucin-5B OS=Homo sapiens OX=9606 GN=MUC5B PE=1 SV=3	1	1	1	1	0	0	0	0	0	0	1	0	0	0	1	0	0	0	0	0	0	0	0	0	0	0	0	0	1	0	0	0	1	0	0	0	0	0	0	0	0	0
Q9HCY8	Q9HCY8	7	7	7	Protein S100-A14	S100A14	sp|Q9HCY8|S10AE_HUMAN Protein S100-A14 OS=Homo sapiens OX=9606 GN=S100A14 PE=1 SV=1	1	7	7	7	2	3	2	3	7	7	1	3	3	3	3	1	3	1	0	5	2	3	2	3	2	3	7	7	1	3	3	3	3	1	3	1	0	5	2	3	2	3
Q9HDC9	Q9HDC9	3	3	3	Adipocyte plasma membrane-associated protein	APMAP	sp|Q9HDC9|APMAP_HUMAN Adipocyte plasma membrane-associated protein OS=Homo sapiens OX=9606 GN=APMAP PE=1 SV=2	1	3	3	3	2	1	2	2	3	3	2	0	0	1	2	0	1	2	2	0	3	1	2	1	2	2	3	3	2	0	0	1	2	0	1	2	2	0	3	1	2	1
Q9NNX1	Q9NNX1	1	1	1	Tuftelin	TUFT1	sp|Q9NNX1|TUFT1_HUMAN Tuftelin OS=Homo sapiens OX=9606 GN=TUFT1 PE=1 SV=1	1	1	1	1	0	0	0	0	1	0	0	0	0	0	0	0	0	0	0	0	0	0	0	0	0	0	1	0	0	0	0	0	0	0	0	0	0	0	0	0	0	0
Q9NQ38	Q9NQ38	19	19	19	Serine protease inhibitor Kazal-type 5;Hemofiltrate peptide HF6478;Hemofiltrate peptide HF7665	SPINK5	sp|Q9NQ38|ISK5_HUMAN Serine protease inhibitor Kazal-type 5 OS=Homo sapiens OX=9606 GN=SPINK5 PE=1 SV=2	1	19	19	19	2	1	0	1	19	4	0	0	1	2	1	0	4	4	2	2	2	2	2	1	0	1	19	4	0	0	1	2	1	0	4	4	2	2	2	2	2	1
Q9NQ84	Q9NQ84	6	6	6	G-protein coupled receptor family C group 5 member C	GPRC5C	sp|Q9NQ84|GPC5C_HUMAN G-protein coupled receptor family C group 5 member C OS=Homo sapiens OX=9606 GN=GPRC5C PE=1 SV=2	1	6	6	6	4	5	3	6	5	6	0	5	4	5	5	4	2	6	6	6	6	6	4	5	3	6	5	6	0	5	4	5	5	4	2	6	6	6	6	6	4	5
Q9NQC3	Q9NQC3	3	3	3	Reticulon-4	RTN4	sp|Q9NQC3|RTN4_HUMAN Reticulon-4 OS=Homo sapiens OX=9606 GN=RTN4 PE=1 SV=2	1	3	3	3	1	0	1	1	3	1	0	0	0	1	0	1	0	0	0	2	0	0	1	0	1	1	3	1	0	0	0	1	0	1	0	0	0	2	0	0	1	0
Q9NR12	Q9NR12	1	1	1	PDZ and LIM domain protein 7	PDLIM7	sp|Q9NR12|PDLI7_HUMAN PDZ and LIM domain protein 7 OS=Homo sapiens OX=9606 GN=PDLIM7 PE=1 SV=1	1	1	1	1	0	0	0	0	1	0	0	0	0	0	0	0	0	0	0	0	0	0	0	0	0	0	1	0	0	0	0	0	0	0	0	0	0	0	0	0	0	0
Q9NRP0	Q9NRP0	1	1	1	Oligosaccharyltransferase complex subunit OSTC	OSTC	sp|Q9NRP0|OSTC_HUMAN Oligosaccharyltransferase complex subunit OSTC OS=Homo sapiens OX=9606 GN=OSTC PE=1 SV=1	1	1	1	1	1	0	0	0	0	1	0	0	0	0	0	0	0	0	0	0	0	0	1	0	0	0	0	1	0	0	0	0	0	0	0	0	0	0	0	0	1	0
Q9NUQ9	Q9NUQ9	1	1	1	Protein FAM49B	FAM49B	sp|Q9NUQ9|FA49B_HUMAN Protein FAM49B OS=Homo sapiens OX=9606 GN=FAM49B PE=1 SV=1	1	1	1	1	0	0	0	0	1	0	0	0	0	0	0	0	0	1	0	1	0	0	0	0	0	0	1	0	0	0	0	0	0	0	0	1	0	1	0	0	0	0
Q9NVJ2;Q96BM9	Q9NVJ2	3;1	3;1	3;1	ADP-ribosylation factor-like protein 8B	ARL8B	sp|Q9NVJ2|ARL8B_HUMAN ADP-ribosylation factor-like protein 8B OS=Homo sapiens OX=9606 GN=ARL8B PE=1 SV=1	2	3	3	3	0	0	0	1	2	1	1	1	1	0	1	0	0	0	0	0	0	1	0	0	0	1	2	1	1	1	1	0	1	0	0	0	0	0	0	1	0	0
Q9NZ43	Q9NZ43	1	1	1	Vesicle transport protein USE1	USE1	sp|Q9NZ43|USE1_HUMAN Vesicle transport protein USE1 OS=Homo sapiens OX=9606 GN=USE1 PE=1 SV=2	1	1	1	1	0	0	0	0	0	0	0	0	0	0	0	0	1	0	0	0	0	0	0	0	0	0	0	0	0	0	0	0	0	0	1	0	0	0	0	0	0	0
Q9NZD2	Q9NZD2	2	2	2	Glycolipid transfer protein	GLTP	sp|Q9NZD2|GLTP_HUMAN Glycolipid transfer protein OS=Homo sapiens OX=9606 GN=GLTP PE=1 SV=3	1	2	2	2	0	0	0	0	2	0	0	0	0	0	0	0	0	0	0	0	0	0	0	0	0	0	2	0	0	0	0	0	0	0	0	0	0	0	0	0	0	0
Q9NZH6	Q9NZH6	1	1	1	Interleukin-37	IL37	sp|Q9NZH6|IL37_HUMAN Interleukin-37 OS=Homo sapiens OX=9606 GN=IL37 PE=1 SV=1	1	1	1	1	1	0	0	0	0	1	0	0	0	0	0	0	1	0	0	1	1	0	1	0	0	0	0	1	0	0	0	0	0	0	1	0	0	1	1	0	1	0
Q9NZH8	Q9NZH8	1	1	1	Interleukin-36 gamma	IL36G	sp|Q9NZH8|IL36G_HUMAN Interleukin-36 gamma OS=Homo sapiens OX=9606 GN=IL36G PE=1 SV=1	1	1	1	1	1	0	0	0	1	1	0	0	0	0	0	0	0	0	0	1	0	0	1	0	0	0	1	1	0	0	0	0	0	0	0	0	0	1	0	0	1	0
Q9NZT1	Q9NZT1	11	11	11	Calmodulin-like protein 5	CALML5	sp|Q9NZT1|CALL5_HUMAN Calmodulin-like protein 5 OS=Homo sapiens OX=9606 GN=CALML5 PE=1 SV=2	1	11	11	11	10	8	9	9	11	10	8	9	11	8	10	9	10	9	8	11	8	9	10	8	9	9	11	10	8	9	11	8	10	9	10	9	8	11	8	9	10	8
Q9UBC9	Q9UBC9	4	4	4	Small proline-rich protein 3	SPRR3	sp|Q9UBC9|SPRR3_HUMAN Small proline-rich protein 3 OS=Homo sapiens OX=9606 GN=SPRR3 PE=1 SV=2	1	4	4	4	0	0	0	3	1	0	0	0	1	0	1	1	1	1	0	4	1	0	0	0	0	3	1	0	0	0	1	0	1	1	1	1	0	4	1	0	0	0
Q9UBG3	Q9UBG3	7	7	7	Cornulin	CRNN	sp|Q9UBG3|CRNN_HUMAN Cornulin OS=Homo sapiens OX=9606 GN=CRNN PE=1 SV=1	1	7	7	7	0	0	0	5	0	0	0	0	0	0	1	0	0	1	0	7	1	0	0	0	0	5	0	0	0	0	0	0	1	0	0	1	0	7	1	0	0	0
Q9UBI6	Q9UBI6	1	1	1	Guanine nucleotide-binding protein G(I)/G(S)/G(O) subunit gamma-12	GNG12	sp|Q9UBI6|GBG12_HUMAN Guanine nucleotide-binding protein G(I)/G(S)/G(O) subunit gamma-12 OS=Homo sapiens OX=9606 GN=GNG12 PE=1 SV=3	1	1	1	1	0	0	0	0	1	1	0	0	0	0	0	0	0	1	1	1	0	0	0	0	0	0	1	1	0	0	0	0	0	0	0	1	1	1	0	0	0	0
Q9UGM3	Q9UGM3	1	1	1	Deleted in malignant brain tumors 1 protein	DMBT1	sp|Q9UGM3|DMBT1_HUMAN Deleted in malignant brain tumors 1 protein OS=Homo sapiens OX=9606 GN=DMBT1 PE=1 SV=2	1	1	1	1	1	1	1	1	1	1	1	1	1	1	1	1	1	1	0	1	1	1	1	1	1	1	1	1	1	1	1	1	1	1	1	1	0	1	1	1	1	1
Q9UGM5	Q9UGM5	2	2	2	Fetuin-B	FETUB	sp|Q9UGM5|FETUB_HUMAN Fetuin-B OS=Homo sapiens OX=9606 GN=FETUB PE=1 SV=2	1	2	2	2	1	1	1	1	1	1	1	1	1	0	0	0	2	1	2	1	2	1	1	1	1	1	1	1	1	1	1	0	0	0	2	1	2	1	2	1	1	1
Q9UHG3	Q9UHG3	13	13	13	Prenylcysteine oxidase 1	PCYOX1	sp|Q9UHG3|PCYOX_HUMAN Prenylcysteine oxidase 1 OS=Homo sapiens OX=9606 GN=PCYOX1 PE=1 SV=3	1	13	13	13	8	4	13	5	7	12	6	3	5	5	10	2	2	8	5	7	6	1	8	4	13	5	7	12	6	3	5	5	10	2	2	8	5	7	6	1	8	4
Q9UHQ7	Q9UHQ7	1	1	1	WW domain-binding protein 5	WBP5	sp|Q9UHQ7|TCAL9_HUMAN Transcription elongation factor A protein-like 9 OS=Homo sapiens OX=9606 GN=TCEAL9 PE=3 SV=1	1	1	1	1	0	0	0	0	0	0	0	0	0	0	0	0	1	1	1	1	1	1	0	0	0	0	0	0	0	0	0	0	0	0	1	1	1	1	1	1	0	0
Q9UI42	Q9UI42	8	8	8	Carboxypeptidase A4	CPA4	sp|Q9UI42|CBPA4_HUMAN Carboxypeptidase A4 OS=Homo sapiens OX=9606 GN=CPA4 PE=1 SV=2	1	8	8	8	4	3	4	4	4	8	2	3	5	4	2	1	6	5	2	7	2	2	4	3	4	4	4	8	2	3	5	4	2	1	6	5	2	7	2	2	4	3
Q9UIJ7	Q9UIJ7	1	1	1	GTP:AMP phosphotransferase AK3, mitochondrial	AK3	sp|Q9UIJ7|KAD3_HUMAN GTP:AMP phosphotransferase AK3, mitochondrial OS=Homo sapiens OX=9606 GN=AK3 PE=1 SV=4	1	1	1	1	0	0	0	0	1	0	0	0	0	0	0	0	0	0	1	0	0	0	0	0	0	0	1	0	0	0	0	0	0	0	0	0	1	0	0	0	0	0
Q9UJ70	Q9UJ70	2	2	2	N-acetyl-D-glucosamine kinase	NAGK	sp|Q9UJ70|NAGK_HUMAN N-acetyl-D-glucosamine kinase OS=Homo sapiens OX=9606 GN=NAGK PE=1 SV=4	1	2	2	2	0	0	0	0	2	0	0	0	0	0	0	0	0	0	0	0	0	0	0	0	0	0	2	0	0	0	0	0	0	0	0	0	0	0	0	0	0	0
Q9UJ71	Q9UJ71	1	1	1	C-type lectin domain family 4 member K	CD207	sp|Q9UJ71|CLC4K_HUMAN C-type lectin domain family 4 member K OS=Homo sapiens OX=9606 GN=CD207 PE=1 SV=2	1	1	1	1	0	0	0	0	1	0	0	0	0	0	0	0	0	0	0	0	0	0	0	0	0	0	1	0	0	0	0	0	0	0	0	0	0	0	0	0	0	0
Q9UJU6	Q9UJU6	2	2	2	Drebrin-like protein	DBNL	sp|Q9UJU6|DBNL_HUMAN Drebrin-like protein OS=Homo sapiens OX=9606 GN=DBNL PE=1 SV=1	1	2	2	2	0	0	0	0	2	0	0	0	0	0	0	0	0	0	0	0	0	0	0	0	0	0	2	0	0	0	0	0	0	0	0	0	0	0	0	0	0	0
Q9UKK9	Q9UKK9	3	3	3	ADP-sugar pyrophosphatase	NUDT5	sp|Q9UKK9|NUDT5_HUMAN ADP-sugar pyrophosphatase OS=Homo sapiens OX=9606 GN=NUDT5 PE=1 SV=1	1	3	3	3	1	1	0	1	3	2	0	0	0	1	1	0	2	3	0	2	0	0	1	1	0	1	3	2	0	0	0	1	1	0	2	3	0	2	0	0	1	1
Q9UL46	Q9UL46	2	2	2	Proteasome activator complex subunit 2	PSME2	sp|Q9UL46|PSME2_HUMAN Proteasome activator complex subunit 2 OS=Homo sapiens OX=9606 GN=PSME2 PE=1 SV=4	1	2	2	2	0	0	0	0	2	0	0	0	0	0	0	0	0	0	0	0	0	0	0	0	0	0	2	0	0	0	0	0	0	0	0	0	0	0	0	0	0	0
Q9ULC0	Q9ULC0	1	1	1	Endomucin	EMCN	sp|Q9ULC0|MUCEN_HUMAN Endomucin OS=Homo sapiens OX=9606 GN=EMCN PE=1 SV=2	1	1	1	1	1	1	0	1	1	1	0	1	1	1	1	1	0	1	1	0	1	1	1	1	0	1	1	1	0	1	1	1	1	1	0	1	1	0	1	1	1	1
Q9ULI3	Q9ULI3	23	23	23	Protein HEG homolog 1	HEG1	sp|Q9ULI3|HEG1_HUMAN Protein HEG homolog 1 OS=Homo sapiens OX=9606 GN=HEG1 PE=1 SV=3	1	23	23	23	14	18	16	19	21	22	7	17	18	16	19	12	8	20	17	19	16	14	14	18	16	19	21	22	7	17	18	16	19	12	8	20	17	19	16	14	14	18
Q9ULV4	Q9ULV4	1	1	1	Coronin-1C	CORO1C	sp|Q9ULV4|COR1C_HUMAN Coronin-1C OS=Homo sapiens OX=9606 GN=CORO1C PE=1 SV=1	1	1	1	1	0	0	0	0	1	0	0	0	0	0	0	0	0	0	0	0	0	0	0	0	0	0	1	0	0	0	0	0	0	0	0	0	0	0	0	0	0	0
Q9UN36	Q9UN36	2	2	2	Protein NDRG2	NDRG2	sp|Q9UN36|NDRG2_HUMAN Protein NDRG2 OS=Homo sapiens OX=9606 GN=NDRG2 PE=1 SV=2	1	2	2	2	0	1	0	1	2	1	0	0	0	0	0	0	0	0	0	0	0	0	0	1	0	1	2	1	0	0	0	0	0	0	0	0	0	0	0	0	0	1
Q9UNZ2	Q9UNZ2	1	1	1	NSFL1 cofactor p47	NSFL1C	sp|Q9UNZ2|NSF1C_HUMAN NSFL1 cofactor p47 OS=Homo sapiens OX=9606 GN=NSFL1C PE=1 SV=2	1	1	1	1	0	0	0	0	1	0	0	0	0	0	0	0	0	0	0	0	0	0	0	0	0	0	1	0	0	0	0	0	0	0	0	0	0	0	0	0	0	0
Q9UPN3	Q9UPN3	6	5	5	Microtubule-actin cross-linking factor 1, isoforms 1/2/3/5	MACF1	sp|Q9UPN3|MACF1_HUMAN Microtubule-actin cross-linking factor 1, isoforms 1/2/3/5 OS=Homo sapiens OX=9606 GN=MACF1 PE=1 SV=4	1	6	5	5	1	0	0	0	6	1	0	1	0	0	0	0	1	1	0	1	0	0	0	0	0	0	5	0	0	0	0	0	0	0	0	0	0	0	0	0	0	0
Q9UQ80	Q9UQ80	5	5	5	Proliferation-associated protein 2G4	PA2G4	sp|Q9UQ80|PA2G4_HUMAN Proliferation-associated protein 2G4 OS=Homo sapiens OX=9606 GN=PA2G4 PE=1 SV=3	1	5	5	5	0	0	0	0	5	0	0	0	0	1	0	0	0	0	0	0	0	0	0	0	0	0	5	0	0	0	0	1	0	0	0	0	0	0	0	0	0	0
Q9UQB8	Q9UQB8	9	9	9	Brain-specific angiogenesis inhibitor 1-associated protein 2	BAIAP2	sp|Q9UQB8|BAIP2_HUMAN Brain-specific angiogenesis inhibitor 1-associated protein 2 OS=Homo sapiens OX=9606 GN=BAIAP2 PE=1 SV=1	1	9	9	9	4	8	2	8	9	8	0	4	5	4	5	2	0	8	7	8	6	7	4	8	2	8	9	8	0	4	5	4	5	2	0	8	7	8	6	7	4	8
Q9Y241	Q9Y241	1	1	1	HIG1 domain family member 1A, mitochondrial	HIGD1A	sp|Q9Y241|HIG1A_HUMAN HIG1 domain family member 1A, mitochondrial OS=Homo sapiens OX=9606 GN=HIGD1A PE=1 SV=1	1	1	1	1	0	0	0	0	1	0	0	0	0	0	0	0	0	0	0	0	0	0	0	0	0	0	1	0	0	0	0	0	0	0	0	0	0	0	0	0	0	0
Q9Y277	Q9Y277	3	3	3	Voltage-dependent anion-selective channel protein 3	VDAC3	sp|Q9Y277|VDAC3_HUMAN Voltage-dependent anion-selective channel protein 3 OS=Homo sapiens OX=9606 GN=VDAC3 PE=1 SV=1	1	3	3	3	0	0	1	0	3	2	0	0	0	0	0	0	0	1	0	1	0	0	0	0	1	0	3	2	0	0	0	0	0	0	0	1	0	1	0	0	0	0
Q9Y2Q3	Q9Y2Q3	2	2	2	Glutathione S-transferase kappa 1	GSTK1	sp|Q9Y2Q3|GSTK1_HUMAN Glutathione S-transferase kappa 1 OS=Homo sapiens OX=9606 GN=GSTK1 PE=1 SV=3	1	2	2	2	0	0	0	0	2	0	0	0	0	0	0	0	0	0	0	0	0	0	0	0	0	0	2	0	0	0	0	0	0	0	0	0	0	0	0	0	0	0
Q9Y2T3	Q9Y2T3	1	1	1	Guanine deaminase	GDA	sp|Q9Y2T3|GUAD_HUMAN Guanine deaminase OS=Homo sapiens OX=9606 GN=GDA PE=1 SV=1	1	1	1	1	0	0	0	0	0	1	0	0	0	0	0	0	0	0	0	0	0	0	0	0	0	0	0	1	0	0	0	0	0	0	0	0	0	0	0	0	0	0
Q9Y337	Q9Y337	5	5	5	Kallikrein-5	KLK5	sp|Q9Y337|KLK5_HUMAN Kallikrein-5 OS=Homo sapiens OX=9606 GN=KLK5 PE=1 SV=3	1	5	5	5	1	1	1	0	2	5	0	0	0	1	0	0	1	1	0	1	0	0	1	1	1	0	2	5	0	0	0	1	0	0	1	1	0	1	0	0	1	1
Q9Y3B3	Q9Y3B3	2	2	2	Transmembrane emp24 domain-containing protein 7	TMED7	sp|Q9Y3B3|TMED7_HUMAN Transmembrane emp24 domain-containing protein 7 OS=Homo sapiens OX=9606 GN=TMED7 PE=1 SV=2	1	2	2	2	0	0	0	0	2	2	0	0	0	0	0	0	0	0	0	0	0	0	0	0	0	0	2	2	0	0	0	0	0	0	0	0	0	0	0	0	0	0
Q9Y3I0	Q9Y3I0	2	2	2	tRNA-splicing ligase RtcB homolog	RTCB	sp|Q9Y3I0|RTCB_HUMAN RNA-splicing ligase RtcB homolog OS=Homo sapiens OX=9606 GN=RTCB PE=1 SV=1	1	2	2	2	0	0	0	0	2	1	0	0	0	0	0	0	0	0	0	0	0	0	0	0	0	0	2	1	0	0	0	0	0	0	0	0	0	0	0	0	0	0
Q9Y446	Q9Y446	5	5	5	Plakophilin-3	PKP3	sp|Q9Y446|PKP3_HUMAN Plakophilin-3 OS=Homo sapiens OX=9606 GN=PKP3 PE=1 SV=1	1	5	5	5	0	0	0	0	5	0	0	1	0	0	0	0	0	0	0	0	0	0	0	0	0	0	5	0	0	1	0	0	0	0	0	0	0	0	0	0	0	0
Q9Y490	Q9Y490	14	14	14	Talin-1	TLN1	sp|Q9Y490|TLN1_HUMAN Talin-1 OS=Homo sapiens OX=9606 GN=TLN1 PE=1 SV=3	1	14	14	14	3	3	3	5	10	6	0	2	2	2	4	1	1	11	10	9	9	6	3	3	3	5	10	6	0	2	2	2	4	1	1	11	10	9	9	6	3	3
Q9Y5L4	Q9Y5L4	2	2	2	Mitochondrial import inner membrane translocase subunit Tim13	TIMM13	sp|Q9Y5L4|TIM13_HUMAN Mitochondrial import inner membrane translocase subunit Tim13 OS=Homo sapiens OX=9606 GN=TIMM13 PE=1 SV=1	1	2	2	2	0	0	0	0	2	0	0	0	0	0	0	0	0	0	0	0	0	0	0	0	0	0	2	0	0	0	0	0	0	0	0	0	0	0	0	0	0	0
Q9Y5Z4	Q9Y5Z4	1	1	1	Heme-binding protein 2	HEBP2	sp|Q9Y5Z4|HEBP2_HUMAN Heme-binding protein 2 OS=Homo sapiens OX=9606 GN=HEBP2 PE=1 SV=1	1	1	1	1	0	0	0	0	1	0	0	0	0	0	0	0	0	0	0	0	0	0	0	0	0	0	1	0	0	0	0	0	0	0	0	0	0	0	0	0	0	0
Q9Y624	Q9Y624	2	2	2	Junctional adhesion molecule A	F11R	sp|Q9Y624|JAM1_HUMAN Junctional adhesion molecule A OS=Homo sapiens OX=9606 GN=F11R PE=1 SV=1	1	2	2	2	1	1	0	2	2	0	0	1	1	1	1	0	0	2	1	2	1	2	1	1	0	2	2	0	0	1	1	1	1	0	0	2	1	2	1	2	1	1
Q9Y696	Q9Y696	3	3	3	Chloride intracellular channel protein 4	CLIC4	sp|Q9Y696|CLIC4_HUMAN Chloride intracellular channel protein 4 OS=Homo sapiens OX=9606 GN=CLIC4 PE=1 SV=4	1	3	3	3	1	1	1	2	3	1	0	1	1	2	1	1	0	3	2	2	2	1	1	1	1	2	3	1	0	1	1	2	1	1	0	3	2	2	2	1	1	1
Q9Y6M9	Q9Y6M9	2	2	2	NADH dehydrogenase [ubiquinone] 1 beta subcomplex subunit 9	NDUFB9	sp|Q9Y6M9|NDUB9_HUMAN NADH dehydrogenase [ubiquinone] 1 beta subcomplex subunit 9 OS=Homo sapiens OX=9606 GN=NDUFB9 PE=1 SV=3	1	2	2	2	0	0	0	0	2	0	0	0	0	0	0	0	0	0	0	0	0	0	0	0	0	0	2	0	0	0	0	0	0	0	0	0	0	0	0	0	0	0
Q9Y6N5	Q9Y6N5	7	7	7	Sulfide:quinone oxidoreductase, mitochondrial	SQRDL	sp|Q9Y6N5|SQOR_HUMAN Sulfide:quinone oxidoreductase, mitochondrial OS=Homo sapiens OX=9606 GN=SQOR PE=1 SV=1	1	7	7	7	0	0	0	0	7	1	0	0	0	0	0	0	0	0	0	0	0	0	0	0	0	0	7	1	0	0	0	0	0	0	0	0	0	0	0	0	0	0
Q9Y6R7	Q9Y6R7	85	85	85	IgGFc-binding protein	FCGBP	sp|Q9Y6R7|FCGBP_HUMAN IgGFc-binding protein OS=Homo sapiens OX=9606 GN=FCGBP PE=1 SV=3	1	85	85	85	74	57	73	61	73	68	84	65	62	52	59	55	41	67	55	55	57	47	74	57	73	61	73	68	84	65	62	52	59	55	41	67	55	55	57	47	74	57
Q9Y6Z7	Q9Y6Z7	2	2	2	Collectin-10	COLEC10	sp|Q9Y6Z7|COL10_HUMAN Collectin-10 OS=Homo sapiens OX=9606 GN=COLEC10 PE=1 SV=2	1	2	2	2	1	1	1	1	1	0	2	2	0	2	1	0	0	1	1	1	1	0	1	1	1	1	1	0	2	2	0	2	1	0	0	1	1	1	1	0	1	1
REV__O00462	REV__O00462	1	1	1			sp|O00462|MANBA_HUMAN Beta-mannosidase OS=Homo sapiens OX=9606 GN=MANBA PE=1 SV=3	1	1	1	1	1	0	0	0	0	0	0	0	0	0	0	0	0	0	0	1	0	0	1	0	0	0	0	0	0	0	0	0	0	0	0	0	0	1	0	0	1	0
REV__O43157	REV__O43157	1	1	1			sp|O43157|PLXB1_HUMAN Plexin-B1 OS=Homo sapiens OX=9606 GN=PLXNB1 PE=1 SV=3	1	1	1	1	1	1	1	1	1	1	1	1	0	1	1	1	1	1	1	1	1	1	1	1	1	1	1	1	1	1	0	1	1	1	1	1	1	1	1	1	1	1
REV__O43529	REV__O43529	1	1	1			sp|O43529|CHSTA_HUMAN Carbohydrate sulfotransferase 10 OS=Homo sapiens OX=9606 GN=CHST10 PE=1 SV=1	1	1	1	1	0	1	0	1	1	0	1	0	0	1	1	0	0	0	1	1	1	1	0	1	0	1	1	0	1	0	0	1	1	0	0	0	1	1	1	1	0	1
REV__O94759	REV__O94759	1	1	1			sp|O94759|TRPM2_HUMAN Transient receptor potential cation channel subfamily M member 2 OS=Homo sapiens OX=9606 GN=TRPM2 PE=1 SV=2	1	1	1	1	0	0	0	0	0	0	0	0	0	0	0	0	1	1	1	1	1	1	0	0	0	0	0	0	0	0	0	0	0	0	1	1	1	1	1	1	0	0
REV__P11308	REV__P11308	1	1	1			sp|P11308|ERG_HUMAN Transcriptional regulator ERG OS=Homo sapiens OX=9606 GN=ERG PE=1 SV=2	1	1	1	1	0	1	1	1	1	1	1	1	1	1	1	1	0	1	0	1	1	1	0	1	1	1	1	1	1	1	1	1	1	1	0	1	0	1	1	1	0	1
REV__P12270	REV__P12270	2	2	2			sp|P12270|TPR_HUMAN Nucleoprotein TPR OS=Homo sapiens OX=9606 GN=TPR PE=1 SV=3	1	2	2	2	0	1	1	1	0	1	1	0	1	2	2	2	1	2	2	0	2	2	0	1	1	1	0	1	1	0	1	2	2	2	1	2	2	0	2	2	0	1
REV__P47756	REV__P47756	1	1	1			sp|P47756|CAPZB_HUMAN F-actin-capping protein subunit beta OS=Homo sapiens OX=9606 GN=CAPZB PE=1 SV=4	1	1	1	1	1	1	1	1	1	1	1	1	1	1	1	1	1	1	1	1	1	1	1	1	1	1	1	1	1	1	1	1	1	1	1	1	1	1	1	1	1	1
REV__Q13367	REV__Q13367	2	2	2			sp|Q13367|AP3B2_HUMAN AP-3 complex subunit beta-2 OS=Homo sapiens OX=9606 GN=AP3B2 PE=1 SV=2	1	2	2	2	2	2	2	2	1	2	2	2	2	2	2	2	2	2	1	1	1	1	2	2	2	2	1	2	2	2	2	2	2	2	2	2	1	1	1	1	2	2
REV__Q15506	REV__Q15506	2	2	2			sp|Q15506|SP17_HUMAN Sperm surface protein Sp17 OS=Homo sapiens OX=9606 GN=SPA17 PE=1 SV=1	1	2	2	2	1	1	1	1	1	1	1	1	1	0	1	2	1	0	1	1	1	1	1	1	1	1	1	1	1	1	1	0	1	2	1	0	1	1	1	1	1	1
REV__Q5VVM6	REV__Q5VVM6	2	2	2			sp|Q5VVM6|CCD30_HUMAN Coiled-coil domain-containing protein 30 OS=Homo sapiens OX=9606 GN=CCDC30 PE=2 SV=1	1	2	2	2	1	0	0	2	1	1	0	1	0	1	0	0	1	1	0	1	0	1	1	0	0	2	1	1	0	1	0	1	0	0	1	1	0	1	0	1	1	0
REV__Q8NDB2	REV__Q8NDB2	1	1	1			sp|Q8NDB2|BANK1_HUMAN B-cell scaffold protein with ankyrin repeats OS=Homo sapiens OX=9606 GN=BANK1 PE=1 SV=3	1	1	1	1	1	0	1	1	1	1	1	0	1	0	0	1	0	1	1	1	1	1	1	0	1	1	1	1	1	0	1	0	0	1	0	1	1	1	1	1	1	0
REV__Q8WZ42	REV__Q8WZ42	3	3	3			sp|Q8WZ42|TITIN_HUMAN Titin OS=Homo sapiens OX=9606 GN=TTN PE=1 SV=4	1	3	3	3	1	1	1	1	1	2	1	2	1	1	1	1	1	2	1	1	1	1	1	1	1	1	1	2	1	2	1	1	1	1	1	2	1	1	1	1	1	1
REV__Q96P88	REV__Q96P88	1	1	1			sp|Q96P88|GNRR2_HUMAN Putative gonadotropin-releasing hormone II receptor OS=Homo sapiens OX=9606 GN=GNRHR2 PE=5 SV=4	1	1	1	1	0	0	0	1	0	0	1	0	0	0	0	0	0	1	0	0	0	0	0	0	0	1	0	0	1	0	0	0	0	0	0	1	0	0	0	0	0	0
REV__Q99996	REV__Q99996	2	2	2			sp|Q99996|AKAP9_HUMAN A-kinase anchor protein 9 OS=Homo sapiens OX=9606 GN=AKAP9 PE=1 SV=4	1	2	2	2	0	0	0	1	0	0	0	0	1	0	0	0	0	0	0	1	0	1	0	0	0	1	0	0	0	0	1	0	0	0	0	0	0	1	0	1	0	0
REV__Q9C0B2	REV__Q9C0B2	3	3	3			sp|Q9C0B2|CFA74_HUMAN Cilia- and flagella-associated protein 74 OS=Homo sapiens OX=9606 GN=CFAP74 PE=2 SV=3	1	3	3	3	3	3	3	3	3	3	3	3	3	3	3	3	3	3	3	3	3	3	3	3	3	3	3	3	3	3	3	3	3	3	3	3	3	3	3	3	3	3
REV__Q9P2L0	REV__Q9P2L0	1	1	1			sp|Q9P2L0|WDR35_HUMAN WD repeat-containing protein 35 OS=Homo sapiens OX=9606 GN=WDR35 PE=1 SV=3	1	1	1	1	0	1	1	1	1	1	1	1	1	1	1	1	1	1	1	1	1	1	0	1	1	1	1	1	1	1	1	1	1	1	1	1	1	1	1	1	0	1
[truncated: 128 more columns]

## Sheet: P10
Protein IDs	Majority protein IDs	Peptide counts (all)	Peptide counts (razor+unique)	Peptide counts (unique)	Protein names	Gene names	Fasta headers	Number of proteins	Peptides	Razor + unique peptides	Unique peptides	Peptides PH1G_10	Peptides PH2_10	Peptides PH3_10	Peptides PH4_10	Peptides PH5_10	Peptides PH6_10	Peptides PL1G_10	Peptides PL2_10	Peptides PL3_10	Peptides PL4_10	Peptides PL5_10	Peptides PL6_10	Peptides PR1G_10	Peptides PR2_10	Peptides PR3_10	Peptides PR4_10	Peptides PR5_10	Peptides PR6_10	Razor + unique peptides PH1G_10	Razor + unique peptides PH2_10	Razor + unique peptides PH3_10	Razor + unique peptides PH4_10	Razor + unique peptides PH5_10	Razor + unique peptides PH6_10	Razor + unique peptides PL1G_10	Razor + unique peptides PL2_10	Razor + unique peptides PL3_10	Razor + unique peptides PL4_10	Razor + unique peptides PL5_10	Razor + unique peptides PL6_10	Razor + unique peptides PR1G_10	Razor + unique peptides PR2_10	Razor + unique peptides PR3_10	Razor + unique peptides PR4_10	Razor + unique peptides PR5_10	Razor + unique peptides PR6_10	Unique peptides PH1G_10	Unique peptides PH2_10
A0A075B6H9	A0A075B6H9	2	2	2		IGLV4-69	sp|A0A075B6H9|LV469_HUMAN Immunoglobulin lambda variable 4-69 OS=Homo sapiens OX=9606 GN=IGLV4-69 PE=1 SV=1	1	2	2	2	2	2	2	2	2	2	2	2	1	2	2	2	2	2	2	2	2	1	2	2	2	2	2	2	2	2	1	2	2	2	2	2	2	2	2	1	2	2
A0A075B6I0	A0A075B6I0	2	2	2		IGLV8-61	sp|A0A075B6I0|LV861_HUMAN Immunoglobulin lambda variable 8-61 OS=Homo sapiens OX=9606 GN=IGLV8-61 PE=3 SV=7	1	2	2	2	2	2	2	2	2	2	2	2	2	1	2	2	2	2	2	2	2	2	2	2	2	2	2	2	2	2	2	1	2	2	2	2	2	2	2	2	2	2
A0A075B6I1	A0A075B6I1	2	2	2		IGLV4-60	sp|A0A075B6I1|LV460_HUMAN Immunoglobulin lambda variable 4-60 OS=Homo sapiens OX=9606 GN=IGLV4-60 PE=3 SV=1	1	2	2	2	2	2	2	2	1	1	2	2	2	2	2	2	2	1	2	2	2	2	2	2	2	2	1	1	2	2	2	2	2	2	2	1	2	2	2	2	2	2
A0A075B6I4	A0A075B6I4	1	1	1		IGLV10-54	sp|A0A075B6I4|LVX54_HUMAN Immunoglobulin lambda variable 10-54 OS=Homo sapiens OX=9606 GN=IGLV10-54 PE=3 SV=1	1	1	1	1	1	1	1	1	1	1	1	1	1	1	1	1	1	1	1	1	1	1	1	1	1	1	1	1	1	1	1	1	1	1	1	1	1	1	1	1	1	1
A0A075B6I9	A0A075B6I9	3	3	1		IGLV7-46	sp|A0A075B6I9|LV746_HUMAN Immunoglobulin lambda variable 7-46 OS=Homo sapiens OX=9606 GN=IGLV7-46 PE=3 SV=4	1	3	3	1	3	3	3	3	3	3	3	3	3	3	3	3	3	3	3	3	3	3	3	3	3	3	3	3	3	3	3	3	3	3	3	3	3	3	3	3	1	1
A0A075B6J9	A0A075B6J9	2	2	2		IGLV2-18	sp|A0A075B6J9|LV218_HUMAN Immunoglobulin lambda variable 2-18 OS=Homo sapiens OX=9606 GN=IGLV2-18 PE=3 SV=2	1	2	2	2	1	1	1	2	1	1	2	1	1	1	1	2	2	2	1	2	1	2	1	1	1	2	1	1	2	1	1	1	1	2	2	2	1	2	1	2	1	1
A0A075B6K4;P01715	A0A075B6K4	4;1	4;1	2;1		IGLV3-10	sp|A0A075B6K4|LV310_HUMAN Immunoglobulin lambda variable 3-10 OS=Homo sapiens OX=9606 GN=IGLV3-10 PE=3 SV=2	2	4	4	2	1	3	3	3	4	2	4	3	2	4	4	3	3	3	3	4	3	4	1	3	3	3	4	2	4	3	2	4	4	3	3	3	3	4	3	4	1	2
A0A075B6P5;A0A087WW87;P01615;P01614	A0A075B6P5;A0A087WW87;P01615;P01614	3;3;3;3	2;2;2;2	2;2;2;2	Ig kappa chain V-II region FR;Ig kappa chain V-II region Cum	IGKV2D-28;IGKV2-40	sp|A0A075B6P5|KV228_HUMAN Immunoglobulin kappa variable 2-28 OS=Homo sapiens OX=9606 GN=IGKV2-28 PE=3 SV=1;sp|A0A087WW87|KV240_HUMAN Immunoglobulin kappa variable 2-40 OS=Homo sapiens OX=9606 GN=IGKV2-40 PE=3 SV=2;sp|P01615|KVD28_HUMAN Immunoglobulin kappa	4	3	2	2	3	3	2	2	3	3	2	3	3	2	3	3	3	3	3	3	3	3	2	2	1	1	2	2	1	2	2	1	2	2	2	2	2	2	2	2	2	2
A0A0C4DH68;A0A075B6R9	A0A0C4DH68;A0A075B6R9	4;4	4;4	3;3		IGKV2-24;IGKV2D-24	sp|A0A0C4DH68|KV224_HUMAN Immunoglobulin kappa variable 2-24 OS=Homo sapiens OX=9606 GN=IGKV2-24 PE=3 SV=1;sp|A0A075B6R9|KVD24_HUMAN Probable non-functional immunoglobulin kappa variable 2D-24 OS=Homo sapiens OX=9606 GN=IGKV2D-24 PE=5 SV=1	2	4	4	3	2	2	2	3	2	2	3	2	2	1	2	3	3	2	2	4	2	4	2	2	2	3	2	2	3	2	2	1	2	3	3	2	2	4	2	4	1	1
A0A075B6S5	A0A075B6S5	1	1	1		IGKV1-27	sp|A0A075B6S5|KV127_HUMAN Immunoglobulin kappa variable 1-27 OS=Homo sapiens OX=9606 GN=IGKV1-27 PE=3 SV=1	1	1	1	1	0	0	0	0	0	0	1	0	0	0	0	0	0	0	0	1	0	0	0	0	0	0	0	0	1	0	0	0	0	0	0	0	0	1	0	0	0	0
A0A0G2JS06;A0A087WSX0	A0A0G2JS06;A0A087WSX0	2;2	2;2	2;2		IGLV5-45	sp|A0A0G2JS06|LV539_HUMAN Immunoglobulin lambda variable 5-39 OS=Homo sapiens OX=9606 GN=IGLV5-39 PE=3 SV=1;sp|A0A087WSX0|LV545_HUMAN Immunoglobulin lambda variable 5-45 OS=Homo sapiens OX=9606 GN=IGLV5-45 PE=3 SV=1	2	2	2	2	2	2	2	2	2	1	2	2	2	2	2	2	2	2	2	2	2	2	2	2	2	2	2	1	2	2	2	2	2	2	2	2	2	2	2	2	2	2
A0A0A0MRZ8;P04433	A0A0A0MRZ8;P04433	4;4	3;3	3;3	Ig kappa chain V-III region VG	IGKV3D-11	sp|A0A0A0MRZ8|KVD11_HUMAN Immunoglobulin kappa variable 3D-11 OS=Homo sapiens OX=9606 GN=IGKV3D-11 PE=3 SV=6;sp|P04433|KV311_HUMAN Immunoglobulin kappa variable 3-11 OS=Homo sapiens OX=9606 GN=IGKV3-11 PE=1 SV=1	2	4	3	3	2	3	3	4	3	2	4	2	2	2	2	4	4	4	2	4	3	4	1	2	2	3	2	1	3	1	1	1	1	3	3	3	1	3	2	3	1	2
A0A0A0MS15	A0A0A0MS15	5	4	3		IGHV3-49	sp|A0A0A0MS15|HV349_HUMAN Immunoglobulin heavy variable 3-49 OS=Homo sapiens OX=9606 GN=IGHV3-49 PE=3 SV=1	1	5	4	3	4	5	5	5	5	2	5	3	2	3	4	5	4	5	4	4	4	4	3	4	4	4	4	1	4	2	1	2	3	4	3	4	3	3	3	3	2	3
A0A0B4J1U3	A0A0B4J1U3	1	1	1		IGLV1-36	sp|A0A0B4J1U3|LV136_HUMAN Immunoglobulin lambda variable 1-36 OS=Homo sapiens OX=9606 GN=IGLV1-36 PE=1 SV=5	1	1	1	1	0	0	0	0	0	0	0	0	0	0	0	0	1	0	0	1	0	1	0	0	0	0	0	0	0	0	0	0	0	0	1	0	0	1	0	1	0	0
A0A0B4J1U7	A0A0B4J1U7	3	3	3		IGHV6-1	sp|A0A0B4J1U7|HV601_HUMAN Immunoglobulin heavy variable 6-1 OS=Homo sapiens OX=9606 GN=IGHV6-1 PE=3 SV=1	1	3	3	3	1	2	2	2	1	0	3	1	0	0	1	2	2	2	2	3	2	3	1	2	2	2	1	0	3	1	0	0	1	2	2	2	2	3	2	3	1	2
A0A0B4J1V0	A0A0B4J1V0	5	3	3		IGHV3-15	sp|A0A0B4J1V0|HV315_HUMAN Immunoglobulin heavy variable 3-15 OS=Homo sapiens OX=9606 GN=IGHV3-15 PE=3 SV=1	1	5	3	3	5	4	4	4	4	4	5	5	4	5	4	4	4	4	4	4	4	4	3	2	2	2	2	2	3	3	2	3	2	2	2	2	2	2	2	2	3	2
A0A0B4J1X5	A0A0B4J1X5	5	3	2		IGHV3-74	sp|A0A0B4J1X5|HV374_HUMAN Immunoglobulin heavy variable 3-74 OS=Homo sapiens OX=9606 GN=IGHV3-74 PE=3 SV=1	1	5	3	2	5	5	4	5	5	3	4	5	5	4	5	5	5	5	4	4	5	4	3	3	3	3	3	2	2	3	3	2	3	3	3	3	3	3	3	3	2	2
A0A0B4J1X8	A0A0B4J1X8	3	1	1		IGHV3-43	sp|A0A0B4J1X8|HV343_HUMAN Immunoglobulin heavy variable 3-43 OS=Homo sapiens OX=9606 GN=IGHV3-43 PE=3 SV=1	1	3	1	1	3	2	3	3	2	2	3	2	1	2	2	2	2	3	3	3	3	3	1	1	1	1	0	0	1	1	0	0	1	1	0	1	1	1	1	1	1	1
A0A0B4J1Y9	A0A0B4J1Y9	5	5	3		IGHV3-72	sp|A0A0B4J1Y9|HV372_HUMAN Immunoglobulin heavy variable 3-72 OS=Homo sapiens OX=9606 GN=IGHV3-72 PE=3 SV=1	1	5	5	3	5	5	5	5	5	4	5	5	4	4	5	5	5	5	5	4	5	5	5	5	5	5	5	4	5	5	4	4	5	5	5	5	5	4	5	5	3	3
P0DP09;A0A0B4J2D9	P0DP09;A0A0B4J2D9	1;1	1;1	1;1		IGKV1D-13	sp|P0DP09|KV113_HUMAN Immunoglobulin kappa variable 1-13 OS=Homo sapiens OX=9606 GN=IGKV1-13 PE=3 SV=1;sp|A0A0B4J2D9|KVD13_HUMAN Immunoglobulin kappa variable 1D-13 OS=Homo sapiens OX=9606 GN=IGKV1D-13 PE=3 SV=1	2	1	1	1	1	1	1	1	0	0	1	1	0	0	0	1	1	1	0	1	1	1	1	1	1	1	0	0	1	1	0	0	0	1	1	1	0	1	1	1	1	1
A0A0C4DH24	A0A0C4DH24	1	1	1		IGKV6-21	sp|A0A0C4DH24|KV621_HUMAN Immunoglobulin kappa variable 6-21 OS=Homo sapiens OX=9606 GN=IGKV6-21 PE=3 SV=1	1	1	1	1	1	1	1	1	1	1	1	1	1	1	1	1	1	1	1	1	1	1	1	1	1	1	1	1	1	1	1	1	1	1	1	1	1	1	1	1	1	1
A0A0C4DH25	A0A0C4DH25	3	1	1		IGKV3D-20	sp|A0A0C4DH25|KVD20_HUMAN Immunoglobulin kappa variable 3D-20 OS=Homo sapiens OX=9606 GN=IGKV3D-20 PE=3 SV=1	1	3	1	1	1	2	1	2	2	1	2	2	2	1	2	2	3	2	2	3	3	3	1	1	1	1	1	1	1	1	1	1	1	1	1	1	1	1	1	1	1	1
A0A0C4DH31	A0A0C4DH31	3	3	2		IGHV1-18	sp|A0A0C4DH31|HV118_HUMAN Immunoglobulin heavy variable 1-18 OS=Homo sapiens OX=9606 GN=IGHV1-18 PE=3 SV=1	1	3	3	2	2	1	1	1	1	1	2	1	1	1	1	1	3	3	2	2	2	3	2	1	1	1	1	1	2	1	1	1	1	1	3	3	2	2	2	3	1	0
A0A0C4DH34	A0A0C4DH34	2	2	2		IGHV4-28	sp|A0A0C4DH34|HV428_HUMAN Immunoglobulin heavy variable 4-28 OS=Homo sapiens OX=9606 GN=IGHV4-28 PE=3 SV=1	1	2	2	2	1	1	2	2	1	0	2	1	0	0	2	2	2	2	2	2	2	2	1	1	2	2	1	0	2	1	0	0	2	2	2	2	2	2	2	2	1	1
A0A0C4DH35	A0A0C4DH35	1	1	1		IGHV3-35	sp|A0A0C4DH35|HV335_HUMAN Probable non-functional immunoglobulin heavy variable 3-35 OS=Homo sapiens OX=9606 GN=IGHV3-35 PE=5 SV=1	1	1	1	1	1	1	1	1	1	1	1	1	1	0	1	1	1	1	1	1	1	1	1	1	1	1	1	1	1	1	1	0	1	1	1	1	1	1	1	1	1	1
A0A0C4DH36	A0A0C4DH36	2	1	1		IGHV3-38	sp|A0A0C4DH36|HV338_HUMAN Probable non-functional immunoglobulin heavy variable 3-38 OS=Homo sapiens OX=9606 GN=IGHV3-38 PE=5 SV=1	1	2	1	1	2	1	2	2	2	1	2	1	0	1	1	1	2	2	2	2	2	2	1	1	1	1	1	0	1	1	0	0	1	1	1	1	1	1	1	1	1	1
A0A0C4DH38;A0A0J9YXX1	A0A0C4DH38;A0A0J9YXX1	4;2	4;2	4;2		IGHV5-51	sp|A0A0C4DH38|HV551_HUMAN Immunoglobulin heavy variable 5-51 OS=Homo sapiens OX=9606 GN=IGHV5-51 PE=3 SV=1;sp|A0A0J9YXX1|HV5X1_HUMAN Immunoglobulin heavy variable 5-10-1 OS=Homo sapiens OX=9606 GN=IGHV5-10-1 PE=3 SV=1	2	4	4	4	1	2	1	2	1	0	3	1	0	1	1	2	3	2	1	4	3	4	1	2	1	2	1	0	3	1	0	1	1	2	3	2	1	4	3	4	1	2
P0DP08;P0DP06;A0A0C4DH41;P01825;P06331;P01824;A0A075B6R2;P0DP07;A0A087WSY4	P0DP08;P0DP06;A0A0C4DH41;P01825;P06331;P01824	3;3;3;3;3;3;1;1;1	3;3;3;3;3;3;1;1;1	3;3;3;3;3;3;1;1;1	Ig heavy chain V-II region NEWM;Ig heavy chain V-II region ARH-77;Ig heavy chain V-II region WAH	IGHV4-61	sp|P0DP08|HVD82_HUMAN Immunoglobulin heavy variable 4-38-2 OS=Homo sapiens OX=9606 GN=IGHV4-38-2 PE=3 SV=1;sp|P0DP06|HVD34_HUMAN Immunoglobulin heavy variable 4-30-4 OS=Homo sapiens OX=9606 GN=IGHV4-30-4 PE=3 SV=1;sp|A0A0C4DH41|HV461_HUMAN Immunoglobulin h	9	3	3	3	2	3	1	3	2	2	3	2	2	1	2	2	3	2	1	2	2	2	2	3	1	3	2	2	3	2	2	1	2	2	3	2	1	2	2	2	2	3
A0A0C4DH43;P01814	A0A0C4DH43;P01814	3;2	2;2	1;1	Ig heavy chain V-II region OU		sp|A0A0C4DH43|HV70D_HUMAN Immunoglobulin heavy variable 2-70D OS=Homo sapiens OX=9606 GN=IGHV2-70D PE=3 SV=1;sp|P01814|HV270_HUMAN Immunoglobulin heavy variable 2-70 OS=Homo sapiens OX=9606 GN=IGHV2-70 PE=1 SV=2	2	3	2	1	0	1	0	2	1	0	1	1	0	1	0	1	2	2	1	3	1	2	0	1	0	1	1	0	0	1	0	1	0	0	1	1	0	2	0	1	0	0
A0A0J9YX35	A0A0J9YX35	3	2	2			sp|A0A0J9YX35|HV64D_HUMAN Immunoglobulin heavy variable 3-64D OS=Homo sapiens OX=9606 GN=IGHV3-64D PE=3 SV=1	1	3	2	2	3	2	3	3	3	1	3	2	1	1	2	2	3	3	3	2	2	2	2	2	2	2	2	0	2	2	1	0	2	2	2	2	2	1	1	1	2	2
A0M8Q6	A0M8Q6	3	1	1	Ig lambda-7 chain C region	IGLC7	sp|A0M8Q6|IGLC7_HUMAN Immunoglobulin lambda constant 7 OS=Homo sapiens OX=9606 GN=IGLC7 PE=1 SV=3	1	3	1	1	3	3	3	3	3	3	3	3	3	3	3	3	3	3	3	3	3	3	1	1	1	1	1	1	1	1	1	1	1	1	1	1	1	1	1	1	1	1
A1L4H1	A1L4H1	13	13	13	Soluble scavenger receptor cysteine-rich domain-containing protein SSC5D	SSC5D	sp|A1L4H1|SRCRL_HUMAN Soluble scavenger receptor cysteine-rich domain-containing protein SSC5D OS=Homo sapiens OX=9606 GN=SSC5D PE=1 SV=3	1	13	13	13	9	12	12	11	12	10	13	11	8	7	11	13	5	6	3	5	3	5	9	12	12	11	12	10	13	11	8	7	11	13	5	6	3	5	3	5	9	12
A5D8V6	A5D8V6	1	1	1	Vacuolar protein sorting-associated protein 37C	VPS37C	sp|A5D8V6|VP37C_HUMAN Vacuolar protein sorting-associated protein 37C OS=Homo sapiens OX=9606 GN=VPS37C PE=1 SV=2	1	1	1	1	0	0	1	0	0	0	1	0	0	0	0	1	0	0	0	0	0	0	0	0	1	0	0	0	1	0	0	0	0	1	0	0	0	0	0	0	0	0
A8K2U0	A8K2U0	6	6	6	Alpha-2-macroglobulin-like protein 1	A2ML1	sp|A8K2U0|A2ML1_HUMAN Alpha-2-macroglobulin-like protein 1 OS=Homo sapiens OX=9606 GN=A2ML1 PE=1 SV=3	1	6	6	6	3	4	3	4	1	2	3	3	2	1	1	4	0	0	0	1	0	5	3	4	3	4	1	2	3	3	2	1	1	4	0	0	0	1	0	5	3	4
CON__A2A5Y0;CON__O76015;CON__O76014;O76014;O76015	CON__A2A5Y0	12;3;3;3;3	3;1;1;1;1	1;0;0;0;0				5	12	3	1	3	2	1	9	6	2	2	10	2	2	2	6	4	3	5	2	4	5	0	0	0	2	0	0	0	2	0	0	0	0	0	0	0	0	1	1	0	0
CON__Q9TTE1;CON__A2I7N1;CON__A2I7N0;CON__A2I7N3	CON__Q9TTE1;CON__A2I7N1;CON__A2I7N0;CON__A2I7N3	2;2;1;1	1;1;1;0	1;1;1;0			;;;	4	2	1	1	2	2	2	2	2	1	0	1	2	1	2	2	1	0	0	0	0	0	1	1	1	1	1	0	0	0	1	0	1	1	0	0	0	0	0	0	1	1
CON__A3EZ79;CON__A3EZ82;Q6E0U4	CON__A3EZ79;CON__A3EZ82;Q6E0U4	2;2;2	2;2;2	2;2;2	Dermokine	DMKN	;;sp|Q6E0U4|DMKN_HUMAN Dermokine OS=Homo sapiens OX=9606 GN=DMKN PE=1 SV=3	3	2	2	2	0	1	1	0	1	1	1	1	0	1	0	0	1	0	0	0	0	0	0	1	1	0	1	1	1	1	0	1	0	0	1	0	0	0	0	0	0	1
CON__ENSEMBL:ENSBTAP00000006074;P49747;P35443	CON__ENSEMBL:ENSBTAP00000006074;P49747	3;3;1	3;3;1	3;3;1	Cartilage oligomeric matrix protein	COMP	;sp|P49747|COMP_HUMAN Cartilage oligomeric matrix protein OS=Homo sapiens OX=9606 GN=COMP PE=1 SV=2	3	3	3	3	2	3	3	3	3	1	2	2	2	2	2	3	2	1	0	1	0	1	2	3	3	3	3	1	2	2	2	2	2	3	2	1	0	1	0	1	2	3
CON__ENSEMBL:ENSBTAP00000024146	CON__ENSEMBL:ENSBTAP00000024146	22	13	13				1	22	13	13	21	19	19	22	8	13	9	11	7	7	7	9	9	9	9	9	9	9	12	10	10	13	0	5	0	3	0	2	0	0	0	0	0	0	0	0	12	10
CON__ENSEMBL:ENSBTAP00000024466	CON__ENSEMBL:ENSBTAP00000024466	5	5	1				1	5	5	1	2	3	3	4	4	4	4	4	2	2	3	3	2	4	1	3	2	4	2	3	3	4	4	4	4	4	2	2	3	3	2	4	1	3	2	4	0	0
CON__ENSEMBL:ENSBTAP00000031360	CON__ENSEMBL:ENSBTAP00000031360	5	5	5				1	5	5	5	2	2	3	3	4	4	3	3	4	4	3	3	3	2	2	2	3	3	2	2	3	3	4	4	3	3	4	4	3	3	3	2	2	2	3	3	2	2
CON__ENSEMBL:ENSBTAP00000038253	CON__ENSEMBL:ENSBTAP00000038253	19	6	6				1	19	6	6	14	14	13	15	18	14	14	14	14	13	13	15	14	13	13	14	14	14	1	1	1	2	5	1	1	1	1	1	1	2	1	1	1	1	1	1	1	1
CON__ENSEMBL:ENSBTAP00000038329	CON__ENSEMBL:ENSBTAP00000038329	2	1	1				1	2	1	1	2	2	2	2	1	1	0	2	0	1	1	1	1	0	0	1	1	0	1	1	1	1	1	1	0	1	0	1	1	1	0	0	0	0	0	0	1	1
CON__O43790;O43790;CON__Q14533;Q14533	CON__O43790;O43790;CON__Q14533;Q14533	25;25;22;20	13;13;10;10	6;6;3;3	Keratin, type II cuticular Hb6;Keratin, type II cuticular Hb1	KRT86;KRT81	;sp|O43790|KRT86_HUMAN Keratin, type II cuticular Hb6 OS=Homo sapiens OX=9606 GN=KRT86 PE=1 SV=1;;sp|Q14533|KRT81_HUMAN Keratin, type II cuticular Hb1 OS=Homo sapiens OX=9606 GN=KRT81 PE=1 SV=3	4	25	13	6	5	3	4	14	11	3	5	22	3	4	3	11	7	4	3	7	4	9	2	1	2	4	6	2	3	11	1	2	1	5	2	2	2	3	3	3	1	0
CON__O76011;O76011	CON__O76011;O76011	11;10	4;3	1;0	Keratin, type I cuticular Ha4	KRT34	;sp|O76011|KRT34_HUMAN Keratin, type I cuticular Ha4 OS=Homo sapiens OX=9606 GN=KRT34 PE=1 SV=2	2	11	4	1	2	0	1	6	7	0	1	11	0	1	1	7	5	1	3	3	1	2	0	0	0	1	1	0	0	4	0	0	0	2	1	0	1	1	0	0	0	0
CON__O76013;O76013	CON__O76013;O76013	11;11	6;6	4;4	Keratin, type I cuticular Ha6	KRT36	;sp|O76013|KRT36_HUMAN Keratin, type I cuticular Ha6 OS=Homo sapiens OX=9606 GN=KRT36 PE=2 SV=1	2	11	6	4	2	2	1	9	4	2	3	8	2	2	2	5	3	3	5	2	3	3	0	0	0	5	1	0	1	3	0	0	0	1	1	1	1	1	1	1	0	0
CON__O95678;O95678	CON__O95678;O95678	19;19	3;3	2;2	Keratin, type II cytoskeletal 75	KRT75	;sp|O95678|K2C75_HUMAN Keratin, type II cytoskeletal 75 OS=Homo sapiens OX=9606 GN=KRT75 PE=1 SV=2	2	19	3	2	15	14	14	18	14	14	16	16	15	14	15	16	18	13	15	14	14	16	1	0	0	3	0	0	1	2	1	0	1	1	3	1	1	0	0	0	0	0
CON__P00711	CON__P00711	6	6	6				1	6	6	6	6	6	6	6	5	6	6	5	6	3	6	6	6	6	4	6	6	6	6	6	6	6	5	6	6	5	6	3	6	6	6	6	4	6	6	6	6	6
CON__P00761	CON__P00761	4	4	4				1	4	4	4	3	4	4	4	4	4	4	4	4	3	3	4	4	4	3	4	4	4	3	4	4	4	4	4	4	4	4	3	3	4	4	4	3	4	4	4	3	4
CON__P01044-1;CON__Q2KJ62;CON__P01045-1	CON__P01044-1;CON__Q2KJ62;CON__P01045-1	7;7;6	6;6;5	6;6;5			;;	3	7	6	6	4	5	2	7	2	2	2	0	1	1	1	2	1	1	1	1	1	1	3	4	2	6	1	2	1	0	1	1	1	2	0	0	0	0	0	0	3	4
CON__P01966	CON__P01966	5	1	1				1	5	1	1	3	4	4	5	4	3	3	2	2	2	2	4	3	4	2	3	4	4	1	1	1	1	1	1	0	1	0	1	0	1	0	0	0	0	1	0	1	1
CON__P02533;P02533;CON__Q9D312;CON__A2AB72;CON__Q8N1A0;Q8N1A0	CON__P02533;P02533	43;43;3;2;1;1	37;37;3;1;1;1	4;4;0;0;0;0	Keratin, type I cytoskeletal 14	KRT14	;sp|P02533|K1C14_HUMAN Keratin, type I cytoskeletal 14 OS=Homo sapiens OX=9606 GN=KRT14 PE=1 SV=4	6	43	37	4	37	37	35	39	34	37	37	36	36	33	35	38	37	30	34	37	31	41	33	33	31	35	30	33	33	32	32	29	31	34	33	26	30	32	27	35	3	3
CON__P02535-1	CON__P02535-1	17	3	3				1	17	3	3	14	14	13	14	15	14	14	13	14	14	14	15	13	11	13	12	13	13	0	0	1	1	2	0	1	0	0	0	1	1	0	0	0	0	0	0	0	0
CON__P02538;P02538	CON__P02538;P02538	50;50	39;39	3;3	Keratin, type II cytoskeletal 6A	KRT6A	;sp|P02538|K2C6A_HUMAN Keratin, type II cytoskeletal 6A OS=Homo sapiens OX=9606 GN=KRT6A PE=1 SV=3	2	50	39	3	45	47	46	46	42	46	43	45	45	42	46	46	42	27	39	40	33	43	35	37	36	36	32	36	33	35	35	32	36	36	32	18	30	31	24	32	3	3
CON__P02662	CON__P02662	7	7	7				1	7	7	7	5	6	6	6	6	5	6	5	5	4	5	6	7	6	5	6	7	7	5	6	6	6	6	5	6	5	5	4	5	6	7	6	5	6	7	7	5	6
CON__P02663	CON__P02663	11	11	11				1	11	11	11	10	10	11	10	11	10	10	11	11	11	11	11	11	10	10	10	10	11	10	10	11	10	11	10	10	11	11	11	11	11	11	10	10	10	10	11	10	10
CON__P02666	CON__P02666	7	7	7				1	7	7	7	4	4	5	5	6	5	4	4	6	6	6	4	5	5	3	4	4	4	4	4	5	5	6	5	4	4	6	6	6	4	5	5	3	4	4	4	4	4
CON__P02668	CON__P02668	7	7	7				1	7	7	7	6	7	6	7	7	6	5	5	5	3	6	6	5	6	3	5	5	5	6	7	6	7	7	6	5	5	5	3	6	6	5	6	3	5	5	5	6	7
CON__P02754	CON__P02754	12	12	12				1	12	12	12	10	10	10	11	10	9	10	10	10	10	11	10	10	10	10	11	10	11	10	10	10	11	10	9	10	10	10	10	11	10	10	10	10	11	10	11	10	10
CON__P02768-1;P02768	CON__P02768-1;P02768	85;85	85;85	78;78	Serum albumin	ALB	;sp|P02768|ALBU_HUMAN Serum albumin OS=Homo sapiens OX=9606 GN=ALB PE=1 SV=2	2	85	85	78	44	46	47	46	42	40	49	45	46	40	42	44	76	73	59	79	69	75	44	46	47	46	42	40	49	45	46	40	42	44	76	73	59	79	69	75	37	40
7;156198;156199;156200;156201;156202;156203;156204;156205;156206;156207;156208;156209;156210;156211;156212;156213;156214;156215;156216;156217;156218;156219;156220;156221;156222;156223;156224;156225;156226;156227;156228;156229;156230;156231;156232;156233;156234;156235;156236;156237;156238;156239;156240;156241;156242;156243;156244;156245;156246;156247;156248;156249;156250;156251;160616;160617;16061…	53;54;55;56;57;58;59;60;61;62;63;64;65;66;67;68;69;70;71;72;73;74;75;76;77;78;79;80;81;82;83;84;85;86;87;88;89;90;91;92;93;94;95;96;97;98;99;100;101;102;103;104;105;313;314;315;316;317;318;319;320;321;322;323;324;325;326;327;328;329;330;331;332;333;334;335;336;337;338;339;340;341;342;343;344;345;346;347;348;349;350;351;352;353;354;355;356;357;358;359;360;361;362;363;364;365;366;367;368;369;370;37…
14535;114536;114537;114538;114539;114540;114541;114542;114543;114544;114545;114546;114547;114548;114549;114550;114551;114552;114553;114554;114555;114556;114557;114558;114559;114560;114561;114562;114563;114564;114565;114566;114567;114568;114569;114570;114571;114572;114573;114574;114575;114576;114577;114578;114579;114580;114581;114582;114583;114584;114585;114586;114587;114588;114589;114590;114591;1…	55;100;533;2503;2668;4372;4413;5613;11505;17745;18060;18913;19065;19441;19624;19740;26938;31149;35773;36289;39621;42453;42459;50300;50370;51580;56865;57751;59239;59529;59582;75698;75913;90103;91656;92299;92437;92753;92799;93585;94878;94952;95379;95506;101065;101350;111005;112472;113896;114354;114390;114682;121147;121161;131947;131959;133371;133457;137264;139437;139528;142738;143044;144233;150673;…	33;34;35;36;37	111;147;322;353;572
CON__P02769	CON__P02769	76	69	69				1	76	69	69	64	67	67	65	69	64	64	68	66	53	63	66	67	63	53	70	65	69	57	61	60	59	62	58	57	62	59	47	56	59	60	57	47	64	59	63	57	61
;120705;120706;120707;120708;120709;120710;120711;120712;120713;120714;128323;128324;128325;128326;128327;128328;128329;128330;128331;128332;128333;128334;128335;128336;128337;128338;128339;128340;128341;128342;128343;128344;128345;128346;128347;128348;128349;128350;128351;128352;128353;128354;128355;128356;128357;128358;128359;128360;128361;128362;128363;128364;128365;128366;128367;128368;128369…	4517;4518;4519;4520;4521;4522;4523;4524;4525;4526;4527;4528;4529;4530;4531;4532;4533;4534;4535;4536;4537;4538;4539;4540;4541;4542;4543;4544;4545;4546;4547;4548;4549;4550;4551;4552;4553;4554;4555;4556;4557;4558;4559;4560;4561;4562;4563;4564;4565;4566;4567;4568;4569;4570;4571;4572;4573;4574;4575;4576;4577;4578;4579;4580;4581;4582;4583;4584;4585;4586;4587;4588;4589;4590;4591;4592;4593;4594;4595;4596…
97873;97874;97875;97876;97877;97878;97879;97880;97881;97882;97883;97884;97885;97886;97887;98513;98514;98515;98516;98517;98518;98519;98520;98521;98522;98523;98524;98525;98526;98527;98528;98529;98530;98531;98532;98533;98534;98535;98536;98537;98538;98539;98540;98541;98542;98543;98544;98545;98546;98547;98548;98549;98550;98551;98552;98553;98554;98555;98556;98557;98558;98559;98560;98561;98562;98563;985…
79332;179333;179334;179335;179336;179337;179338;179339;179340;179341;179342;179343;179344;179345;179346;179347;179348;179349;179350;179351;179352;179353;179354;179355;179356;179357;179358;179359;179360;179361;179362;179363;179364;179365;179366;179367;179368;179369;179370;179371;179372;179373;179374;179375;179376;179377;179378;179379;179380;179381;179382;179383;179384;179385;179386;179387;179388;1…	4544;4697;9743;15557;19228;19624;19749;19772;19791;25409;25523;25678;27160;27334;27649;31010;34883;35779;38489;39580;39738;40072;51480;53601;57706;62342;74948;75332;75383;75809;75958;80576;91491;92299;93576;94982;95223;95260;97828;98706;101285;101435;101872;108329;111000;113696;114682;115053;118805;121175;131754;133805;133881;137220;137232;139251;139358;142898;143110;144568;149792;153156;153313;1…	38;39;40	111;469;571
CON__P05787;P05787;CON__H-INV:HIT000292931;P08670;P41219;P17661	CON__P05787;P05787	11;11;5;2;1;1	3;3;1;1;1;1	1;1;0;0;0;0	Keratin, type II cytoskeletal 8	KRT8	;sp|P05787|K2C8_HUMAN Keratin, type II cytoskeletal 8 OS=Homo sapiens OX=9606 GN=KRT8 PE=1 SV=7	6	11	3	1	10	8	9	10	8	10	9	11	10	9	9	8	9	8	9	8	8	8	2	0	1	2	1	2	1	3	2	1	1	0	1	1	1	0	1	0	1	0
CON__P08779;P08779;CON__Q9Z2K1;CON__Q3ZAW8	CON__P08779;P08779	40;40;15;15	18;18;4;4	17;17;4;4	Keratin, type I cytoskeletal 16	KRT16	;sp|P08779|K1C16_HUMAN Keratin, type I cytoskeletal 16 OS=Homo sapiens OX=9606 GN=KRT16 PE=1 SV=4	4	40	18	17	34	35	32	35	31	35	34	33	35	30	31	36	32	20	29	32	23	37	16	17	15	16	15	17	16	15	17	13	14	18	13	5	12	15	7	16	15	16
CON__P12763	CON__P12763	12	12	8				1	12	12	8	9	9	9	11	8	9	7	9	7	7	5	8	6	4	3	5	4	5	9	9	9	11	8	9	7	9	7	7	5	8	6	4	3	5	4	5	6	6
CON__P13645;P13645;CON__P05784;CON__Q7Z3Y9;P05783;Q7Z3Y9	CON__P13645;P13645	43;43;2;1;1;1	43;43;2;1;1;1	24;24;0;0;0;0	Keratin, type I cytoskeletal 10	KRT10	;sp|P13645|K1C10_HUMAN Keratin, type I cytoskeletal 10 OS=Homo sapiens OX=9606 GN=KRT10 PE=1 SV=6	6	43	43	24	37	38	33	39	35	37	38	37	36	33	34	38	36	31	32	35	34	41	37	38	33	39	35	37	38	37	36	33	34	38	36	31	32	35	34	41	20	21
CON__P13646-1	CON__P13646-1	21	2	2				1	21	2	2	10	15	16	12	9	10	13	9	14	11	10	20	8	4	15	6	13	11	0	2	2	0	0	1	2	0	2	0	1	2	0	0	2	0	2	1	0	2
CON__P13647;P13647;CON__H-INV:HIT000016045;P12036;P14136	CON__P13647;P13647	49;49;4;2;1	31;31;0;0;0	9;9;0;0;0	Keratin, type II cytoskeletal 5	KRT5	;sp|P13647|K2C5_HUMAN Keratin, type II cytoskeletal 5 OS=Homo sapiens OX=9606 GN=KRT5 PE=1 SV=3	5	49	31	9	42	42	44	45	41	43	43	42	42	38	42	45	40	32	38	39	36	43	26	26	28	29	25	27	27	26	26	22	26	29	25	19	24	25	22	26	9	9
CON__P15497	CON__P15497	14	13	13				1	14	13	13	10	12	10	14	7	8	9	6	5	3	3	6	4	2	2	2	1	2	10	12	10	13	7	8	8	6	5	3	3	6	3	1	2	1	1	1	10	12
CON__P19013;P19013	CON__P19013;P19013	17;17	10;10	9;9	Keratin, type II cytoskeletal 4	KRT4	;sp|P19013|K2C4_HUMAN Keratin, type II cytoskeletal 4 OS=Homo sapiens OX=9606 GN=KRT4 PE=1 SV=4	2	17	10	9	7	9	9	8	6	8	9	8	9	10	8	17	6	4	11	6	8	6	2	3	3	3	1	2	4	2	3	4	2	10	1	1	5	2	2	1	1	2
CON__P20930;P20930	CON__P20930;P20930	23;23	23;23	23;23	Filaggrin	FLG	;sp|P20930|FILA_HUMAN Filaggrin OS=Homo sapiens OX=9606 GN=FLG PE=1 SV=3	2	23	23	23	21	20	16	18	15	19	17	17	16	13	15	19	17	11	9	11	16	16	21	20	16	18	15	19	17	17	16	13	15	19	17	11	9	11	16	16	21	20
CON__P28800	CON__P28800	5	3	3				1	5	3	3	0	2	1	4	1	1	2	0	0	0	0	0	3	2	2	2	1	3	0	2	1	3	1	1	1	0	0	0	0	0	1	0	1	0	0	1	0	2
CON__P34955	CON__P34955	14	14	14				1	14	14	14	11	12	13	14	6	10	1	9	4	7	5	10	4	2	0	1	1	1	11	12	13	14	6	10	1	9	4	7	5	10	4	2	0	1	1	1	11	12
CON__P35908v2;P35908;CON__P35908	CON__P35908v2;P35908;CON__P35908	57;57;56	52;52;51	37;37;36	Keratin, type II cytoskeletal 2 epidermal	KRT2	;sp|P35908|K22E_HUMAN Keratin, type II cytoskeletal 2 epidermal OS=Homo sapiens OX=9606 GN=KRT2 PE=1 SV=2;	3	57	52	37	51	53	50	51	50	50	51	51	51	48	50	52	49	47	42	48	48	56	46	48	45	46	45	45	46	46	46	43	45	47	44	42	38	43	43	51	32	34
CON__P41361	CON__P41361	6	2	2				1	6	2	2	5	5	5	5	3	2	3	2	2	1	2	5	4	4	3	4	4	3	2	2	2	2	2	1	0	1	2	0	1	2	0	0	0	0	0	0	2	2
CON__P78386;P78386	CON__P78386;P78386	25;25	24;24	9;9	Keratin, type II cuticular Hb5	KRT85	;sp|P78386|KRT85_HUMAN Keratin, type II cuticular Hb5 OS=Homo sapiens OX=9606 GN=KRT85 PE=1 SV=1	2	25	24	9	4	3	3	18	7	2	4	20	3	3	3	10	6	4	3	4	3	6	3	2	2	17	6	1	3	19	2	2	2	9	5	3	2	3	2	5	0	0
CON__P81644	CON__P81644	1	1	1				1	1	1	1	1	1	1	1	1	1	0	1	1	0	1	0	1	1	1	0	1	0	1	1	1	1	1	1	0	1	1	0	1	0	1	1	1	0	1	0	1	1
Q04695;CON__Q04695;CON__P19001	Q04695;CON__Q04695	36;36;10	16;16;1	5;5;1	Keratin, type I cytoskeletal 17	KRT17	sp|Q04695|K1C17_HUMAN Keratin, type I cytoskeletal 17 OS=Homo sapiens OX=9606 GN=KRT17 PE=1 SV=2;	3	36	16	5	33	34	32	34	32	34	32	33	35	27	32	34	30	19	30	29	22	32	13	14	14	15	14	14	14	14	16	11	13	14	12	5	12	13	7	12	5	5
CON__Q29443;CON__Q0IIK2	CON__Q29443;CON__Q0IIK2	32;32	31;31	29;29			;	2	32	31	29	18	25	22	30	7	22	2	15	5	14	7	11	4	4	2	2	4	2	18	25	22	30	7	22	2	15	5	14	7	11	3	3	1	1	3	1	17	23
CON__Q0V8M9	CON__Q0V8M9	4	2	2				1	4	2	2	2	2	0	4	1	2	2	1	0	0	0	1	2	2	2	2	2	2	1	1	0	2	1	2	0	1	0	0	0	0	0	0	0	0	0	0	1	1
CON__Q14525;Q14525	CON__Q14525;Q14525	13;13	6;6	4;4	Keratin, type I cuticular Ha3-II	KRT33B	;sp|Q14525|KT33B_HUMAN Keratin, type I cuticular Ha3-II OS=Homo sapiens OX=9606 GN=KRT33B PE=1 SV=3	2	13	6	4	5	2	2	9	8	2	1	11	2	3	3	7	5	2	4	4	4	5	2	0	0	3	2	0	0	4	0	0	0	1	1	0	0	0	0	0	1	0
CON__Q15323;CON__Q9UE12;Q15323	CON__Q15323;CON__Q9UE12;Q15323	14;14;14	11;11;11	1;1;1	Keratin, type I cuticular Ha1	KRT31	;;sp|Q15323|K1H1_HUMAN Keratin, type I cuticular Ha1 OS=Homo sapiens OX=9606 GN=KRT31 PE=1 SV=3	3	14	11	1	4	2	2	11	10	2	3	13	2	3	4	10	6	3	5	4	4	6	2	0	1	9	8	0	2	10	0	1	2	7	4	2	3	2	2	3	0	0
CON__Q1RMN8	CON__Q1RMN8	3	3	3				1	3	3	3	2	2	3	2	3	3	1	2	2	2	2	1	1	2	1	2	2	3	2	2	3	2	3	3	1	2	2	2	2	1	1	2	1	2	2	3	2	2
CON__Q28107	CON__Q28107	12	1	1				1	12	1	1	11	11	11	12	11	8	12	10	10	6	9	12	12	7	6	10	9	10	1	1	1	1	1	1	1	1	1	1	1	1	1	1	1	1	1	1	1	1
CON__Q2KJF1	CON__Q2KJF1	2	1	1				1	2	1	1	2	2	2	2	1	2	0	1	0	0	0	0	1	1	1	1	1	1	1	1	1	1	0	1	0	1	0	0	0	0	0	0	0	0	0	0	1	1
CON__Q2M2I5;Q2M2I5	CON__Q2M2I5;Q2M2I5	4;4	1;1	1;1	Keratin, type I cytoskeletal 24	KRT24	;sp|Q2M2I5|K1C24_HUMAN Keratin, type I cytoskeletal 24 OS=Homo sapiens OX=9606 GN=KRT24 PE=1 SV=1	2	4	1	1	3	3	3	3	3	3	3	3	3	3	2	3	2	2	3	2	2	3	0	0	0	1	0	0	0	0	0	0	0	0	0	0	0	0	0	0	0	0
CON__Q2UVX4	CON__Q2UVX4	19	6	6				1	19	6	6	12	10	11	16	7	9	12	8	9	4	7	10	12	11	10	13	12	12	3	2	2	5	0	3	1	2	2	1	1	1	0	0	0	0	1	0	3	2
CON__Q3MHN5;CON__ENSEMBL:ENSBTAP00000018229	CON__Q3MHN5;CON__ENSEMBL:ENSBTAP00000018229	10;9	3;2	3;2			;	2	10	3	3	1	2	3	5	0	1	0	1	0	1	0	0	6	5	2	7	6	7	1	1	2	3	0	1	0	1	0	1	0	0	0	0	0	0	0	0	1	1
CON__Q3SX09;CON__P02070	CON__Q3SX09;CON__P02070	3;2	1;1	1;1			;	2	3	1	1	2	3	2	3	3	2	3	2	3	2	2	2	2	3	2	2	2	2	0	1	0	1	1	0	1	0	1	0	0	0	0	1	0	0	0	0	0	1
CON__Q3SY84;Q3SY84	CON__Q3SY84;Q3SY84	20;20	17;17	3;3	Keratin, type II cytoskeletal 71	KRT71	;sp|Q3SY84|K2C71_HUMAN Keratin, type II cytoskeletal 71 OS=Homo sapiens OX=9606 GN=KRT71 PE=1 SV=3	2	20	17	3	5	17	6	15	7	8	17	7	12	11	14	16	5	4	7	4	6	17	2	14	3	12	4	5	14	4	9	8	11	13	2	2	4	1	3	14	1	3
CON__Q3SZ57;P02771	CON__Q3SZ57	9;1	9;1	9;1				2	9	9	9	4	5	4	9	1	4	0	3	0	1	0	3	1	0	0	0	0	0	4	5	4	9	1	4	0	3	0	1	0	3	1	0	0	0	0	0	4	5
CON__Q3SZR3	CON__Q3SZR3	13	13	13				1	13	13	13	11	12	12	13	13	11	13	12	12	7	12	12	12	12	5	13	12	12	11	12	12	13	13	11	13	12	12	7	12	12	12	12	5	13	12	12	11	12
CON__Q3SZV7	CON__Q3SZV7	2	2	2				1	2	2	2	2	2	2	2	1	2	0	2	1	1	1	1	0	0	1	0	1	0	2	2	2	2	1	2	0	2	1	1	1	1	0	0	1	0	1	0	2	2
CON__Q3T052	CON__Q3T052	4	2	2				1	4	2	2	3	3	1	4	3	2	2	1	2	1	3	3	2	3	2	2	2	2	1	1	0	2	1	1	0	0	0	0	1	1	0	1	0	0	0	0	1	1
CON__Q3TTY5	CON__Q3TTY5	16	2	1				1	16	2	1	14	14	14	15	14	14	14	14	14	14	15	14	14	13	14	13	13	14	0	0	0	1	0	0	0	0	0	0	1	0	0	0	0	0	0	0	0	0
CON__Q3ZBS7	CON__Q3ZBS7	4	1	1				1	4	1	1	2	2	3	4	2	2	2	0	0	0	1	1	3	3	2	3	3	3	1	1	1	1	1	1	0	0	0	0	0	0	0	0	0	0	0	0	1	1
CON__Q497I4	CON__Q497I4	9	2	0				1	9	2	0	3	2	2	8	4	2	1	5	2	3	3	5	4	2	3	4	4	5	0	0	0	2	0	0	0	0	0	0	0	0	0	0	0	0	0	0	0	0
CON__Q58D62	CON__Q58D62	3	3	3				1	3	3	3	3	3	2	3	2	2	2	2	2	2	2	2	2	1	1	2	2	1	3	3	2	3	2	2	2	2	2	2	2	2	2	1	1	2	2	1	3	3
CON__Q5D862;Q5D862	CON__Q5D862;Q5D862	23;23	23;23	23;23	Filaggrin-2	FLG2	;sp|Q5D862|FILA2_HUMAN Filaggrin-2 OS=Homo sapiens OX=9606 GN=FLG2 PE=1 SV=1	2	23	23	23	21	18	16	20	16	15	18	18	17	14	13	19	11	4	6	10	10	18	21	18	16	20	16	15	18	18	17	14	13	19	11	4	6	10	10	18	21	18
CON__Q5XKE5;Q5XKE5	CON__Q5XKE5;Q5XKE5	17;17	7;7	6;6	Keratin, type II cytoskeletal 79	KRT79	;sp|Q5XKE5|K2C79_HUMAN Keratin, type II cytoskeletal 79 OS=Homo sapiens OX=9606 GN=KRT79 PE=1 SV=2	2	17	7	6	15	16	15	16	11	13	10	13	14	14	13	13	9	9	8	8	9	11	6	7	6	7	2	4	1	4	5	5	4	4	0	0	1	0	0	1	5	6
CON__Q5XQN5;CON__Q922U2	CON__Q5XQN5;CON__Q922U2	41;31	1;0	1;0			;	2	41	1	1	34	35	37	38	34	35	37	34	34	31	34	38	34	27	33	33	31	36	0	1	1	1	0	0	1	0	0	1	0	1	0	0	0	0	0	0	0	1
CON__Q61726	CON__Q61726	17	2	1				1	17	2	1	4	4	4	14	7	3	5	11	4	4	4	8	7	4	3	4	4	8	0	0	0	2	0	0	0	0	0	0	0	0	1	1	0	1	0	1	0	0
CON__Q61782	CON__Q61782	7	1	1				1	7	1	1	5	5	6	7	5	6	6	5	6	5	5	7	5	4	3	4	3	6	0	0	1	1	0	1	0	0	1	1	0	1	0	0	0	0	0	0	0	0
CON__Q6IFX2	CON__Q6IFX2	21	1	0				1	21	1	0	18	18	17	19	16	18	18	18	18	16	17	19	19	14	17	16	13	19	0	0	0	0	0	0	0	0	0	0	0	1	0	0	1	0	0	0	0	0
CON__Q6IME9	CON__Q6IME9	9	2	0				1	9	2	0	6	6	6	9	5	6	5	7	6	7	6	7	5	5	5	5	5	6	0	0	0	2	0	0	0	1	0	1	0	1	0	0	0	0	0	0	0	0
CON__Q6ISB0;CON__Q9NSB2;Q9NSB2	CON__Q6ISB0;CON__Q9NSB2;Q9NSB2	8;8;8	3;3;3	3;3;3	Keratin, type II cuticular Hb4	KRT84	;;sp|Q9NSB2|KRT84_HUMAN Keratin, type II cuticular Hb4 OS=Homo sapiens OX=9606 GN=KRT84 PE=2 SV=2	3	8	3	3	3	3	3	4	3	4	3	6	4	3	3	4	3	3	6	3	3	3	0	0	0	0	0	0	0	2	0	0	0	1	0	0	3	0	0	0	0	0
Q6KB66;CON__Q6KB66-1;CON__Q0VBK2	Q6KB66;CON__Q6KB66-1	12;12;4	12;12;4	12;12;4	Keratin, type II cytoskeletal 80	KRT80	sp|Q6KB66|K2C80_HUMAN Keratin, type II cytoskeletal 80 OS=Homo sapiens OX=9606 GN=KRT80 PE=1 SV=2;	3	12	12	12	9	8	7	9	5	8	8	8	7	8	6	8	2	0	2	6	1	10	9	8	7	9	5	8	8	8	7	8	6	8	2	0	2	6	1	10	9	8
Q7Z3Y7;CON__Q7Z3Y7;CON__Q148H6	Q7Z3Y7;CON__Q7Z3Y7;CON__Q148H6	9;9;7	2;2;2	2;2;2	Keratin, type I cytoskeletal 28	KRT28	sp|Q7Z3Y7|K1C28_HUMAN Keratin, type I cytoskeletal 28 OS=Homo sapiens OX=9606 GN=KRT28 PE=1 SV=2;;	3	9	2	2	5	9	5	8	4	4	8	5	5	6	6	8	4	3	5	3	3	7	0	2	0	2	0	0	1	1	0	0	0	1	0	0	0	0	0	0	0	2
CON__Q7Z3Y8;Q7Z3Y8	CON__Q7Z3Y8;Q7Z3Y8	9;8	7;6	3;3	Keratin, type I cytoskeletal 27	KRT27	;sp|Q7Z3Y8|K1C27_HUMAN Keratin, type I cytoskeletal 27 OS=Homo sapiens OX=9606 GN=KRT27 PE=1 SV=2	2	9	7	3	3	8	2	7	2	2	8	3	4	7	7	9	2	2	2	2	2	6	1	6	0	5	0	0	6	1	2	5	5	7	0	0	0	0	0	4	0	2
CON__Q7Z3Z0;Q7Z3Z0	CON__Q7Z3Z0;Q7Z3Z0	7;7	2;2	2;2	Keratin, type I cytoskeletal 25	KRT25	;sp|Q7Z3Z0|K1C25_HUMAN Keratin, type I cytoskeletal 25 OS=Homo sapiens OX=9606 GN=KRT25 PE=1 SV=1	2	7	2	2	3	6	2	6	2	2	5	2	3	5	4	6	2	2	2	2	2	6	0	1	0	1	0	0	1	0	0	0	0	1	0	0	0	0	0	2	0	1
CON__Q7Z794;Q7Z794	CON__Q7Z794;Q7Z794	26;26	21;21	19;19	Keratin, type II cytoskeletal 1b	KRT77	;sp|Q7Z794|K2C1B_HUMAN Keratin, type II cytoskeletal 1b OS=Homo sapiens OX=9606 GN=KRT77 PE=2 SV=3	2	26	21	19	21	18	15	24	16	15	24	20	20	18	19	21	14	8	13	16	9	25	16	13	10	19	11	10	19	15	15	13	14	16	9	3	8	11	4	20	15	13
CON__Q86YZ3;Q86YZ3	CON__Q86YZ3;Q86YZ3	26;26	26;26	26;26	Hornerin	HRNR	;sp|Q86YZ3|HORN_HUMAN Hornerin OS=Homo sapiens OX=9606 GN=HRNR PE=1 SV=2	2	26	26	26	23	23	22	22	22	24	22	21	21	14	19	18	20	12	15	16	19	17	23	23	22	22	22	24	22	21	21	14	19	18	20	12	15	16	19	17	23	23
CON__Q8BGZ7	CON__Q8BGZ7	17	2	2				1	17	2	2	13	12	12	14	11	13	14	12	14	12	14	13	15	9	13	12	11	14	0	0	0	0	0	1	0	0	1	0	1	0	1	0	0	0	0	0	0	0
CON__Q92764;Q92764	CON__Q92764;Q92764	8;8	2;2	2;2	Keratin, type I cuticular Ha5	KRT35	;sp|Q92764|KRT35_HUMAN Keratin, type I cuticular Ha5 OS=Homo sapiens OX=9606 GN=KRT35 PE=2 SV=5	2	8	2	2	3	2	2	7	3	2	1	4	2	3	3	4	3	1	2	3	4	5	0	0	0	2	0	0	0	0	0	0	0	0	0	0	0	1	1	1	0	0
CON__Q9BYR9;Q9BYT5;Q9BYU5;Q9BYR9;P0C7H8	CON__Q9BYR9;Q9BYT5;Q9BYU5;Q9BYR9;P0C7H8	1;1;1;1;1	1;1;1;1;1	1;1;1;1;1	Keratin-associated protein 2-2;Keratin-associated protein 2-1;Keratin-associated protein 2-4;Keratin-associated protein 2-3	KRTAP2-2;KRTAP2-1;KRTAP2-4;KRTAP2-3	;sp|Q9BYT5|KRA22_HUMAN Keratin-associated protein 2-2 OS=Homo sapiens OX=9606 GN=KRTAP2-2 PE=2 SV=3;sp|Q9BYU5|KRA21_HUMAN Keratin-associated protein 2-1 OS=Homo sapiens OX=9606 GN=KRTAP2-1 PE=2 SV=2;sp|Q9BYR9|KRA24_HUMAN Keratin-associated protein 2-4 OS=H	5	1	1	1	0	0	0	0	1	0	0	1	0	0	0	1	0	1	0	1	0	1	0	0	0	0	1	0	0	1	0	0	0	1	0	1	0	1	0	1	0	0
Q9C075;CON__Q9C075;CON__Q99PS0	Q9C075;CON__Q9C075	10;10;2	8;8;1	8;8;1	Keratin, type I cytoskeletal 23	KRT23	sp|Q9C075|K1C23_HUMAN Keratin, type I cytoskeletal 23 OS=Homo sapiens OX=9606 GN=KRT23 PE=1 SV=2;	3	10	8	8	5	5	4	7	6	6	7	6	6	5	6	8	4	2	3	5	2	9	4	4	3	5	4	5	6	4	5	4	5	6	2	1	2	3	1	7	4	4
CON__Q9NSB4;Q9NSB4	CON__Q9NSB4;Q9NSB4	4;4	1;1	1;1	Keratin, type II cuticular Hb2	KRT82	;sp|Q9NSB4|KRT82_HUMAN Keratin, type II cuticular Hb2 OS=Homo sapiens OX=9606 GN=KRT82 PE=3 SV=3	2	4	1	1	0	0	0	4	0	0	0	1	0	0	0	0	3	2	1	2	1	2	0	0	0	1	0	0	0	0	0	0	0	0	1	1	1	1	1	1	0	0
CON__Q9QWL7	CON__Q9QWL7	31	1	1				1	31	1	1	27	28	26	28	26	28	26	27	29	22	26	28	26	16	25	23	19	27	0	0	0	0	0	0	0	0	0	0	0	0	1	0	0	0	0	0	0	0
CON__Q9TRI1	CON__Q9TRI1	10	2	2				1	10	2	2	5	6	4	8	3	2	6	4	3	1	3	6	7	8	7	7	8	8	0	0	0	2	0	0	0	0	0	0	0	0	0	0	0	0	0	0	0	0
CON__REFSEQ:XP_001252647	CON__REFSEQ:XP_001252647	3	3	1				1	3	3	1	2	2	2	3	1	1	0	2	1	1	1	1	2	0	0	1	1	0	2	2	2	3	1	1	0	2	1	1	1	1	2	0	0	1	1	0	0	0
CON__REFSEQ:XP_986630	CON__REFSEQ:XP_986630	12	4	4				1	12	4	4	3	2	1	10	5	2	2	7	2	3	2	5	4	3	5	3	3	4	0	0	0	3	0	0	0	0	0	1	0	0	1	0	0	1	0	1	0	0
O00161	O00161	2	2	2	Synaptosomal-associated protein 23	SNAP23	sp|O00161|SNP23_HUMAN Synaptosomal-associated protein 23 OS=Homo sapiens OX=9606 GN=SNAP23 PE=1 SV=1	1	2	2	2	1	2	2	1	2	0	2	2	2	1	2	2	1	1	0	0	0	1	1	2	2	1	2	0	2	2	2	1	2	2	1	1	0	0	0	1	1	2
O00187	O00187	1	1	1	Mannan-binding lectin serine protease 2;Mannan-binding lectin serine protease 2 A chain;Mannan-binding lectin serine protease 2 B chain	MASP2	sp|O00187|MASP2_HUMAN Mannan-binding lectin serine protease 2 OS=Homo sapiens OX=9606 GN=MASP2 PE=1 SV=4	1	1	1	1	0	0	0	0	0	0	1	0	0	0	0	0	1	1	0	1	1	1	0	0	0	0	0	0	1	0	0	0	0	0	1	1	0	1	1	1	0	0
O00299	O00299	4	4	4	Chloride intracellular channel protein 1	CLIC1	sp|O00299|CLIC1_HUMAN Chloride intracellular channel protein 1 OS=Homo sapiens OX=9606 GN=CLIC1 PE=1 SV=4	1	4	4	4	2	3	3	3	3	2	4	3	2	3	3	4	4	3	2	2	3	3	2	3	3	3	3	2	4	3	2	3	3	4	4	3	2	2	3	3	2	3
O00391	O00391	3	3	3	Sulfhydryl oxidase 1	QSOX1	sp|O00391|QSOX1_HUMAN Sulfhydryl oxidase 1 OS=Homo sapiens OX=9606 GN=QSOX1 PE=1 SV=3	1	3	3	3	0	0	1	0	0	0	0	0	0	0	0	1	0	1	1	3	2	3	0	0	1	0	0	0	0	0	0	0	0	1	0	1	1	3	2	3	0	0
O00501	O00501	3	3	3	Claudin-5	CLDN5	sp|O00501|CLD5_HUMAN Claudin-5 OS=Homo sapiens OX=9606 GN=CLDN5 PE=2 SV=1	1	3	3	3	2	2	3	2	2	2	3	2	1	2	1	2	2	2	3	2	2	2	2	2	3	2	2	2	3	2	1	2	1	2	2	2	3	2	2	2	2	2
O00560	O00560	7	7	7	Syntenin-1	SDCBP	sp|O00560|SDCB1_HUMAN Syntenin-1 OS=Homo sapiens OX=9606 GN=SDCBP PE=1 SV=1	1	7	7	7	6	6	6	5	6	4	7	5	5	5	5	6	6	4	4	6	4	5	6	6	6	5	6	4	7	5	5	5	5	6	6	4	4	6	4	5	6	6
O00592	O00592	7	7	7	Podocalyxin	PODXL	sp|O00592|PODXL_HUMAN Podocalyxin OS=Homo sapiens OX=9606 GN=PODXL PE=1 SV=2	1	7	7	7	5	5	7	5	5	3	7	5	5	6	6	7	5	4	5	2	5	2	5	5	7	5	5	3	7	5	5	6	6	7	5	4	5	2	5	2	5	5
Q5TA81;O14633;Q5TA76;Q9BYE3;Q5TA78;Q5TA79;Q5TA82;Q5T7P3	Q5TA81;O14633;Q5TA76;Q9BYE3;Q5TA78;Q5TA79;Q5TA82;Q5T7P3	2;2;1;1;1;1;1;1	2;2;1;1;1;1;1;1	2;2;1;1;1;1;1;1	Late cornified envelope protein 2C;Late cornified envelope protein 2B;Late cornified envelope protein 3A;Late cornified envelope protein 3D;Late cornified envelope protein 4A;Late cornified envelope protein 2A;Late cornified envelope protein 2D;Late cornified envelope protein 1B	LCE2C;LCE2B;LCE3A;LCE3D;LCE4A;LCE2A;LCE2D;LCE1B	sp|Q5TA81|LCE2C_HUMAN Late cornified envelope protein 2C OS=Homo sapiens OX=9606 GN=LCE2C PE=1 SV=1;sp|O14633|LCE2B_HUMAN Late cornified envelope protein 2B OS=Homo sapiens OX=9606 GN=LCE2B PE=1 SV=1;sp|Q5TA76|LCE3A_HUMAN Late cornified envelope protein 3A	8	2	2	2	1	1	0	1	0	0	1	1	0	1	1	1	0	0	0	1	0	2	1	1	0	1	0	0	1	1	0	1	1	1	0	0	0	1	0	2	1	1
O14672	O14672	7	7	7	Disintegrin and metalloproteinase domain-containing protein 10	ADAM10	sp|O14672|ADA10_HUMAN Disintegrin and metalloproteinase domain-containing protein 10 OS=Homo sapiens OX=9606 GN=ADAM10 PE=1 SV=1	1	7	7	7	1	4	6	6	4	0	7	4	1	2	6	7	5	1	1	2	2	3	1	4	6	6	4	0	7	4	1	2	6	7	5	1	1	2	2	3	1	4
O14745	O14745	3	3	3	Na(+)/H(+) exchange regulatory cofactor NHE-RF1	SLC9A3R1	sp|O14745|NHRF1_HUMAN Na(+)/H(+) exchange regulatory cofactor NHE-RF1 OS=Homo sapiens OX=9606 GN=SLC9A3R1 PE=1 SV=4	1	3	3	3	1	1	3	1	1	0	3	1	1	3	3	3	1	2	1	0	0	0	1	1	3	1	1	0	3	1	1	3	3	3	1	2	1	0	0	0	1	1
O14791	O14791	11	11	11	Apolipoprotein L1	APOL1	sp|O14791|APOL1_HUMAN Apolipoprotein L1 OS=Homo sapiens OX=9606 GN=APOL1 PE=1 SV=5	1	11	11	11	11	11	11	11	11	9	11	10	9	9	11	11	11	10	11	10	11	11	11	11	11	11	11	9	11	10	9	9	11	11	11	10	11	10	11	11	11	11
O14817	O14817	2	2	2	Tetraspanin-4	TSPAN4	sp|O14817|TSN4_HUMAN Tetraspanin-4 OS=Homo sapiens OX=9606 GN=TSPAN4 PE=1 SV=1	1	2	2	2	1	1	1	1	1	1	2	1	1	0	1	1	2	1	1	1	1	1	1	1	1	1	1	1	2	1	1	0	1	1	2	1	1	1	1	1	1	1
O14818;Q8TAA3	O14818;Q8TAA3	4;2	4;2	4;2	Proteasome subunit alpha type-7;Proteasome subunit alpha type-7-like	PSMA7;PSMA8	sp|O14818|PSA7_HUMAN Proteasome subunit alpha type-7 OS=Homo sapiens OX=9606 GN=PSMA7 PE=1 SV=1;sp|Q8TAA3|PSMA8_HUMAN Proteasome subunit alpha-type 8 OS=Homo sapiens OX=9606 GN=PSMA8 PE=2 SV=3	2	4	4	4	1	1	1	2	0	0	1	1	2	0	0	2	0	0	0	2	1	3	1	1	1	2	0	0	1	1	2	0	0	2	0	0	0	2	1	3	1	1
P19105;O14950	P19105;O14950	1;1	1;1	1;1	Myosin regulatory light chain 12A;Myosin regulatory light chain 12B	MYL12A;MYL12B	sp|P19105|ML12A_HUMAN Myosin regulatory light chain 12A OS=Homo sapiens OX=9606 GN=MYL12A PE=1 SV=2;sp|O14950|ML12B_HUMAN Myosin regulatory light chain 12B OS=Homo sapiens OX=9606 GN=MYL12B PE=1 SV=2	2	1	1	1	0	0	1	0	0	0	0	0	0	0	0	1	0	1	0	0	0	0	0	0	1	0	0	0	0	0	0	0	0	1	0	1	0	0	0	0	0	0
O15162	O15162	2	2	2	Phospholipid scramblase 1	PLSCR1	sp|O15162|PLS1_HUMAN Phospholipid scramblase 1 OS=Homo sapiens OX=9606 GN=PLSCR1 PE=1 SV=1	1	2	2	2	2	2	2	2	1	1	2	1	2	2	2	2	1	1	1	1	1	1	2	2	2	2	1	1	2	1	2	2	2	2	1	1	1	1	1	1	2	2
Q9NUV7;O15270	Q9NUV7;O15270	1;1	1;1	1;1	Serine palmitoyltransferase 3;Serine palmitoyltransferase 2	SPTLC3;SPTLC2	sp|Q9NUV7|SPTC3_HUMAN Serine palmitoyltransferase 3 OS=Homo sapiens OX=9606 GN=SPTLC3 PE=1 SV=3;sp|O15270|SPTC2_HUMAN Serine palmitoyltransferase 2 OS=Homo sapiens OX=9606 GN=SPTLC2 PE=1 SV=1	2	1	1	1	1	1	1	1	1	1	1	1	1	1	1	1	1	1	1	1	1	1	1	1	1	1	1	1	1	1	1	1	1	1	1	1	1	1	1	1	1	1
O15400	O15400	3	3	3	Syntaxin-7	STX7	sp|O15400|STX7_HUMAN Syntaxin-7 OS=Homo sapiens OX=9606 GN=STX7 PE=1 SV=4	1	3	3	3	1	3	2	2	3	3	1	0	3	3	3	0	0	3	2	1	1	2	1	3	2	2	3	3	1	0	3	3	3	0	0	3	2	1	1	2	1	3
O43866	O43866	21	21	21	CD5 antigen-like	CD5L	sp|O43866|CD5L_HUMAN CD5 antigen-like OS=Homo sapiens OX=9606 GN=CD5L PE=1 SV=1	1	21	21	21	18	20	18	20	18	15	20	17	16	12	15	20	17	18	13	19	17	19	18	20	18	20	18	15	20	17	16	12	15	20	17	18	13	19	17	19	18	20
O43895	O43895	9	9	9	Xaa-Pro aminopeptidase 2	XPNPEP2	sp|O43895|XPP2_HUMAN Xaa-Pro aminopeptidase 2 OS=Homo sapiens OX=9606 GN=XPNPEP2 PE=1 SV=3	1	9	9	9	6	6	9	8	5	3	9	5	2	3	8	9	8	2	3	2	2	3	6	6	9	8	5	3	9	5	2	3	8	9	8	2	3	2	2	3	6	6
O43914	O43914	1	1	1	TYRO protein tyrosine kinase-binding protein	TYROBP	sp|O43914|TYOBP_HUMAN TYRO protein tyrosine kinase-binding protein OS=Homo sapiens OX=9606 GN=TYROBP PE=1 SV=1	1	1	1	1	1	0	1	1	1	1	1	1	1	1	1	1	0	0	0	0	0	0	1	0	1	1	1	1	1	1	1	1	1	1	0	0	0	0	0	0	1	0
O60636	O60636	1	1	1	Tetraspanin-2	TSPAN2	sp|O60636|TSN2_HUMAN Tetraspanin-2 OS=Homo sapiens OX=9606 GN=TSPAN2 PE=1 SV=2	1	1	1	1	1	1	1	1	1	1	1	1	1	1	1	1	1	1	1	1	1	1	1	1	1	1	1	1	1	1	1	1	1	1	1	1	1	1	1	1	1	1
Q99880;Q99879;Q99877;Q93079;Q8N257;Q5QNW6;Q16778;P62807;P58876;P57053;P33778;P23527;P06899;O60814	Q99880;Q99879;Q99877;Q93079;Q8N257;Q5QNW6;Q16778;P62807;P58876;P57053;P33778;P23527;P06899;O60814	1;1;1;1;1;1;1;1;1;1;1;1;1;1	1;1;1;1;1;1;1;1;1;1;1;1;1;1	1;1;1;1;1;1;1;1;1;1;1;1;1;1	Histone H2B type 1-L;Histone H2B type 1-M;Histone H2B type 1-N;Histone H2B type 1-H;Histone H2B type 3-B;Histone H2B type 2-F;Histone H2B type 2-E;Histone H2B type 1-C/E/F/G/I;Histone H2B type 1-D;Histone H2B type F-S;Histone H2B type 1-B;Histone H2B type 1-O;Histone H2B type 1-J;Histone H2B type 1-K	HIST1H2BL;HIST1H2BM;HIST1H2BN;HIST1H2BH;HIST3H2BB;HIST2H2BF;HIST2H2BE;HIST1H2BC;HIST1H2BD;H2BFS;HIST1H2BB;HIST1H2BO;HIST1H2BJ;HIST1H2BK	sp|Q99880|H2B1L_HUMAN Histone H2B type 1-L OS=Homo sapiens OX=9606 GN=H2BC13 PE=1 SV=3;sp|Q99879|H2B1M_HUMAN Histone H2B type 1-M OS=Homo sapiens OX=9606 GN=H2BC14 PE=1 SV=3;sp|Q99877|H2B1N_HUMAN Histone H2B type 1-N OS=Homo sapiens OX=9606 GN=H2BC15 PE=1	14	1	1	1	0	0	0	1	0	0	0	0	0	0	0	0	1	0	0	0	0	0	0	0	0	1	0	0	0	0	0	0	0	0	1	0	0	0	0	0	0	0
O60911	O60911	2	2	2	Cathepsin L2	CTSV	sp|O60911|CATL2_HUMAN Cathepsin L2 OS=Homo sapiens OX=9606 GN=CTSV PE=1 SV=2	1	2	2	2	0	0	0	0	0	0	0	0	0	0	0	0	0	0	0	0	0	2	0	0	0	0	0	0	0	0	0	0	0	0	0	0	0	0	0	2	0	0
O75223	O75223	6	6	6	Gamma-glutamylcyclotransferase	GGCT	sp|O75223|GGCT_HUMAN Gamma-glutamylcyclotransferase OS=Homo sapiens OX=9606 GN=GGCT PE=1 SV=1	1	6	6	6	6	4	3	4	2	3	3	6	6	4	4	4	3	2	0	1	3	3	6	4	3	4	2	3	3	6	6	4	4	4	3	2	0	1	3	3	6	4
O75342	O75342	2	2	2	Arachidonate 12-lipoxygenase, 12R-type	ALOX12B	sp|O75342|LX12B_HUMAN Arachidonate 12-lipoxygenase, 12R-type OS=Homo sapiens OX=9606 GN=ALOX12B PE=1 SV=1	1	2	2	2	0	0	1	1	0	0	1	0	0	0	0	1	0	0	0	0	0	1	0	0	1	1	0	0	1	0	0	0	0	1	0	0	0	0	0	1	0	0
O75369	O75369	2	2	2	Filamin-B	FLNB	sp|O75369|FLNB_HUMAN Filamin-B OS=Homo sapiens OX=9606 GN=FLNB PE=1 SV=2	1	2	2	2	2	0	1	0	0	1	0	2	2	2	0	1	0	0	0	0	0	0	2	0	1	0	0	1	0	2	2	2	0	1	0	0	0	0	0	0	2	0
O75556	O75556	2	2	2	Mammaglobin-B	SCGB2A1	sp|O75556|SG2A1_HUMAN Mammaglobin-B OS=Homo sapiens OX=9606 GN=SCGB2A1 PE=1 SV=1	1	2	2	2	0	0	0	0	0	0	0	0	2	2	2	1	0	0	0	0	0	0	0	0	0	0	0	0	0	0	2	2	2	1	0	0	0	0	0	0	0	0
O75635	O75635	2	2	2	Serpin B7	SERPINB7	sp|O75635|SPB7_HUMAN Serpin B7 OS=Homo sapiens OX=9606 GN=SERPINB7 PE=1 SV=1	1	2	2	2	0	0	0	0	0	0	0	0	0	0	0	0	0	0	0	0	0	2	0	0	0	0	0	0	0	0	0	0	0	0	0	0	0	0	0	2	0	0
O75636	O75636	8	8	8	Ficolin-3	FCN3	sp|O75636|FCN3_HUMAN Ficolin-3 OS=Homo sapiens OX=9606 GN=FCN3 PE=1 SV=2	1	8	8	8	5	5	5	6	5	4	7	5	6	2	5	5	7	8	7	7	6	6	5	5	5	6	5	4	7	5	6	2	5	5	7	8	7	7	6	6	5	5
O75882	O75882	7	7	7	Attractin	ATRN	sp|O75882|ATRN_HUMAN Attractin OS=Homo sapiens OX=9606 GN=ATRN PE=1 SV=2	1	7	7	7	0	0	0	0	0	0	1	0	0	0	0	1	4	5	2	6	3	7	0	0	0	0	0	0	1	0	0	0	0	1	4	5	2	6	3	7	0	0
O75954	O75954	2	2	2	Tetraspanin-9	TSPAN9	sp|O75954|TSN9_HUMAN Tetraspanin-9 OS=Homo sapiens OX=9606 GN=TSPAN9 PE=1 SV=1	1	2	2	2	1	2	2	2	1	1	2	2	1	0	2	2	2	1	1	2	1	2	1	2	2	2	1	1	2	2	1	0	2	2	2	1	1	2	1	2	1	2
O75955	O75955	6	6	6	Flotillin-1	FLOT1	sp|O75955|FLOT1_HUMAN Flotillin-1 OS=Homo sapiens OX=9606 GN=FLOT1 PE=1 SV=3	1	6	6	6	3	4	5	3	3	2	5	1	2	2	3	4	1	1	1	1	2	0	3	4	5	3	3	2	5	1	2	2	3	4	1	1	1	1	2	0	3	4
O95342	O95342	2	2	2	Bile salt export pump	ABCB11	sp|O95342|ABCBB_HUMAN Bile salt export pump OS=Homo sapiens OX=9606 GN=ABCB11 PE=1 SV=2	1	2	2	2	0	1	2	1	0	0	2	1	0	0	1	2	2	0	0	0	0	0	0	1	2	1	0	0	2	1	0	0	1	2	2	0	0	0	0	0	0	1
O95445	O95445	6	6	6	Apolipoprotein M	APOM	sp|O95445|APOM_HUMAN Apolipoprotein M OS=Homo sapiens OX=9606 GN=APOM PE=1 SV=2	1	6	6	6	4	6	6	6	6	5	6	5	4	4	4	6	6	5	5	6	5	6	4	6	6	6	6	5	6	5	4	4	4	6	6	5	5	6	5	6	4	6
O95497	O95497	2	2	2	Pantetheinase	VNN1	sp|O95497|VNN1_HUMAN Pantetheinase OS=Homo sapiens OX=9606 GN=VNN1 PE=1 SV=2	1	2	2	2	0	0	1	0	0	0	1	0	0	0	1	2	2	0	0	0	0	0	0	0	1	0	0	0	1	0	0	0	1	2	2	0	0	0	0	0	0	0
P00325;P00326;P07327	P00325;P00326;P07327	2;2;1	2;2;1	2;2;1	Alcohol dehydrogenase 1B;Alcohol dehydrogenase 1C;Alcohol dehydrogenase 1A	ADH1B;ADH1C;ADH1A	sp|P00325|ADH1B_HUMAN All-trans-retinol dehydrogenase [NAD(+)] ADH1B OS=Homo sapiens OX=9606 GN=ADH1B PE=1 SV=2;sp|P00326|ADH1G_HUMAN Alcohol dehydrogenase 1C OS=Homo sapiens OX=9606 GN=ADH1C PE=1 SV=2;sp|P07327|ADH1A_HUMAN Alcohol dehydrogenase 1A OS=Homo	3	2	2	2	1	1	2	1	0	0	2	2	0	1	2	2	1	0	0	0	0	1	1	1	2	1	0	0	2	2	0	1	2	2	1	0	0	0	0	1	1	1
P00338	P00338	3	3	3	L-lactate dehydrogenase A chain	LDHA	sp|P00338|LDHA_HUMAN L-lactate dehydrogenase A chain OS=Homo sapiens OX=9606 GN=LDHA PE=1 SV=2	1	3	3	3	3	2	2	2	1	1	3	2	3	3	3	3	2	0	1	2	1	1	3	2	2	2	1	1	3	2	3	3	3	3	2	0	1	2	1	1	3	2
P00441	P00441	2	2	2	Superoxide dismutase [Cu-Zn]	SOD1	sp|P00441|SODC_HUMAN Superoxide dismutase [Cu-Zn] OS=Homo sapiens OX=9606 GN=SOD1 PE=1 SV=2	1	2	2	2	1	1	0	1	1	0	1	1	1	1	1	0	0	0	0	0	0	0	1	1	0	1	1	0	1	1	1	1	1	0	0	0	0	0	0	0	1	1
P00450;CON__ENSEMBL:ENSBTAP00000031900	P00450	31;6	31;6	31;6	Ceruloplasmin	CP	sp|P00450|CERU_HUMAN Ceruloplasmin OS=Homo sapiens OX=9606 GN=CP PE=1 SV=1	2	31	31	31	17	16	10	24	6	2	17	12	10	1	3	15	29	27	19	31	27	30	17	16	10	24	6	2	17	12	10	1	3	15	29	27	19	31	27	30	17	16
P00451	P00451	6	6	6	Coagulation factor VIII;Factor VIIIa heavy chain, 200 kDa isoform;Factor VIIIa heavy chain, 92 kDa isoform;Factor VIII B chain;Factor VIIIa light chain	F8	sp|P00451|FA8_HUMAN Coagulation factor VIII OS=Homo sapiens OX=9606 GN=F8 PE=1 SV=1	1	6	6	6	2	1	1	5	0	0	5	0	0	0	0	0	0	0	1	1	0	2	2	1	1	5	0	0	5	0	0	0	0	0	0	0	1	1	0	2	2	1
P00488	P00488	3	3	3	Coagulation factor XIII A chain	F13A1	sp|P00488|F13A_HUMAN Coagulation factor XIII A chain OS=Homo sapiens OX=9606 GN=F13A1 PE=1 SV=4	1	3	3	3	0	0	0	1	0	0	1	0	0	0	0	0	2	0	0	3	1	3	0	0	0	1	0	0	1	0	0	0	0	0	2	0	0	3	1	3	0	0
P00734;CON__P00735	P00734	26;6	26;6	26;6	Prothrombin;Activation peptide fragment 1;Activation peptide fragment 2;Thrombin light chain;Thrombin heavy chain	F2	sp|P00734|THRB_HUMAN Prothrombin OS=Homo sapiens OX=9606 GN=F2 PE=1 SV=2	2	26	26	26	9	13	7	19	1	0	11	1	3	1	2	6	22	23	15	22	20	25	9	13	7	19	1	0	11	1	3	1	2	6	22	23	15	22	20	25	9	13
P00736	P00736	24	24	23	Complement C1r subcomponent;Complement C1r subcomponent heavy chain;Complement C1r subcomponent light chain	C1R	sp|P00736|C1R_HUMAN Complement C1r subcomponent OS=Homo sapiens OX=9606 GN=C1R PE=1 SV=2	1	24	24	23	20	21	20	23	19	15	24	17	17	8	19	23	19	19	15	20	18	20	20	21	20	23	19	15	24	17	17	8	19	23	19	19	15	20	18	20	19	20
P00738	P00738	31	31	14	Haptoglobin;Haptoglobin alpha chain;Haptoglobin beta chain	HP	sp|P00738|HPT_HUMAN Haptoglobin OS=Homo sapiens OX=9606 GN=HP PE=1 SV=1	1	31	31	14	27	29	27	29	26	25	31	26	25	22	26	29	31	30	27	31	30	31	27	29	27	29	26	25	31	26	25	22	26	29	31	30	27	31	30	31	11	13
P00739	P00739	23	6	6	Haptoglobin-related protein	HPR	sp|P00739|HPTR_HUMAN Haptoglobin-related protein OS=Homo sapiens OX=9606 GN=HPR PE=2 SV=2	1	23	6	6	22	22	22	22	21	21	23	21	19	16	20	22	22	21	19	22	21	22	6	6	6	6	6	5	6	6	4	3	5	6	5	5	3	5	5	5	6	6
P00740	P00740	3	3	3	Coagulation factor IX;Coagulation factor IXa light chain;Coagulation factor IXa heavy chain	F9	sp|P00740|FA9_HUMAN Coagulation factor IX OS=Homo sapiens OX=9606 GN=F9 PE=1 SV=2	1	3	3	3	0	0	0	0	0	0	0	0	0	0	0	0	3	3	3	3	3	3	0	0	0	0	0	0	0	0	0	0	0	0	3	3	3	3	3	3	0	0
P00742	P00742	4	4	4	Coagulation factor X;Factor X light chain;Factor X heavy chain;Activated factor Xa heavy chain	F10	sp|P00742|FA10_HUMAN Coagulation factor X OS=Homo sapiens OX=9606 GN=F10 PE=1 SV=2	1	4	4	4	0	0	0	1	0	0	0	0	0	0	0	0	3	3	2	4	2	4	0	0	0	1	0	0	0	0	0	0	0	0	3	3	2	4	2	4	0	0
P00747;CON__P06868;Q02325;Q15195	P00747	45;4;3;2	45;4;3;2	45;4;3;2	Plasminogen;Plasmin heavy chain A;Activation peptide;Angiostatin;Plasmin heavy chain A, short form;Plasmin light chain B	PLG	sp|P00747|PLMN_HUMAN Plasminogen OS=Homo sapiens OX=9606 GN=PLG PE=1 SV=2	4	45	45	45	14	17	9	31	1	0	15	1	1	1	0	7	39	36	33	45	38	42	14	17	9	31	1	0	15	1	1	1	0	7	39	36	33	45	38	42	14	17
P00748	P00748	12	12	12	Coagulation factor XII;Coagulation factor XIIa heavy chain;Beta-factor XIIa part 1;Coagulation factor XIIa light chain	F12	sp|P00748|FA12_HUMAN Coagulation factor XII OS=Homo sapiens OX=9606 GN=F12 PE=1 SV=3	1	12	12	12	0	0	0	3	0	0	2	1	1	0	0	0	11	9	7	12	9	12	0	0	0	3	0	0	2	1	1	0	0	0	11	9	7	12	9	12	0	0
P00751	P00751	27	27	27	Complement factor B;Complement factor B Ba fragment;Complement factor B Bb fragment	CFB	sp|P00751|CFAB_HUMAN Complement factor B OS=Homo sapiens OX=9606 GN=CFB PE=1 SV=2	1	27	27	27	8	8	4	16	0	0	9	1	2	0	0	3	26	20	18	26	22	24	8	8	4	16	0	0	9	1	2	0	0	3	26	20	18	26	22	24	8	8
P01008	P01008	25	25	21	Antithrombin-III	SERPINC1	sp|P01008|ANT3_HUMAN Antithrombin-III OS=Homo sapiens OX=9606 GN=SERPINC1 PE=1 SV=1	1	25	25	21	4	5	8	10	1	1	9	1	1	2	1	4	24	24	18	25	22	24	4	5	8	10	1	1	9	1	1	2	1	4	24	24	18	25	22	24	1	2
P01009;P20848	P01009	29;1	29;1	29;1	Alpha-1-antitrypsin;Short peptide from AAT	SERPINA1	sp|P01009|A1AT_HUMAN Alpha-1-antitrypsin OS=Homo sapiens OX=9606 GN=SERPINA1 PE=1 SV=3	2	29	29	29	18	19	19	19	19	12	19	13	11	9	15	17	28	24	20	28	25	26	18	19	19	19	19	12	19	13	11	9	15	17	28	24	20	28	25	26	18	19
P01011	P01011	17	17	17	Alpha-1-antichymotrypsin;Alpha-1-antichymotrypsin His-Pro-less	SERPINA3	sp|P01011|AACT_HUMAN Alpha-1-antichymotrypsin OS=Homo sapiens OX=9606 GN=SERPINA3 PE=1 SV=2	1	17	17	17	7	13	11	15	7	3	13	5	6	3	5	11	16	15	10	17	15	16	7	13	11	15	7	3	13	5	6	3	5	11	16	15	10	17	15	16	7	13
P01019	P01019	10	10	10	Angiotensinogen;Angiotensin-1;Angiotensin-2;Angiotensin-3;Angiotensin-4;Angiotensin 1-9;Angiotensin 1-7;Angiotensin 1-5;Angiotensin 1-4	AGT	sp|P01019|ANGT_HUMAN Angiotensinogen OS=Homo sapiens OX=9606 GN=AGT PE=1 SV=1	1	10	10	10	5	4	6	6	5	1	7	4	2	2	5	5	8	7	6	9	7	9	5	4	6	6	5	1	7	4	2	2	5	5	8	7	6	9	7	9	5	4
P01023	P01023	69	69	56	Alpha-2-macroglobulin	A2M	sp|P01023|A2MG_HUMAN Alpha-2-macroglobulin OS=Homo sapiens OX=9606 GN=A2M PE=1 SV=3	1	69	69	56	53	59	58	64	60	49	64	55	50	33	51	57	65	64	49	66	60	68	53	59	58	64	60	49	64	55	50	33	51	57	65	64	49	66	60	68	42	47
323;198051;198052;198053;198054;198055;198056;198057;198058;198059;198060;198061;198062;198063;198064;198065;198066;198067;198068;198069;198070;198071;198072;198073;198074;198075;198076;198077;198078;198079;198080;198081;198082;198083;198084;198085;198086;198087;198088;198089;198090;198091;198092;198093;198094;198095;198096;198097;198098;198099;198100;198101;198102;198103;198104;198105;198106;198…	1636;1637;1638;1639;1640;1641;1642;1643;1644;1645;1646;1647;1648;1649;1650;1651;1652;1653;1654;1655;1656;1657;1658;1659;1660;1661;1662;1663;1664;1665;1666;1667;1668;1669;1670;1671;1672;1673;1674;1675;1676;1677;1678;1679;1680;1681;1682;1683;1684;1685;1686;1687;1688;1689;8317;8318;8319;8320;8321;8322;8323;8324;8325;8326;8327;8328;8329;8330;8331;8332;8333;8334;8335;8336;8337;8338;8339;8340;8341;8342…
6;161387;161388;161389;161390;161391;161392;161393;161394;161395;161396;161397;161398;161399;161400;161401;161402;161403;161404;161405;161406;161407;161408;161409;161410;161411;161412;161413;161414;161415;161416;161417;161418;161419;161420;161421;161422;161423;161424;161425;161426;161427;161428;161429;161430;161431;161432;161433;161434;161435;161436;161437;161438;161439;161440;161441;161442;16144…	1689;8470;9781;16351;16517;16530;31200;31972;32629;35386;41605;48040;56374;59916;60350;63243;66419;66521;69152;69165;72728;75437;77976;77992;78736;87846;87923;92909;100002;103114;104015;106988;113246;113310;116354;120384;120763;121304;127562;131740;131916;131967;132026;134466;135366;137797;140325;147577;148977;152052;154071;156289;156474;160811;161425;165042;167609;168626;169707;183457;186629;194…	10;112;113;114;115;116;117;118;119;120;121	32;101;607;666;673;688;697;713;1314;1378;1385
P01024;O95568	P01024	104;1	104;1	91;1	Complement C3;Complement C3 beta chain;C3-beta-c;Complement C3 alpha chain;C3a anaphylatoxin;Acylation stimulating protein;Complement C3b alpha chain;Complement C3c alpha chain fragment 1;Complement C3dg fragment;Complement C3g fragment;Complement C3d fragment;Complement C3f fragment;Complement C3c alpha chain fragment 2	C3	sp|P01024|CO3_HUMAN Complement C3 OS=Homo sapiens OX=9606 GN=C3 PE=1 SV=2	2	104	104	91	77	80	77	91	64	43	88	62	55	32	57	80	95	95	79	101	91	101	77	80	77	91	64	43	88	62	55	32	57	80	95	95	79	101	91	101	68	72
94;217795;217796;217797;220343;220344;220345;220346;220347;220348;220349;220350;220351;220352;220353;220354;220355;220356;220357;220358;220359;220360;220361;220362;220363;220364;220365;220366;220367;220368;220369;220370;220371;220372;220373;220374;220375;220376;220377;220378;220379;220380;220381;220382;220383;220384;220385;220386;220387;220388;220389;220390;220391;220392;220393;220394;220395;2203…	2150;2151;2152;2153;2154;2155;2156;2157;2158;2159;2160;2161;2162;2163;2164;2165;2166;2167;2168;2169;2170;2171;2172;2173;2174;2175;2176;2177;2178;2179;2180;2181;2182;2183;2184;2185;2186;2187;2188;2189;2190;2191;2192;2193;2194;2195;2196;2197;2198;2199;2200;2201;2202;2203;2204;2205;2206;2207;2208;2209;2210;2211;2212;2213;2214;2215;2216;2217;2218;2219;2220;2221;2222;2223;2224;2225;2226;2227;2228;2229…
;198655;198656;198657;198658;198659;198660;198661;198662;198663;198664;198665;198666;198667;198668;198669;198670;198671;198672;198673;198674;198675;198676;198677;198678;198679;198680;198681;198682;198683;198684;198685;198686;198687;198688;198689;198690;198691;198692;198693;198694;198695;198696;198697;198698;198699;198700;198701;198702;198703;198704;198705;198706;198707;198708;198709;198710;198711…	2220;2262;2389;2926;4871;6542;13133;14797;17171;17212;18737;18822;19335;19356;28097;29758;33034;33599;34228;34233;35704;37611;40739;45934;53039;54019;57414;57468;62098;62272;66956;69556;72445;72450;73181;73220;76468;80834;81542;82889;82897;83793;83809;84876;85215;85242;86981;89993;90111;90897;105187;107471;107480;109781;109809;112675;113472;116417;121500;127906;128790;129378;131945;133120;134936;…	122;123;124;125;126;127;128;129;130;131;132;133;134	164;441;495;581;698;703;791;809;990;1129;1181;1347;1384
P01031;CON__Q1A7A4	P01031	31;3	31;3	31;3	Complement C5;Complement C5 beta chain;Complement C5 alpha chain;C5a anaphylatoxin;Complement C5 alpha chain	C5	sp|P01031|CO5_HUMAN Complement C5 OS=Homo sapiens OX=9606 GN=C5 PE=1 SV=4	2	31	31	31	11	10	7	17	5	2	14	7	3	2	6	11	24	23	18	30	23	29	11	10	7	17	5	2	14	7	3	2	6	11	24	23	18	30	23	29	11	10
P01036;P09228;P01037	P01036;P09228	3;2;1	3;2;1	3;2;1	Cystatin-S;Cystatin-SA	CST4;CST2	sp|P01036|CYTS_HUMAN Cystatin-S OS=Homo sapiens OX=9606 GN=CST4 PE=1 SV=3;sp|P09228|CYTT_HUMAN Cystatin-SA OS=Homo sapiens OX=9606 GN=CST2 PE=1 SV=1	3	3	3	3	2	2	1	2	0	1	2	2	3	0	2	3	0	0	2	0	1	1	2	2	1	2	0	1	2	2	3	0	2	3	0	0	2	0	1	1	2	2
P01040	P01040	9	9	9	Cystatin-A;Cystatin-A, N-terminally processed	CSTA	sp|P01040|CYTA_HUMAN Cystatin-A OS=Homo sapiens OX=9606 GN=CSTA PE=1 SV=1	1	9	9	9	7	5	4	5	4	6	6	8	8	2	5	6	5	4	2	7	4	6	7	5	4	5	4	6	6	8	8	2	5	6	5	4	2	7	4	6	7	5
P01042	P01042	25	25	24	Kininogen-1;Kininogen-1 heavy chain;T-kinin;Bradykinin;Lysyl-bradykinin;Kininogen-1 light chain;Low molecular weight growth-promoting factor	KNG1	sp|P01042|KNG1_HUMAN Kininogen-1 OS=Homo sapiens OX=9606 GN=KNG1 PE=1 SV=2	1	25	25	24	12	12	11	14	7	2	14	8	6	7	4	9	23	24	20	24	25	25	12	12	11	14	7	2	14	8	6	7	4	9	23	24	20	24	25	25	11	11
P01111;P01116;P01112	P01111;P01116;P01112	2;2;1	2;2;1	2;2;1	GTPase NRas;GTPase KRas;GTPase KRas, N-terminally processed;GTPase HRas;GTPase HRas, N-terminally processed	NRAS;KRAS;HRAS	sp|P01111|RASN_HUMAN GTPase NRas OS=Homo sapiens OX=9606 GN=NRAS PE=1 SV=1;sp|P01116|RASK_HUMAN GTPase KRas OS=Homo sapiens OX=9606 GN=KRAS PE=1 SV=1;sp|P01112|RASH_HUMAN GTPase HRas OS=Homo sapiens OX=9606 GN=HRAS PE=1 SV=1	3	2	2	2	1	0	1	1	0	0	2	1	0	1	2	2	1	0	2	1	0	0	1	0	1	1	0	0	2	1	0	1	2	2	1	0	2	1	0	0	1	0
P01344	P01344	3	3	3	Insulin-like growth factor II;Insulin-like growth factor II;Insulin-like growth factor II Ala-25 Del;Preptin	IGF2	sp|P01344|IGF2_HUMAN Insulin-like growth factor II OS=Homo sapiens OX=9606 GN=IGF2 PE=1 SV=1	1	3	3	3	0	0	0	0	0	0	0	0	0	0	0	0	2	2	2	3	2	3	0	0	0	0	0	0	0	0	0	0	0	0	2	2	2	3	2	3	0	0
P01591	P01591	10	10	10	Immunoglobulin J chain	IGJ	sp|P01591|IGJ_HUMAN Immunoglobulin J chain OS=Homo sapiens OX=9606 GN=JCHAIN PE=1 SV=4	1	10	10	10	7	8	7	8	7	8	8	8	8	9	7	9	7	7	7	8	7	8	7	8	7	8	7	8	8	8	8	9	7	9	7	7	7	8	7	8	7	8
P01594;P01593	P01594;P01593	1;1	1;1	1;1	Ig kappa chain V-I region AU;Ig kappa chain V-I region AG		sp|P01594|KV133_HUMAN Immunoglobulin kappa variable 1-33 OS=Homo sapiens OX=9606 GN=IGKV1-33 PE=1 SV=2;sp|P01593|KVD33_HUMAN Immunoglobulin kappa variable 1D-33 OS=Homo sapiens OX=9606 GN=IGKV1D-33 PE=1 SV=2	2	1	1	1	1	1	1	1	1	1	1	1	1	0	1	1	1	1	0	1	1	1	1	1	1	1	1	1	1	1	1	0	1	1	1	1	0	1	1	1	1	1
P01599;A0A0C4DH72	P01599;A0A0C4DH72	4;2	4;2	4;2	Ig kappa chain V-I region Gal	IGKV1-6	sp|P01599|KV117_HUMAN Immunoglobulin kappa variable 1-17 OS=Homo sapiens OX=9606 GN=IGKV1-17 PE=1 SV=2;sp|A0A0C4DH72|KV106_HUMAN Immunoglobulin kappa variable 1-6 OS=Homo sapiens OX=9606 GN=IGKV1-6 PE=3 SV=1	2	4	4	4	4	4	4	4	4	4	4	4	2	0	4	4	3	3	2	3	3	2	4	4	4	4	4	4	4	4	2	0	4	4	3	3	2	3	3	2	4	4
P01601	P01601	1	1	1	Ig kappa chain V-I region HK101		sp|P01601|KVD16_HUMAN Immunoglobulin kappa variable 1D-16 OS=Homo sapiens OX=9606 GN=IGKV1D-16 PE=3 SV=2	1	1	1	1	1	1	1	1	1	0	1	1	0	0	1	1	1	1	0	1	0	1	1	1	1	1	1	0	1	1	0	0	1	1	1	1	0	1	0	1	1	1
P01619	P01619	5	5	3	Ig kappa chain V-III region B6		sp|P01619|KV320_HUMAN Immunoglobulin kappa variable 3-20 OS=Homo sapiens OX=9606 GN=IGKV3-20 PE=1 SV=2	1	5	5	3	2	3	2	3	3	0	4	3	2	1	2	4	5	3	2	4	4	5	2	3	2	3	3	0	4	3	2	1	2	4	5	3	2	4	4	5	2	2
P01624;A0A0C4DH55;A0A075B6H7	P01624;A0A0C4DH55	4;2;1	4;2;1	1;1;1	Ig kappa chain V-III region POM	IGKV3D-7	sp|P01624|KV315_HUMAN Immunoglobulin kappa variable 3-15 OS=Homo sapiens OX=9606 GN=IGKV3-15 PE=1 SV=2;sp|A0A0C4DH55|KVD07_HUMAN Immunoglobulin kappa variable 3D-7 OS=Homo sapiens OX=9606 GN=IGKV3D-7 PE=3 SV=5	3	4	4	1	4	4	4	4	4	3	4	3	3	2	4	4	4	4	2	4	4	4	4	4	4	4	4	3	4	3	3	2	4	4	4	4	2	4	4	4	1	1
P01699	P01699	3	1	1	Ig lambda chain V-I region VOR		sp|P01699|LV144_HUMAN Immunoglobulin lambda variable 1-44 OS=Homo sapiens OX=9606 GN=IGLV1-44 PE=1 SV=2	1	3	1	1	1	1	1	2	1	1	2	1	1	0	1	2	2	1	1	3	1	2	0	0	0	0	0	0	0	0	0	0	0	0	0	0	0	1	0	0	0	0
P01700	P01700	3	3	1	Ig lambda chain V-I region HA		sp|P01700|LV147_HUMAN Immunoglobulin lambda variable 1-47 OS=Homo sapiens OX=9606 GN=IGLV1-47 PE=1 SV=2	1	3	3	1	2	2	2	3	2	2	3	2	2	1	2	3	3	2	2	3	2	3	2	2	2	3	2	2	3	2	2	1	2	3	3	2	2	3	2	3	1	1
P01701	P01701	2	2	2	Ig lambda chain V-I region NEW		sp|P01701|LV151_HUMAN Immunoglobulin lambda variable 1-51 OS=Homo sapiens OX=9606 GN=IGLV1-51 PE=1 SV=2	1	2	2	2	2	2	2	2	2	2	2	2	2	2	1	2	2	2	1	2	2	2	2	2	2	2	2	2	2	2	2	2	1	2	2	2	1	2	2	2	2	2
P01703	P01703	1	1	1	Ig lambda chain V-I region NEWM		sp|P01703|LV140_HUMAN Immunoglobulin lambda variable 1-40 OS=Homo sapiens OX=9606 GN=IGLV1-40 PE=1 SV=2	1	1	1	1	1	1	1	1	1	1	1	1	1	0	1	1	1	1	1	1	1	0	1	1	1	1	1	1	1	1	1	0	1	1	1	1	1	1	1	0	1	1
P01704	P01704	1	1	1	Ig lambda chain V-II region TOG		sp|P01704|LV214_HUMAN Immunoglobulin lambda variable 2-14 OS=Homo sapiens OX=9606 GN=IGLV2-14 PE=1 SV=2	1	1	1	1	1	1	1	1	1	1	1	1	1	1	1	1	1	1	1	1	1	1	1	1	1	1	1	1	1	1	1	1	1	1	1	1	1	1	1	1	1	1
P01709	P01709	3	1	1	Ig lambda chain V-II region MGC		sp|P01709|LV208_HUMAN Immunoglobulin lambda variable 2-8 OS=Homo sapiens OX=9606 GN=IGLV2-8 PE=1 SV=2	1	3	1	1	3	3	3	3	3	3	3	3	3	3	3	3	3	3	3	3	3	3	1	1	1	1	1	1	1	1	1	1	1	1	1	1	1	1	1	1	1	1
P01714	P01714	2	2	2	Ig lambda chain V-III region SH		sp|P01714|LV319_HUMAN Immunoglobulin lambda variable 3-19 OS=Homo sapiens OX=9606 GN=IGLV3-19 PE=1 SV=2	1	2	2	2	1	2	2	2	2	2	2	2	2	2	2	2	2	2	2	2	2	2	1	2	2	2	2	2	2	2	2	2	2	2	2	2	2	2	2	2	1	2
P01743	P01743	2	2	1	Ig heavy chain V-I region HG3		sp|P01743|HV146_HUMAN Immunoglobulin heavy variable 1-46 OS=Homo sapiens OX=9606 GN=IGHV1-46 PE=1 SV=2	1	2	2	1	1	1	1	1	1	1	1	1	1	1	1	1	2	2	1	2	1	2	1	1	1	1	1	1	1	1	1	1	1	1	2	2	1	2	1	2	0	0
P01766	P01766	2	1	1	Ig heavy chain V-III region BRO		sp|P01766|HV313_HUMAN Immunoglobulin heavy variable 3-13 OS=Homo sapiens OX=9606 GN=IGHV3-13 PE=1 SV=2	1	2	1	1	2	2	2	2	2	2	2	2	2	2	2	2	2	2	2	2	2	2	1	1	1	1	1	1	1	1	1	1	1	1	1	1	1	1	1	1	1	1
P0DP03;P01768;P01764	P0DP03;P01768;P01764	5;5;3	1;1;1	1;1;1	Ig heavy chain V-III region CAM;Ig heavy chain V-III region 23	IGHV3-23	sp|P0DP03|HVC05_HUMAN Immunoglobulin heavy variable 3-30-5 OS=Homo sapiens OX=9606 GN=IGHV3-30-5 PE=3 SV=1;sp|P01768|HV330_HUMAN Immunoglobulin heavy variable 3-30 OS=Homo sapiens OX=9606 GN=IGHV3-30 PE=1 SV=2;sp|P01764|HV323_HUMAN Immunoglobulin heavy var	3	5	1	1	5	4	3	5	3	3	5	4	2	5	3	4	4	5	5	4	5	5	1	1	1	1	1	1	1	1	1	1	1	1	1	1	1	1	1	1	1	1
P0DP02;P01772;A0A0C4DH42;P01767	P0DP02;P01772;A0A0C4DH42;P01767	5;5;3;3	3;3;1;1	0;0;0;0	Ig heavy chain V-III region KOL;Ig heavy chain V-III region BUT	IGHV3-66	sp|P0DP02|HVC33_HUMAN Immunoglobulin heavy variable 3-30-3 OS=Homo sapiens OX=9606 GN=IGHV3-30-3 PE=3 SV=1;sp|P01772|HV333_HUMAN Immunoglobulin heavy variable 3-33 OS=Homo sapiens OX=9606 GN=IGHV3-33 PE=1 SV=2;sp|A0A0C4DH42|HV366_HUMAN Immunoglobulin heavy	4	5	3	0	5	4	3	5	3	3	5	4	2	5	3	4	4	5	5	4	5	5	3	2	1	3	1	1	3	2	0	3	1	2	2	3	3	2	3	3	0	0
P01780;A0A0B4J1V1;P01763;P01762;A0A0C4DH32	P01780;A0A0B4J1V1;P01763;P01762	6;3;3;3;2	5;2;2;2;2	3;0;0;0;0	Ig heavy chain V-III region JON;Ig heavy chain V-III region WEA;Ig heavy chain V-III region TRO	IGHV3-21	sp|P01780|HV307_HUMAN Immunoglobulin heavy variable 3-7 OS=Homo sapiens OX=9606 GN=IGHV3-7 PE=1 SV=2;sp|A0A0B4J1V1|HV321_HUMAN Immunoglobulin heavy variable 3-21 OS=Homo sapiens OX=9606 GN=IGHV3-21 PE=1 SV=1;sp|P01763|HV348_HUMAN Immunoglobulin heavy varia	5	6	5	3	5	5	4	5	5	3	5	5	4	6	5	5	5	5	4	4	5	3	4	4	3	4	4	2	4	4	3	5	4	4	4	4	3	3	4	2	2	2
P01817	P01817	1	1	1	Ig heavy chain V-II region MCE		sp|P01817|HV205_HUMAN Immunoglobulin heavy variable 2-5 OS=Homo sapiens OX=9606 GN=IGHV2-5 PE=1 SV=2	1	1	1	1	0	0	0	0	0	0	0	0	0	0	0	0	0	0	0	1	0	1	0	0	0	0	0	0	0	0	0	0	0	0	0	0	0	1	0	1	0	0
P01833	P01833	20	20	20	Polymeric immunoglobulin receptor;Secretory component	PIGR	sp|P01833|PIGR_HUMAN Polymeric immunoglobulin receptor OS=Homo sapiens OX=9606 GN=PIGR PE=1 SV=4	1	20	20	20	13	11	14	15	12	6	19	12	16	8	11	17	14	8	8	15	12	15	13	11	14	15	12	6	19	12	16	8	11	17	14	8	8	15	12	15	13	11
P01834	P01834	11	2	2	Ig kappa chain C region	IGKC	sp|P01834|IGKC_HUMAN Immunoglobulin kappa constant OS=Homo sapiens OX=9606 GN=IGKC PE=1 SV=2	1	11	2	2	6	7	7	7	7	6	7	7	6	5	6	7	10	7	6	11	7	10	2	2	2	2	2	2	2	2	2	1	2	2	2	2	2	2	2	2	2	2
P01859	P01859	16	9	7	Ig gamma-2 chain C region	IGHG2	sp|P01859|IGHG2_HUMAN Immunoglobulin heavy constant gamma 2 OS=Homo sapiens OX=9606 GN=IGHG2 PE=1 SV=2	1	16	9	7	10	9	7	12	8	7	12	9	9	8	7	9	14	12	10	16	12	16	4	3	2	6	3	2	5	3	3	2	2	3	7	6	4	9	6	9	3	2
P01860	P01860	16	9	6	Ig gamma-3 chain C region	IGHG3	sp|P01860|IGHG3_HUMAN Immunoglobulin heavy constant gamma 3 OS=Homo sapiens OX=9606 GN=IGHG3 PE=1 SV=2	1	16	9	6	12	12	10	14	10	10	14	11	11	11	10	11	15	14	12	16	13	16	6	6	5	8	5	5	8	6	6	6	5	6	9	8	6	9	7	9	3	3
P01861	P01861	13	6	6	Ig gamma-4 chain C region	IGHG4	sp|P01861|IGHG4_HUMAN Immunoglobulin heavy constant gamma 4 OS=Homo sapiens OX=9606 GN=IGHG4 PE=1 SV=1	1	13	6	6	6	8	6	9	6	6	8	6	6	6	6	6	9	9	7	12	9	13	2	3	2	4	2	2	3	2	2	2	2	2	4	4	3	5	4	6	2	3
P01871	P01871	29	29	7	Ig mu chain C region	IGHM	sp|P01871|IGHM_HUMAN Immunoglobulin heavy constant mu OS=Homo sapiens OX=9606 GN=IGHM PE=1 SV=4	1	29	29	7	28	27	28	28	28	26	28	27	27	23	26	28	26	26	20	27	25	28	28	27	28	28	28	26	28	27	27	23	26	28	26	26	20	27	25	28	7	6
00;201901;201902;201903;201904;201905;201906;201907;201908;201909;201910;201911;201912;201913;201914;201915;201916;201917;201918;201919;201920;201921;201922;201923;201924;201925;201926;201927;201928;201929;201930;201931;201932;201933;201934;201935;201936;201937;201938;201939;201940;201941;201942;201943;201944;201945;201946;201947;201948;201949;201950;201951;201952;201953;201954;201955;201956;2019…	28598;28756;37332;43206;49146;49372;61416;64310;64381;69665;69785;72387;100200;130159;136103;136208;139946;140705;140881;154338;161676;185226;194646;194835;194894;196579;201852;201954;210217	147;148;149;150	79;194;383;445
P01876	P01876	18	18	10	Ig alpha-1 chain C region	IGHA1	sp|P01876|IGHA1_HUMAN Immunoglobulin heavy constant alpha 1 OS=Homo sapiens OX=9606 GN=IGHA1 PE=1 SV=2	1	18	18	10	13	15	13	16	14	10	15	13	11	11	10	13	16	15	11	17	14	17	13	15	13	16	14	10	15	13	11	11	10	13	16	15	11	17	14	17	6	7
P01889;P13747	P01889	11;2	11;2	6;0	HLA class I histocompatibility antigen, B-7 alpha chain	HLA-B	sp|P01889|HLAB_HUMAN HLA class I histocompatibility antigen, B alpha chain OS=Homo sapiens OX=9606 GN=HLA-B PE=1 SV=3	2	11	11	6	8	11	10	10	10	8	11	8	8	6	10	11	10	7	6	7	6	9	8	11	10	10	10	8	11	8	8	6	10	11	10	7	6	7	6	9	5	6
P01903;P01906	P01903	3;1	3;1	3;1	HLA class II histocompatibility antigen, DR alpha chain	HLA-DRA	sp|P01903|DRA_HUMAN HLA class II histocompatibility antigen, DR alpha chain OS=Homo sapiens OX=9606 GN=HLA-DRA PE=1 SV=1	2	3	3	3	2	1	3	2	0	0	3	2	0	0	2	3	2	0	0	2	2	2	2	1	3	2	0	0	3	2	0	0	2	3	2	0	0	2	2	2	2	1
P02452	P02452	3	3	3	Collagen alpha-1(I) chain	COL1A1	sp|P02452|CO1A1_HUMAN Collagen alpha-1(I) chain OS=Homo sapiens OX=9606 GN=COL1A1 PE=1 SV=5	1	3	3	3	3	2	3	2	1	0	3	3	1	2	2	2	3	1	3	1	1	1	3	2	3	2	1	0	3	3	1	2	2	2	3	1	3	1	1	1	3	2
P02647	P02647	42	42	41	Apolipoprotein A-I;Proapolipoprotein A-I;Truncated apolipoprotein A-I	APOA1	sp|P02647|APOA1_HUMAN Apolipoprotein A-I OS=Homo sapiens OX=9606 GN=APOA1 PE=1 SV=1	1	42	42	41	25	28	28	30	25	24	35	27	23	23	23	29	37	32	27	39	33	41	25	28	28	30	25	24	35	27	23	23	23	29	37	32	27	39	33	41	25	28
P02649;CON__Q03247	P02649	34;4	34;4	34;4	Apolipoprotein E	APOE	sp|P02649|APOE_HUMAN Apolipoprotein E OS=Homo sapiens OX=9606 GN=APOE PE=1 SV=1	2	34	34	34	29	29	30	30	31	27	31	30	29	24	26	30	30	28	26	32	29	29	29	29	30	30	31	27	31	30	29	24	26	30	30	28	26	32	29	29	29	29
P02652	P02652	7	7	7	Apolipoprotein A-II;Proapolipoprotein A-II;Truncated apolipoprotein A-II	APOA2	sp|P02652|APOA2_HUMAN Apolipoprotein A-II OS=Homo sapiens OX=9606 GN=APOA2 PE=1 SV=1	1	7	7	7	6	6	6	6	6	6	6	6	6	6	6	6	7	6	6	7	6	6	6	6	6	6	6	6	6	6	6	6	6	6	7	6	6	7	6	6	6	6
P02654	P02654	5	5	5	Apolipoprotein C-I;Truncated apolipoprotein C-I	APOC1	sp|P02654|APOC1_HUMAN Apolipoprotein C-I OS=Homo sapiens OX=9606 GN=APOC1 PE=1 SV=1	1	5	5	5	3	4	4	4	4	0	4	0	0	0	3	2	5	5	3	4	4	4	3	4	4	4	4	0	4	0	0	0	3	2	5	5	3	4	4	4	3	4
P02655	P02655	4	4	4	Apolipoprotein C-II;Proapolipoprotein C-II	APOC2	sp|P02655|APOC2_HUMAN Apolipoprotein C-II OS=Homo sapiens OX=9606 GN=APOC2 PE=1 SV=1	1	4	4	4	3	3	3	3	3	3	3	3	3	3	3	3	3	3	3	4	3	3	3	3	3	3	3	3	3	3	3	3	3	3	3	3	3	4	3	3	3	3
P02656	P02656	6	6	6	Apolipoprotein C-III	APOC3	sp|P02656|APOC3_HUMAN Apolipoprotein C-III OS=Homo sapiens OX=9606 GN=APOC3 PE=1 SV=1	1	6	6	6	4	4	4	4	4	2	4	4	4	3	3	4	4	5	4	6	5	6	4	4	4	4	4	2	4	4	4	3	3	4	4	5	4	6	5	6	4	4
P02671	P02671	60	60	60	Fibrinogen alpha chain;Fibrinopeptide A;Fibrinogen alpha chain	FGA	sp|P02671|FIBA_HUMAN Fibrinogen alpha chain OS=Homo sapiens OX=9606 GN=FGA PE=1 SV=2	1	60	60	60	40	37	39	41	37	31	41	35	28	26	32	45	55	44	39	57	46	57	40	37	39	41	37	31	41	35	28	26	32	45	55	44	39	57	46	57	40	37
192792;192793;192794;192795;192796;192797;192798;192799;192800;192801;192802;192803;192804;192805;192806;192807;192808;192809;192810;192811;192812;192813;192814;192815;192816;192817;192818;192819;192820;192821;192822;192823;192824;192825;192826;192827;192828;192829;192830;192831;192832;192833;192834;192835;192836;192837;192838;192839;192840;192841;192842;192843;192844;192845;192846;192847;192848;…	10778;13621;13695;31363;32653;33458;33675;33690;34211;44223;50134;50147;52354;52392;53151;53643;62371;62873;62924;62930;66171;66229;67352;67476;70391;70491;75645;76561;76568;76838;115516;115603;116977;117785;117838;126149;126897;127287;127468;128281;131813;134622;134818;134828;135900;136677;136692;136696;142421;159453;168883;169486;178786;178977;184460;188171;192759;192879;193889;196449	160;161;162;163;164;165;166;167;168	70;110;226;254;257;259;495;536;603
P02675;CON__P02676	P02675	40;7	40;7	40;7	Fibrinogen beta chain;Fibrinopeptide B;Fibrinogen beta chain	FGB	sp|P02675|FIBB_HUMAN Fibrinogen beta chain OS=Homo sapiens OX=9606 GN=FGB PE=1 SV=2	2	40	40	40	29	29	30	31	26	21	31	21	20	20	24	36	35	34	28	35	32	36	29	29	30	31	26	21	31	21	20	20	24	36	35	34	28	35	32	36	29	29
P02679	P02679	35	35	35	Fibrinogen gamma chain	FGG	sp|P02679|FIBG_HUMAN Fibrinogen gamma chain OS=Homo sapiens OX=9606 GN=FGG PE=1 SV=3	1	35	35	35	28	27	27	30	27	23	27	26	24	17	24	31	33	30	29	35	32	32	28	27	27	30	27	23	27	26	24	17	24	31	33	30	29	35	32	32	28	27
P02724	P02724	1	1	1	Glycophorin-A	GYPA	sp|P02724|GLPA_HUMAN Glycophorin-A OS=Homo sapiens OX=9606 GN=GYPA PE=1 SV=2	1	1	1	1	0	0	0	0	1	0	1	0	0	0	0	1	1	0	0	1	1	1	0	0	0	0	1	0	1	0	0	0	0	1	1	0	0	1	1	1	0	0
P02730	P02730	14	14	14	Band 3 anion transport protein	SLC4A1	sp|P02730|B3AT_HUMAN Band 3 anion transport protein OS=Homo sapiens OX=9606 GN=SLC4A1 PE=1 SV=3	1	14	14	14	10	11	12	12	12	8	13	9	9	7	9	12	13	11	9	12	10	13	10	11	12	12	12	8	13	9	9	7	9	12	13	11	9	12	10	13	10	11
P02743	P02743	7	7	7	Serum amyloid P-component;Serum amyloid P-component(1-203)	APCS	sp|P02743|SAMP_HUMAN Serum amyloid P-component OS=Homo sapiens OX=9606 GN=APCS PE=1 SV=2	1	7	7	7	5	5	2	6	4	2	5	3	3	1	2	6	7	6	6	7	6	7	5	5	2	6	4	2	5	3	3	1	2	6	7	6	6	7	6	7	5	5
P02745	P02745	4	4	4	Complement C1q subcomponent subunit A	C1QA	sp|P02745|C1QA_HUMAN Complement C1q subcomponent subunit A OS=Homo sapiens OX=9606 GN=C1QA PE=1 SV=2	1	4	4	4	4	4	4	4	4	3	4	3	3	3	4	4	2	2	2	3	3	4	4	4	4	4	4	3	4	3	3	3	4	4	2	2	2	3	3	4	4	4
P02746	P02746	8	8	8	Complement C1q subcomponent subunit B	C1QB	sp|P02746|C1QB_HUMAN Complement C1q subcomponent subunit B OS=Homo sapiens OX=9606 GN=C1QB PE=1 SV=3	1	8	8	8	7	8	8	8	8	8	8	7	6	5	7	8	8	8	5	7	8	8	7	8	8	8	8	8	8	7	6	5	7	8	8	8	5	7	8	8	7	8
P02747	P02747	5	5	5	Complement C1q subcomponent subunit C	C1QC	sp|P02747|C1QC_HUMAN Complement C1q subcomponent subunit C OS=Homo sapiens OX=9606 GN=C1QC PE=1 SV=3	1	5	5	5	5	5	5	5	5	5	5	5	5	5	5	5	5	5	5	5	5	5	5	5	5	5	5	5	5	5	5	5	5	5	5	5	5	5	5	5	5	5
P02748;CON__Q3MHN2	P02748	21;3	21;3	21;3	Complement component C9;Complement component C9a;Complement component C9b	C9	sp|P02748|CO9_HUMAN Complement component C9 OS=Homo sapiens OX=9606 GN=C9 PE=1 SV=2	2	21	21	21	14	13	12	15	10	5	16	6	4	8	8	14	20	20	12	21	20	19	14	13	12	15	10	5	16	6	4	8	8	14	20	20	12	21	20	19	14	13
P02749;CON__P17690	P02749	11;2	11;2	11;2	Beta-2-glycoprotein 1	APOH	sp|P02749|APOH_HUMAN Beta-2-glycoprotein 1 OS=Homo sapiens OX=9606 GN=APOH PE=1 SV=3	2	11	11	11	5	7	6	8	4	2	8	2	3	1	3	4	9	8	6	11	9	11	5	7	6	8	4	2	8	2	3	1	3	4	9	8	6	11	9	11	5	7
[truncated: 413 more rows]
[truncated: 128 more columns]

## Sheet: U9
Protein IDs	Majority protein IDs	Peptide counts (all)	Peptide counts (razor+unique)	Peptide counts (unique)	Protein names	Gene names	Fasta headers	Number of proteins	Peptides	Razor + unique peptides	Unique peptides	Peptides UH1G	Peptides UH2	Peptides UH3	Peptides UH4	Peptides UH5	Peptides UH6	Peptides UL1G	Peptides UL2	Peptides UL3	Peptides UL4	Peptides UL5	Peptides UL6	Peptides UR1G	Peptides UR2	Peptides UR3	Peptides UR4	Peptides UR5	Peptides UR6	Razor + unique peptides UH1G	Razor + unique peptides UH2	Razor + unique peptides UH3	Razor + unique peptides UH4	Razor + unique peptides UH5	Razor + unique peptides UH6	Razor + unique peptides UL1G	Razor + unique peptides UL2	Razor + unique peptides UL3	Razor + unique peptides UL4	Razor + unique peptides UL5	Razor + unique peptides UL6	Razor + unique peptides UR1G	Razor + unique peptides UR2	Razor + unique peptides UR3	Razor + unique peptides UR4	Razor + unique peptides UR5	Razor + unique peptides UR6	Unique peptides UH1G	Unique peptides UH2
[truncated: 2,172 more rows]
[truncated: 128 more columns]

[truncated: 4 more sheets: U10, EV-associated proteins, Apolipoproteins, THP]
