# Supplementary material for: Integrating automated liquid handling in the separation workflow of extracellular vesicles enhances specificity and reproducibility
Source: J Nanobiotechnology. 2023 May 19;21:157. doi: 10.1186/s12951-023-01917-z (PMC10197845; doi:10.1186/s12951-023-01917-z)
Supplement: Supplementary file 9 — Additional file 9: Table S3. Cost calculations. [file 12951_2023_1917_MOESM9_ESM.xlsx]

## Sheet: Blad1
	MANUAL	AUTOMATED
SET UP COST (EUR)
Equipment	908	55660
Net worth	750	45900
Delivery cost	/	100
Taxes	158	9660
Training	712.91	198.3
YEARLY OPERATING COST (EUR)
High usage (1560 gradients per year)	46808.9	30302.2
Moderate usage (936 gradients per year)	28107.6	18658.3
Yearly maintenance	55.66	1192.58
Labor cost per gradient (based on labor cost of 29,74 EUR per hour)	17.35	0.66
Disposable tips per gradient	0.29	5.67
Iodixanol solution per gradient	5.75	5.75
Centrifuge tube	6.58	6.58
